# Supplementary material for: Point-of-care testing for cerebral edema types based on symmetric cancellation near-field coupling phase shift and support vector machine
Source: Biomed Eng Online. 2023 Aug 15;22:80. doi: 10.1186/s12938-023-01145-4 (PMC10428563; doi:10.1186/s12938-023-01145-4)
Supplement: Supplementary file 1 — Additional file 1. All data [file 12938_2023_1145_MOESM1_ESM.xlsx]

## Sheet: No.1(experimental group)
Name	Frequency	Phase	Phase	Phase	Phase	Phase	Phase	Phase	Phase	Phase	Phase	Phase	Phase	Phase	Phase	Phase	Phase	Phase	Phase	Phase	Phase	Phase	Phase	Phase	Phase	Phase
Units	MHz	degree	degree	degree	degree	degree	degree	degree	degree	degree	degree	degree	degree	degree	degree	degree	degree	degree	degree	degree	degree	degree	degree	degree	degree	degree
Hour		0	1	2	3	4	5	6	7	8	9	10	11	12	13	14	15	16	17	18	19	20	21	22	23	24
1	70.03	-2.85627	-2.93487	-3.03204	-3.12215	-3.17028	-3.16013	-3.19369	-3.13784	-3.18793	-3.07514	-3.16576	-1.49768	-3.11045	-3.06336	-2.85665	-3.13453	-3.21393	-3.05075	-2.89822	-2.9183	-3.0118	-2.78067	-2.87788	-2.91002	-2.92261
2	70.1299	-2.81013	-2.95618	-3.07086	-3.0462	-3.21868	-3.19488	-3.21982	-3.21236	-3.14342	-3.13719	-3.14985	-1.56523	-3.11615	-3.07902	-2.86098	-3.14053	-3.23973	-3.09	-2.90041	-2.951	-2.96318	-2.82917	-2.87257	-2.87518	-2.877
3	70.2298	-2.79787	-2.88035	-3.04116	-3.02769	-3.20939	-3.12933	-3.28716	-3.16606	-3.27169	-3.08854	-3.18495	-1.59007	-3.07283	-2.99699	-2.88731	-3.14902	-3.19137	-3.0307	-2.92529	-2.93884	-2.97392	-2.77891	-2.91285	-2.85436	-2.891
4	70.3297	-2.76781	-2.92312	-3.03371	-3.03712	-3.13008	-3.13576	-3.26235	-3.15213	-3.18459	-2.95628	-3.08477	-1.51176	-3.0625	-2.96622	-2.82163	-3.13341	-3.10313	-3.11619	-2.91735	-2.87772	-2.99269	-2.76806	-2.862	-2.89612	-2.88318
5	70.4296	-2.75848	-2.93083	-3.03417	-3.04492	-3.13633	-3.09845	-3.29976	-3.15004	-3.18675	-3.01195	-3.08579	-1.59247	-3.04197	-2.98717	-2.82026	-3.08009	-3.09357	-2.97076	-2.87689	-2.9199	-2.94019	-2.68025	-2.80086	-2.84057	-2.88687
6	70.5295	-2.7035	-2.88755	-3.08323	-3.025	-3.14524	-3.06634	-3.23149	-3.08141	-3.17589	-2.95698	-3.12052	-1.73872	-3.01999	-3.02304	-2.82329	-3.05529	-3.14233	-3.03037	-2.90877	-2.91436	-2.97805	-2.70647	-2.85441	-2.86401	-2.95027
7	70.6294	-2.61948	-2.91801	-3.00596	-2.95443	-3.26969	-3.13976	-3.17734	-3.18512	-3.21159	-3.01149	-3.07115	-1.78059	-3.09848	-2.98685	-2.69893	-3.06165	-3.00426	-3.06357	-2.89006	-2.89029	-2.93484	-2.66484	-2.88644	-2.79166	-2.84332
8	70.7293	-2.64856	-2.83352	-2.9941	-3.03206	-3.18198	-3.07619	-3.26917	-3.24251	-3.25109	-3.05188	-3.06179	-1.81988	-2.9596	-2.99494	-2.81033	-3.05241	-3.11669	-3.05987	-2.93029	-2.83391	-2.98754	-2.63348	-2.85225	-2.81232	-2.81738
9	70.8292	-2.68744	-2.95962	-2.99394	-3.04383	-3.21566	-3.06444	-3.23375	-3.13918	-3.16222	-3.06058	-3.07169	-1.8878	-2.96916	-3.02811	-2.77763	-3.12704	-3.06119	-3.0051	-2.92869	-2.79134	-2.89467	-2.68685	-2.85179	-2.7627	-2.8046
10	70.9291	-2.48946	-2.8835	-2.96636	-2.99429	-3.1575	-3.07438	-3.22572	-3.17319	-3.23571	-2.97709	-3.0118	-2.0375	-3.09753	-3.0201	-2.79973	-2.94831	-3.06371	-3.14211	-2.81591	-2.76995	-3.04514	-2.72345	-2.85906	-2.79736	-2.88579
11	71.029	-2.62905	-2.8595	-3.00828	-3.02154	-3.19799	-3.04634	-3.28763	-3.14864	-3.14643	-2.99781	-3.05826	-2.06005	-3.04172	-2.9742	-2.83894	-3.01298	-3.01921	-3.13966	-2.91343	-2.70681	-2.90664	-2.71333	-2.88084	-2.84456	-2.84447
12	71.1289	-2.58508	-2.97491	-3.01234	-2.92068	-3.16876	-3.09514	-3.20137	-3.11501	-3.16016	-2.9764	-2.96946	-1.98542	-3.09084	-2.93062	-2.73856	-3.03529	-3.05762	-3.12746	-2.93903	-2.65327	-2.93728	-2.63757	-2.87597	-2.88596	-2.86867
13	71.2288	-2.61325	-2.90924	-3.00536	-2.92032	-3.09777	-3.01837	-3.24569	-3.06043	-3.14624	-2.95003	-3.04766	-2.05877	-2.94274	-2.94249	-2.75074	-3.04058	-2.99289	-3.00254	-2.87145	-2.77983	-2.83774	-2.67659	-2.86359	-2.82872	-2.65194
14	71.3287	-2.53056	-2.90184	-2.92576	-2.90828	-3.13417	-3.02082	-3.23697	-2.95468	-3.09528	-2.8882	-3.00367	-1.90852	-3.08355	-2.92854	-2.73999	-2.99413	-2.85949	-2.85639	-2.94239	-2.58936	-2.90538	-2.52963	-2.7279	-2.74435	-2.77966
15	71.4286	-2.4337	-2.83544	-3.09493	-2.86712	-3.08086	-2.89852	-3.24788	-3.03718	-2.89242	-2.9266	-2.98488	-2.04199	-2.98099	-2.94299	-2.68398	-2.88187	-2.85125	-3.047	-2.91574	-2.57245	-2.89489	-2.57088	-2.73928	-2.81649	-2.67872
16	71.5285	-2.46205	-2.94364	-2.93345	-2.91544	-3.09429	-2.90329	-3.2254	-3.04276	-2.99963	-2.92074	-2.99894	-2.04857	-2.98432	-2.86923	-2.78959	-2.91917	-2.92856	-2.9541	-3.00501	-2.59159	-2.84594	-2.48074	-2.82047	-2.75335	-2.69214
17	71.6284	-2.39584	-2.82452	-2.91333	-3.07234	-3.07955	-2.94272	-3.22101	-3.09803	-3.09231	-2.75904	-3.01541	-2.07544	-2.99149	-2.89744	-2.62637	-2.8552	-3.01439	-2.995	-2.68005	-2.51862	-2.92685	-2.69727	-2.77125	-2.74884	-2.71193
18	71.7283	-2.37808	-2.81168	-3.03481	-2.98277	-3.12389	-2.92502	-3.23709	-3.05648	-3.01368	-2.81667	-2.88746	-2.35312	-2.91737	-2.88952	-2.70893	-2.88493	-2.76089	-2.97189	-2.88186	-2.50135	-2.80071	-2.53147	-2.83053	-2.76309	-2.75045
19	71.8282	-2.35357	-2.97246	-2.91625	-2.9546	-3.08845	-3.10732	-3.26756	-3.11808	-2.99314	-2.63307	-2.6645	-1.95943	-2.92297	-2.85641	-2.77134	-3.03756	-2.81946	-3.08843	-2.87776	-2.70398	-2.77886	-2.53347	-2.65067	-2.85909	-2.68374
20	71.9281	-2.37514	-2.88991	-2.91158	-2.97327	-2.97035	-2.72571	-3.24622	-3.18246	-2.93678	-2.80235	-2.85574	-2.15079	-2.9427	-3.17999	-2.83535	-2.90674	-2.96306	-2.92645	-3.03001	-2.45035	-2.87907	-2.49143	-2.91828	-2.94884	-2.57864
21	72.028	-2.45295	-2.83407	-3.06807	-2.84415	-3.13382	-2.94276	-3.24569	-3.13644	-2.91639	-2.85723	-2.87512	-2.26784	-2.97649	-2.74386	-2.78259	-3.02791	-2.92697	-2.99557	-2.9419	-2.59287	-2.61638	-2.4988	-2.84902	-2.79752	-2.77635
22	72.1279	-2.29698	-2.91656	-3.12345	-3.02968	-3.13675	-2.81684	-3.39204	-3.18097	-3.02362	-2.79155	-3.01764	-2.10872	-2.85049	-2.94631	-3.02126	-3.1396	-2.74887	-3.14077	-2.90704	-2.58475	-3.01715	-2.53035	-2.75973	-2.78242	-2.74458
23	72.2278	-2.49233	-3.00844	-3.02455	-2.88318	-3.11137	-2.95983	-3.33688	-3.07144	-2.93737	-2.71506	-3.04803	-2.18432	-2.97864	-3.00365	-2.65872	-2.89291	-2.56094	-3.07154	-2.92557	-2.42359	-2.90289	-2.53561	-2.742	-2.77168	-2.7523
24	72.3277	-2.49172	-2.8877	-3.03888	-2.92431	-3.12115	-2.89735	-3.30695	-3.2079	-3.22426	-2.88781	-2.937	-2.037	-2.95651	-3.16345	-2.69887	-2.9269	-3.00315	-3.17048	-2.81648	-2.19839	-2.84649	-2.57136	-2.74035	-3.0742	-2.65428
25	72.4276	-2.60823	-2.842	-3.11529	-2.98999	-3.13847	-2.90653	-3.1394	-3.46179	-3.04905	-3.06757	-3.14877	-2.71406	-3.0697	-2.87379	-2.87567	-3.16021	-2.56394	-3.23577	-2.83048	-2.46746	-3.1201	-2.69236	-3.08249	-2.69109	-2.56951
26	72.5275	-2.08744	-2.74565	-2.9584	-3.0869	-3.2234	-2.92804	-3.51965	-3.19358	-3.08215	-2.77302	-2.6326	-2.46001	-3.02836	-2.6531	-2.94189	-2.9107	-2.98508	-2.98609	-3.18299	-2.80859	-2.68379	-2.61505	-2.99611	-2.79029	-3.1387
27	72.6274	-2.7441	-3.21203	-3.11196	-3.26188	-3.3146	-3.36928	-3.63844	-2.80135	-3.19135	-2.52764	-3.27623	-2.6175	-3.06943	-3.01206	-2.90774	-2.96392	-3.1554	-2.72972	-2.89738	-2.24189	-2.8221	-2.07276	-2.91512	-3.16909	-2.75889
28	72.7273	-2.40624	-2.5142	-2.6985	-2.60164	-3.11214	-2.4502	-3.35269	-3.50773	-3.18441	-2.57359	-2.8856	-3.28821	-3.08077	-3.45931	-2.9667	-2.56981	-2.99967	-3.07196	-3.0276	-2.92552	-2.97907	-2.8647	-3.69872	-2.96477	-2.91476
29	72.8272	-2.83644	-2.78048	-3.1393	-2.95288	-3.36696	-2.62376	-3.29841	-3.32429	-3.06937	-3.5524	-3.20178	-3.15133	-2.94326	-2.70229	-2.94526	-3.71628	-2.94219	-3.67237	-3.14366	-2.93951	-3.44523	-3.03053	-2.31504	-2.70084	-2.63946
30	72.9271	-2.78727	-3.00549	-2.91625	-3.16229	-3.28682	-3.14118	-3.33023	-2.6493	-2.8317	-2.26636	-3.59424	-3.46474	-3.10739	-3.07064	-3.07612	-2.78138	-2.31587	-2.77668	-2.85845	-2.56195	-2.91755	-2.01059	-2.69662	-2.95054	-2.87981
31	73.027	-2.56581	-3.67942	-3.09089	-3.79861	-3.44856	-3.43723	-3.43832	-3.3285	-3.96205	-3.1055	-3.19269	-2.89245	-3.07319	-3.15624	-2.70435	-2.97104	-3.79895	-3.16906	-3.08183	-2.0513	-2.63987	-2.66392	-2.75269	-3.78242	-2.82137
32	73.1269	-2.64819	-2.53489	-3.27269	-2.26659	-3.23365	-3.73144	-3.46925	-4.04276	-3.53632	-3.79727	-3.47028	-4.71645	-3.16534	-3.98163	-2.53416	-3.62014	-2.72857	-3.83772	-2.47337	-2.71588	-3.02816	-2.77993	-3.18539	-2.80938	-3.07414
33	73.2268	-2.39828	-2.62976	-3.29952	-2.88487	-3.23011	-2.40294	-3.13568	-3.54145	-3.66684	-3.10212	-2.69604	-3.99221	-3.12075	-2.47587	-2.23216	-3.1298	-2.67524	-3.1477	-3.68959	-3.5331	-3.79513	-3.62281	-3.00549	-2.61744	-2.70222
34	73.3267	-2.96087	-3.54918	-3.03711	-3.16015	-3.81675	-3.83777	-3.34799	-2.91735	-3.19333	-2.5386	-3.24308	-3.80694	-3.13005	-3.09088	-3.01311	-3.06239	-3.40577	-2.15955	-2.98284	-2.36264	-2.89663	-1.99684	-3.28316	-3.66723	-3.20692
35	73.4266	-2.20705	-2.21916	-3.16723	-4.16352	-3.39839	-2.90958	-3.39778	-3.92427	-3.3694	-2.841	-2.75666	-5.35022	-3.11905	-3.83672	-3.79746	-2.18242	-4.15776	-3.12002	-2.77304	-3.11433	-2.25063	-2.61343	-3.57691	-2.58581	-2.94812
36	73.5265	-2.83817	-2.72988	-4.04389	-2.57508	-4.0662	-2.89675	-3.28533	-3.60619	-3.0286	-4.25151	-3.22254	-4.88081	-3.18356	-2.46114	-3.02413	-4.31158	-2.92333	-4.16649	-3.31784	-3.67005	-3.04999	-3.15834	-1.9602	-2.98395	-3.81812
37	73.6264	-2.72397	-2.98695	-2.51031	-2.61182	-2.35401	-3.24611	-2.95571	-2.4224	-2.49014	-3.68631	-4.0755	-5.11422	-3.15778	-3.18088	-3.47776	-2.70986	-2.01607	-2.61744	-3.09288	-2.86437	-3.37871	-1.65277	-2.81099	-1.87487	-1.76343
38	73.7263	-2.67547	-4.06297	-2.6726	-3.04218	-3.3694	-3.54509	-3.64299	-3.12401	-4.28871	-2.46438	-3.33792	-4.11698	-3.16702	-3.28105	-2.25118	-3.33064	-2.98603	-3.41249	-2.91371	-1.69287	-4.00946	-2.53902	-2.94633	-4.15012	-2.60189
39	73.8262	-2.77636	-2.70263	-3.23607	-3.37502	-3.35893	-3.982	-3.3836	-3.56547	-3.76612	-3.63721	-3.56986	-6.06739	-3.14239	-4.35925	-3.05172	-3.92897	-3.98089	-4.03361	-1.73836	-2.55402	-1.83248	-3.09479	-4.01422	-3.04205	-2.44897
40	73.9261	-2.52839	-2.32959	-3.8487	-3.52539	-4.24556	-2.26448	-3.97818	-3.85151	-3.34443	-3.15543	-2.53078	-5.2517	-3.13003	-2.26213	-2.16231	-3.16462	-2.83761	-2.79447	-3.77373	-4.01287	-3.78399	-3.48739	-1.74119	-3.17719	-2.95429
41	74.026	-3.07348	-3.63697	-3.84465	-3.24242	-2.9032	-3.97427	-2.98218	-2.74116	-2.4723	-3.20635	-3.2178	-4.92406	-3.11758	-3.0538	-3.26248	-3.22831	-3.51385	-1.88888	-2.85824	-2.3903	-3.01265	-2.35229	-3.21457	-2.50345	-3.36669
42	74.1259	-2.51666	-2.42745	-2.10604	-4.19178	-2.7702	-2.96233	-3.39517	-2.55738	-4.02953	-2.82254	-2.52533	-6.3428	-3.12126	-4.08479	-3.91758	-2.17027	-4.25096	-2.92055	-2.29654	-3.1107	-2.35012	-2.00702	-3.61284	-2.8448	-2.87674
43	74.2258	-2.82833	-2.61214	-3.11351	-2.69283	-4.17994	-2.89079	-3.73608	-4.04118	-3.55084	-3.31223	-3.44701	-5.83524	-3.14446	-3.2523	-3.01871	-4.16619	-3.08321	-4.10214	-3.35301	-3.72935	-2.94031	-3.67248	-2.85382	-2.86226	-3.80296
44	74.3257	-2.72954	-3.00012	-3.02639	-2.63724	-2.41581	-3.58727	-3.01209	-3.82908	-2.42379	-3.41514	-3.7053	-5.62281	-3.087	-1.94818	-3.32812	-3.21479	-2.05778	-2.497	-2.83745	-2.90689	-2.9639	-1.84515	-1.8286	-2.71364	-1.74068
45	74.4256	-2.71402	-4.27565	-3.36977	-3.25045	-3.23456	-3.39029	-3.37241	-2.78708	-3.3006	-2.37534	-3.10182	-4.39751	-3.13705	-3.05525	-2.29391	-2.67326	-3.18973	-3.18143	-3.15043	-2.08582	-4.05164	-2.59011	-2.51407	-3.09893	-2.70164
46	74.5255	-2.79053	-2.60106	-3.14393	-3.32035	-3.31257	-4.15111	-3.3983	-2.49055	-3.48709	-3.65369	-3.72384	-5.86266	-3.12365	-3.93741	-2.89047	-3.52491	-3.78923	-3.8071	-1.71613	-2.90277	-1.48657	-2.62129	-3.80927	-2.52018	-2.5413
47	74.6254	-2.52617	-2.0531	-3.13287	-3.29525	-3.91671	-2.47858	-3.63873	-3.44872	-4.1768	-3.12839	-2.3791	-5.71726	-3.10595	-3.54642	-2.31291	-3.14725	-2.95241	-3.00801	-3.28908	-3.65156	-3.15096	-3.45355	-2.01213	-2.79195	-2.336
48	74.7253	-2.94706	-3.51691	-2.93232	-3.16166	-3.14204	-3.76996	-3.27343	-3.97343	-2.72274	-3.10608	-3.2219	-4.71465	-3.05036	-2.16431	-3.19803	-3.09908	-2.98717	-1.98868	-2.88119	-2.51602	-3.24418	-2.867	-2.48674	-2.58809	-3.60924
49	74.8252	-2.63843	-2.64781	-3.20341	-3.76517	-3.04306	-3.38425	-3.32114	-3.12798	-3.51725	-2.99327	-2.85385	-5.54091	-3.03995	-3.4732	-3.5019	-2.64319	-3.90493	-2.83544	-2.21738	-2.95366	-2.33296	-1.72871	-2.77018	-2.65074	-2.75285
50	74.9251	-2.76395	-2.41485	-3.02451	-2.81306	-3.52138	-2.90289	-3.51922	-2.90263	-3.5083	-3.0629	-3.18419	-4.99493	-3.05883	-3.13273	-2.81326	-3.63149	-3.27874	-3.67853	-2.83723	-3.44928	-2.8766	-3.27501	-3.51035	-2.71437	-3.23862
51	75.025	-2.70984	-2.92849	-3.26231	-2.81612	-3.06223	-3.28862	-3.15208	-3.43932	-3.25779	-3.21162	-3.62312	-4.84002	-3.0136	-2.34442	-3.28307	-3.03813	-2.65673	-2.54664	-3.39795	-2.86061	-2.86932	-2.29308	-2.48121	-2.70832	-2.30145
52	75.1249	-2.969	-3.36197	-3.02916	-3.17096	-3.21323	-3.45262	-3.30477	-2.94281	-2.80227	-2.83701	-3.10782	-4.16222	-3.00592	-2.91732	-2.40227	-3.23226	-2.95756	-2.89794	-2.76622	-2.25887	-3.24782	-2.32391	-2.36929	-2.94816	-2.53532
53	75.2248	-2.70415	-2.94199	-2.84473	-3.15892	-3.24477	-3.52625	-3.3101	-2.8576	-3.23201	-3.09126	-3.61575	-4.66931	-2.97368	-3.10517	-2.83936	-2.82267	-3.46708	-3.14238	-2.29901	-2.76208	-2.52286	-2.50689	-2.80294	-2.51557	-2.64647
54	75.3247	-2.73646	-2.70399	-3.09475	-3.15946	-3.29428	-3.01153	-3.37536	-3.18486	-3.52977	-3.09691	-2.70645	-4.52604	-2.97494	-3.05598	-2.76772	-2.99486	-3.10175	-3.07395	-2.61083	-3.14469	-3.06698	-2.79503	-2.83966	-2.70236	-2.53636
55	75.4246	-2.7906	-2.94298	-3.12455	-3.11403	-3.30116	-3.26487	-3.30549	-3.24366	-3.19941	-2.78411	-3.09222	-4.2247	-2.98401	-2.70952	-2.8263	-2.99651	-3.09315	-2.71691	-2.91867	-2.72586	-2.92476	-2.66968	-2.70214	-2.87678	-2.8455
56	75.5245	-2.68697	-2.84406	-3.12226	-3.14676	-3.33087	-3.34336	-3.23152	-3.1216	-3.23783	-3.04685	-3.08376	-4.17313	-2.94397	-2.7663	-2.85404	-3.10633	-3.19568	-2.77995	-2.68342	-2.7813	-2.66071	-2.34222	-2.61117	-2.60338	-2.59652
57	75.6244	-2.502	-3.09657	-3.0471	-3.43694	-3.16744	-3.36407	-3.2962	-3.15674	-3.24592	-3.13246	-3.07969	-4.18916	-2.95277	-2.8868	-2.71905	-3.1004	-3.08093	-2.90767	-2.66929	-2.75762	-2.74564	-2.39586	-2.62109	-2.60543	-2.76708
58	75.7243	-2.99976	-2.93438	-3.06485	-3.16826	-3.32338	-3.28858	-3.1751	-2.98458	-3.44173	-2.91661	-3.00424	-4.11797	-2.95068	-3.11395	-2.27217	-3.06922	-3.14923	-2.92847	-2.61801	-2.77651	-2.70214	-2.49472	-2.69573	-2.59759	-2.71236
59	75.8242	-2.74935	-2.62878	-3.03726	-3.19497	-3.44922	-3.31672	-3.25502	-3.44471	-3.28203	-3.14352	-3.01526	-4.19337	-2.92447	-2.90449	-2.86024	-2.89717	-3.14133	-2.77895	-2.65208	-2.96901	-2.46862	-2.59964	-2.83709	-2.56883	-2.65997
60	75.9241	-2.4758	-2.76803	-3.07564	-3.16946	-3.22958	-3.26103	-3.22425	-3.36658	-3.10843	-2.88886	-2.65545	-3.75919	-2.90388	-2.71711	-2.72363	-2.9415	-2.79055	-2.46682	-2.9239	-2.73078	-3.18208	-2.41723	-2.56773	-2.51193	-2.65078
61	76.024	-2.22823	-3.38783	-3.03149	-3.06262	-3.06978	-3.19723	-3.15792	-2.93318	-2.67501	-2.84193	-3.15967	-3.67883	-2.91895	-2.32534	-2.87507	-2.73534	-3.18388	-2.70457	-2.72784	-2.40672	-2.92883	-2.28433	-2.38664	-2.43265	-2.84914
62	76.1239	-3.08204	-2.41605	-3.04075	-3.129	-2.76298	-3.24775	-3.31143	-2.25694	-3.10224	-2.95876	-3.0811	-4.19762	-2.8734	-3.27539	-2.78363	-2.92497	-3.17854	-3.08271	-2.01681	-3.14197	-2.08192	-2.16117	-2.17909	-2.48172	-2.17439
63	76.2238	-3.13209	-3.00667	-3.03142	-2.30844	-3.99589	-3.14321	-3.39711	-3.04541	-3.03808	-3.15397	-3.0589	-3.23162	-2.86062	-2.67853	-2.17531	-2.85249	-2.60878	-3.0724	-3.03337	-2.69998	-3.29439	-3.10244	-2.49653	-2.6558	-2.49548
64	76.3237	-1.93228	-3.58677	-2.91987	-3.6041	-2.68577	-3.21074	-3.27926	-3.52634	-3.45904	-3.55916	-3.37794	-3.37991	-2.85034	-2.41916	-2.65362	-2.82238	-2.65147	-2.09524	-2.65711	-2.5057	-2.64932	-1.811	-1.82929	-2.35421	-2.36751
65	76.4236	-3.21244	-2.87317	-3.40047	-3.84147	-3.32377	-3.3078	-3.15348	-2.53285	-3.11178	-2.36676	-2.27171	-3.45263	-2.85507	-3.46614	-1.98297	-3.35645	-3.48944	-2.1913	-1.81025	-1.65549	-2.63108	-2.52786	-2.7224	-2.43572	-2.88772
66	76.5235	-2.92575	-2.08007	-3.02471	-3.16968	-3.69296	-3.30361	-3.22328	-3.30528	-3.56838	-3.12158	-2.95434	-3.94811	-2.83292	-2.7612	-3.30101	-2.6283	-3.4603	-3.43502	-2.54551	-3.01439	-1.76865	-2.80786	-3.16341	-2.202	-2.11008
67	76.6234	-2.69276	-2.56384	-2.97498	-3.19406	-3.22837	-3.28383	-3.19207	-3.74703	-3.42991	-3.10911	-2.37807	-3.79489	-2.84842	-2.44118	-2.67777	-3.0651	-2.63867	-2.20353	-2.95565	-3.1638	-3.11518	-2.37452	-2.44422	-2.72008	-2.46363
68	76.7233	-1.94335	-3.78286	-3.00295	-2.98955	-3.20395	-3.08688	-3.29303	-2.59013	-1.99016	-2.57985	-3.49309	-2.67814	-2.81302	-1.62174	-2.60181	-2.91664	-3.07335	-2.67539	-3.20137	-2.63203	-2.86144	-1.81316	-2.54635	-2.39536	-3.25838
69	76.8232	-2.73322	-3.16888	-3.00643	-3.20368	-2.37899	-3.49348	-3.34368	-1.85145	-3.05187	-2.92016	-2.79474	-4.31142	-2.81974	-3.48014	-2.31399	-2.85874	-3.05689	-2.69436	-1.31057	-2.73194	-1.51456	-1.76119	-1.88447	-2.15518	-2.65826
70	76.9231	-3.55004	-1.77278	-3.07515	-2.22794	-4.35088	-3.09983	-3.18789	-2.98727	-3.09231	-2.91304	-2.94038	-3.64852	-2.80403	-2.68193	-2.68335	-2.79516	-2.25512	-2.50504	-2.32895	-2.15105	-3.15776	-3.31293	-2.48294	-2.5759	-1.21736
71	77.023	-1.72239	-3.60345	-2.89195	-3.78255	-3.09277	-3.2327	-3.46669	-3.67929	-3.43112	-4.24009	-2.6789	-2.52363	-2.79989	-2.38666	-2.5679	-2.77598	-2.48999	-3.45357	-3.08705	-2.62674	-2.88004	-1.40157	-1.95719	-2.38936	-2.12018
72	77.1229	-3.47366	-2.86379	-3.10663	-4.06234	-3.9337	-3.28377	-3.94095	-2.77049	-3.08003	-1.69541	-3.14699	-2.35801	-2.76387	-3.46391	-1.84585	-3.29961	-3.54125	-1.79704	-2.3986	-1.66097	-2.35863	-2.43694	-2.26557	-2.33853	-3.08196
73	77.2228	-3.14111	-2.81484	-2.95072	-3.22222	-2.44777	-3.31416	-1.93228	-3.06738	-3.33106	-3.01576	-3.00897	-3.19163	-2.79512	-2.74973	-2.19195	-2.89561	-3.53193	-2.9134	-2.48805	-3.45266	-1.61069	-2.86372	-3.11321	-2.04334	-2.37829
74	77.3227	-2.72589	-2.21422	-3.03768	-3.06581	-3.29392	-3.31082	-3.21017	-3.9023	-3.69036	-3.52028	-2.93776	-4.26692	-2.79007	-2.23603	-3.82544	-2.6807	-2.58644	-3.31954	-2.44762	-3.14852	-2.51755	-2.2719	-2.35543	-2.70302	-2.35607
75	77.4226	-1.98851	-2.42154	-3.03328	-2.38002	-3.32673	-3.10022	-3.23312	-2.85438	-1.87878	-2.20059	-2.44652	-2.99186	-2.80098	-1.56165	-2.77207	-3.0687	-1.98055	-1.87219	-2.63655	-2.53089	-3.31418	-1.71322	-2.90022	-2.29873	-3.05288
76	77.5225	-2.58432	-3.58482	-3.04014	-3.25484	-3.30486	-3.50797	-4.40638	-1.79642	-3.04157	-2.92452	-2.99632	-2.02716	-2.78791	-2.97424	-2.29906	-2.80173	-3.68539	-1.911	-2.70489	-2.73505	-1.62808	-1.63419	-1.37577	-2.02159	-2.64375
77	77.6224	-3.65201	-1.99824	-3.10118	-2.64197	-3.63879	-3.16383	-2.08243	-3.00821	-2.63453	-2.93064	-3.32707	-3.28373	-2.76887	-3.15574	-2.36422	-2.79864	-2.8915	-2.58016	-1.91344	-1.97205	-3.2137	-3.12715	-2.34054	-2.43833	-1.34928
78	77.7223	-1.91207	-2.72693	-2.9412	-3.08735	-3.03464	-3.4077	-3.42309	-3.81525	-3.37486	-3.97522	-3.00969	-3.6851	-2.74572	-2.29526	-2.53949	-2.52166	-2.65477	-3.64332	-2.92093	-2.57788	-2.78172	-1.44409	-1.82544	-2.25767	-1.93963
79	77.8222	-3.39558	-3.45735	-3.1314	-4.29887	-3.591	-3.38391	-3.98383	-2.85937	-3.07239	-2.05699	-3.49155	-2.69319	-2.70716	-3.18344	-1.99018	-3.20623	-2.92993	-2.58497	-2.11538	-1.70188	-2.4601	-1.9964	-2.40651	-2.23974	-2.74337
80	77.9221	-3.00193	-3.41661	-2.99628	-3.31699	-3.21076	-3.39675	-2.54033	-3.06891	-3.16256	-3.08519	-2.4546	-3.16767	-2.75683	-2.99185	-2.23433	-2.79274	-2.96119	-1.82789	-2.40972	-3.15309	-1.87468	-2.24198	-3.18608	-2.60451	-2.19748
81	78.022	-2.79986	-2.59691	-3.10481	-3.27111	-3.39193	-3.39731	-3.16301	-3.70651	-3.65323	-3.27978	-2.62584	-3.12065	-2.75865	-2.35023	-3.45701	-3.36439	-3.53913	-3.24487	-2.3963	-2.84096	-2.32929	-3.08352	-2.26991	-2.29441	-2.30383
82	78.1219	-2.62051	-2.2235	-3.13333	-3.12674	-3.42139	-3.49163	-3.29449	-2.95498	-2.2361	-2.46335	-2.89559	-3.88736	-2.76158	-2.03089	-2.68621	-2.29393	-2.21145	-2.16143	-2.40872	-2.59664	-3.05761	-1.81716	-2.55805	-2.39482	-2.574
83	78.2218	-2.06049	-3.0642	-3.18524	-3.42123	-3.50154	-3.24229	-4.04457	-2.18279	-2.89941	-2.98782	-2.58592	-2.52841	-2.7793	-3.05751	-2.29368	-2.54421	-3.20016	-2.20552	-2.58438	-2.36466	-1.80885	-1.59542	-1.6401	-2.30935	-2.76893
84	78.3217	-3.69023	-3.24207	-3.05194	-3.00732	-3.66262	-3.5242	-2.83348	-3.06198	-3.06253	-3.06269	-3.59019	-3.04397	-2.78542	-3.04875	-2.41001	-2.8118	-2.94559	-2.5823	-2.17462	-2.12208	-2.89142	-2.19326	-2.27178	-2.57186	-1.68228
85	78.4216	-2.46392	-2.82068	-3.23345	-3.27896	-3.28259	-3.56325	-3.19268	-3.54287	-3.30358	-3.52201	-2.95424	-3.52619	-2.79349	-2.37096	-2.55259	-3.0872	-2.75553	-3.31086	-2.48911	-3.09939	-2.55246	-2.36713	-1.91301	-1.40987	-1.95106
86	78.5215	-2.75519	-3.3511	-3.19983	-4.08435	-3.65341	-3.48166	-3.77225	-2.91909	-3.14509	-2.69016	-3.3839	-2.59112	-2.74892	-3.02154	-2.3543	-2.87211	-2.96375	-2.63116	-2.37853	-2.17492	-2.42633	-2.14599	-2.21378	-2.18469	-2.35077
87	78.6214	-3.2053	-3.34345	-3.23264	-3.51127	-3.46426	-3.52766	-2.88203	-3.08617	-3.25624	-3.00071	-2.6658	-3.07921	-2.80037	-2.87743	-2.10269	-2.38268	-3.02552	-1.94825	-2.39132	-2.34096	-2.11883	-2.2719	-2.73124	-2.1501	-2.30795
88	78.7213	-2.9369	-2.82584	-3.28508	-3.50259	-3.57714	-3.56211	-3.32612	-3.48288	-3.53565	-3.48234	-2.71807	-3.05131	-2.7816	-2.47378	-2.99814	-3.18968	-3.4431	-2.93937	-2.36258	-2.65453	-2.25587	-2.57785	-2.20657	-2.77842	-2.2446
89	78.8212	-2.87084	-2.77381	-3.31743	-3.46869	-3.61846	-3.64784	-3.48713	-3.20125	-2.59006	-3.04591	-2.94577	-3.60322	-2.79186	-2.21673	-2.7414	-2.4538	-2.45489	-2.46989	-2.35667	-3.13673	-2.82144	-2.03706	-2.48874	-1.57497	-2.46196
90	78.9211	-2.53336	-3.19966	-3.38608	-3.62544	-3.63546	-3.41587	-3.76926	-2.48564	-2.95233	-2.4749	-2.63643	-2.56952	-2.76513	-2.8723	-2.51162	-2.74293	-3.17716	-2.12482	-2.3049	-2.40653	-1.97517	-1.63123	-1.7407	-1.95805	-2.56276
91	79.021	-3.50108	-3.33796	-3.41466	-3.35635	-3.68658	-3.64625	-3.33369	-2.97593	-3.06211	-3.0542	-3.51612	-2.92799	-2.80328	-3.06858	-2.41512	-2.78365	-3.00772	-2.53126	-2.02268	-2.17313	-2.66307	-2.13158	-2.06019	-2.45387	-1.85683
92	79.1209	-3.06522	-3.07989	-3.32504	-3.52396	-3.50702	-3.33748	-3.25416	-3.36929	-3.05068	-3.38525	-2.96984	-3.27264	-2.79594	-2.39044	-2.5029	-2.8056	-2.81014	-3.09258	-2.36006	-2.86768	-2.49024	-2.60213	-2.06845	-1.61444	-1.86667
93	79.2208	-3.06494	-3.40628	-3.44413	-4.10208	-3.80489	-4.03722	-3.53494	-3.01207	-3.4056	-3.29171	-3.26872	-2.59605	-2.78977	-2.22612	-2.49456	-3.24481	-3.07145	-2.66846	-2.39508	-2.33079	-2.38643	-1.99148	-1.93241	-2.06865	-2.21861
94	79.3207	-3.01616	-3.45723	-3.4549	-3.84806	-3.73673	-3.79138	-3.55236	-3.13886	-3.10622	-2.60608	-2.5841	-2.97994	-2.75422	-2.94418	-2.49207	-2.24962	-3.04426	-2.08587	-2.16693	-2.37321	-2.25684	-1.75506	-2.52272	-2.03806	-2.26304
95	79.4206	-3.17892	-3.18282	-3.4723	-3.81301	-3.82019	-3.80953	-3.65957	-3.49177	-3.54526	-3.32295	-2.48531	-2.88747	-2.78001	-2.6092	-2.32526	-2.95787	-3.34547	-2.77542	-2.31651	-2.65286	-2.07469	-2.43824	-2.0945	-2.4755	-2.13187
96	79.5205	-3.20245	-3.05184	-3.51478	-3.53876	-3.8118	-3.45174	-3.59811	-3.23194	-2.60562	-3.09388	-2.9722	-3.37209	-2.77987	-2.7188	-2.6675	-2.83622	-2.48932	-2.48037	-2.34516	-3.05034	-2.68479	-2.03182	-2.41155	-1.51274	-2.14123
97	79.6204	-3.26487	-3.45488	-3.54216	-4.27377	-3.88193	-3.79692	-3.61732	-2.75555	-2.90759	-2.67233	-2.6176	-2.40998	-2.76466	-2.01284	-2.45705	-2.51954	-3.22015	-2.11908	-2.51458	-2.30848	-2.24599	-2.02619	-1.84546	-1.95554	-2.23057
98	79.7203	-3.32481	-3.49772	-3.57256	-4.00448	-3.90941	-4.2057	-3.52532	-2.97657	-3.07742	-3.09094	-3.46737	-2.74045	-2.77299	-3.03981	-2.82065	-2.76907	-3.45431	-2.50923	-2.10129	-2.2825	-2.09192	-1.4087	-1.90246	-2.33868	-2.23654
99	79.8202	-3.29425	-3.23473	-3.57935	-3.93499	-3.84798	-3.70595	-3.78009	-3.41937	-3.02645	-3.39577	-2.96885	-3.1703	-2.77745	-2.44139	-1.86554	-2.76016	-2.82624	-3.04604	-2.24649	-2.78106	-2.14252	-2.28037	-1.92873	-1.55503	-1.53604
100	79.9201	-3.35513	-3.6	-3.68828	-3.66598	-4.03942	-3.99635	-3.71195	-3.03095	-3.49008	-3.35689	-3.23851	-2.4289	-2.76937	-2.39622	-2.30779	-3.30187	-2.3891	-2.71178	-2.28461	-2.3796	-2.64228	-2.09925	-1.52948	-1.90281	-2.08456
101	80.02	-3.35349	-3.72878	-3.36689	-4.49419	-3.78409	-4.09644	-3.69892	-3.20605	-3.13757	-2.571	-2.88483	-2.79406	-2.76773	-2.98704	-2.45337	-2.13532	-3.02532	-1.87991	-2.03901	-2.09559	-2.2708	-1.52713	-2.56356	-1.88277	-1.66519
102	80.1199	-3.46216	-3.55717	-4.02414	-4.49012	-4.54814	-4.01637	-3.91419	-3.69839	-3.7267	-2.98229	-2.45755	-2.79795	-2.77947	-2.5723	-2.20315	-2.88983	-3.7597	-2.97103	-2.2253	-2.57225	-2.25833	-2.41382	-1.97447	-2.16622	-2.53044
103	80.2198	-3.53789	-3.10742	-4.11342	-4.29976	-4.22763	-3.95304	-3.82597	-3.30657	-2.43877	-3.62044	-3.02475	-3.4491	-2.796	-2.57564	-2.85459	-2.9124	-3.21847	-2.44175	-2.20302	-3.20904	-1.52108	-1.95285	-1.95862	-1.47525	-2.18892
104	80.3197	-3.57639	-3.81748	-3.84278	-4.23934	-4.26863	-3.82707	-3.86554	-3.03675	-2.93131	-2.83396	-2.55918	-2.15481	-2.76495	-1.79921	-2.41833	-2.42136	-2.29813	-2.03724	-2.51565	-2.49845	-2.98834	-1.79132	-1.31287	-1.70387	-2.12697
105	80.4196	-3.57608	-4.09157	-3.51516	-4.37008	-3.92017	-4.60192	-3.51804	-2.74094	-3.17953	-3.15932	-3.6806	-2.80828	-2.78648	-3.16895	-2.86684	-2.75464	-3.47568	-2.49671	-1.92208	-1.95671	-1.98966	-1.01303	-2.54483	-1.60602	-2.18613
106	80.5195	-3.60338	-3.51366	-3.9692	-4.42115	-4.59163	-3.95077	-4.22898	-3.40929	-3.41951	-3.16742	-2.99381	-3.19447	-2.77479	-2.34631	-2.12871	-2.75817	-2.90233	-3.04037	-2.14215	-2.8743	-1.91108	-1.95131	-1.75769	-1.64283	-1.31404
107	80.6194	-3.76141	-4.20123	-4.66046	-4.09085	-4.70532	-4.36049	-4.055	-4.04233	-2.99255	-3.52068	-3.32317	-2.16696	-2.78389	-1.93985	-1.84898	-3.47877	-2.35024	-2.98834	-2.15404	-2.30233	-2.74635	-2.32434	-1.12909	-2.36202	-1.95364
108	80.7193	-3.7801	-4.37512	-4.1317	-5.29058	-4.07543	-4.57546	-3.65864	-2.88586	-3.0422	-3.38514	-3.12011	-2.76071	-2.78576	-2.68033	-2.35651	-2.25669	-3.08706	-1.49834	-1.66392	-1.90597	-2.19075	-1.00661	-1.82563	-1.69945	-1.42266
109	80.8192	-3.94588	-4.0439	-4.26313	-5.16421	-5.25308	-4.41937	-4.60572	-2.79182	-3.87508	-2.77027	-2.15948	-2.77604	-2.80665	-3.44982	-2.03986	-2.77583	-4.09993	-3.14422	-2.13943	-2.56063	-2.13995	-2.40182	-2.73099	-1.68192	-2.58632
110	80.9191	-4.01589	-3.31672	-4.14046	-4.97473	-4.81753	-4.35513	-4.20866	-3.74326	-3.6029	-3.98205	-3.07027	-3.58576	-2.83339	-2.56761	-3.12436	-3.19878	-3.40873	-2.34493	-2.13823	-3.56195	-1.23159	-1.82835	-2.08568	-0.75002	-2.14652
111	81.019	-4.08165	-4.27131	-4.44509	-4.98636	-4.89607	-4.18952	-4.30092	-4.28434	-2.44359	-2.84676	-2.48916	-2.16851	-2.84128	-1.85388	-2.4183	-2.47903	-2.14413	-1.87319	-2.8793	-2.5235	-3.24332	-1.72478	-0.93343	-2.52599	-2.03827
112	81.1189	-4.04468	-4.97617	-4.55744	-5.14775	-4.44319	-5.37916	-3.64908	-3.45157	-2.72002	-3.3049	-3.90946	-2.73389	-2.86792	-2.08647	-2.94997	-2.81083	-4.01843	-2.54724	-1.68969	-1.79376	-2.19623	-0.76581	-2.61254	-1.45436	-2.25999
113	81.2188	-4.42197	-4.05944	-4.77964	-5.27736	-5.19613	-4.27756	-4.59141	-2.501	-3.78783	-3.42221	-3.34514	-3.43814	-2.88054	-3.61068	-2.18801	-2.83007	-3.16036	-3.24799	-2.10977	-3.01512	-1.59542	-2.11232	-1.74319	-1.49513	-1.05901
114	81.3187	-4.29972	-4.91143	-4.71341	-4.82036	-5.77569	-5.23246	-4.75141	-3.57942	-3.48072	-4.00157	-3.29271	-2.00317	-2.88807	-2.0024	-1.70902	-3.24485	-2.39098	-3.22962	-2.97423	-2.19024	-2.90513	-2.1948	-1.74936	-1.98816	-1.86793
115	81.4186	-4.49756	-5.13159	-4.91559	-6.33722	-4.70201	-5.57629	-4.18233	-4.20927	-3.0493	-4.08179	-3.62035	-2.92636	-2.91708	-2.71575	-2.4317	-2.27793	-3.1826	-1.31748	-1.97177	-1.89547	-2.14886	-0.7018	-0.55422	-1.53536	-0.93363
116	81.5185	-4.71427	-4.90601	-5.13719	-6.22486	-6.25343	-5.07927	-5.26878	-3.16401	-3.3766	-2.80466	-2.06406	-2.89714	-2.94583	-3.5409	-1.88983	-2.87283	-3.9466	-3.27931	-0.99996	-2.80912	-2.16382	-2.00385	-2.20135	-1.50257	-2.37425
117	81.6184	-4.745	-4.2865	-5.03309	-6.0129	-5.76178	-5.06851	-4.85429	-4.01289	-3.88262	-4.13704	-3.19564	-3.82608	-2.95936	-2.64075	-3.28122	-2.43235	-4.12784	-2.45166	-2.12273	-3.77574	-1.21043	-2.03428	-2.38704	-0.70415	-2.30271
118	81.7183	-4.88663	-5.00836	-5.38552	-6.18706	-5.889	-4.54119	-4.9812	-4.52788	-3.6968	-3.50176	-2.66582	-2.51708	-3.00987	-1.92269	-2.4417	-3.23002	-2.57667	-1.9011	-2.66327	-2.71583	-3.01564	-1.57597	-1.63324	-2.19093	-1.8057
119	81.8182	-4.8549	-6.26455	-5.6085	-6.38181	-5.93492	-6.44881	-4.70837	-3.68374	-2.88422	-3.59096	-4.0485	-2.69125	-3.04588	-2.16635	-2.6563	-3.41918	-3.68582	-2.63626	-2.9325	-1.81303	-2.08306	-0.75806	-1.72267	-1.46952	-2.63463
120	81.9181	-5.36564	-5.1166	-5.73074	-6.63502	-6.0759	-5.62481	-5.48695	-3.10284	-3.58053	-3.79852	-3.36412	-3.76858	-3.08028	-3.60996	-2.74438	-2.99471	-3.63038	-3.26661	-1.18047	-3.3308	-1.92146	-1.39696	-1.38473	-1.26	-0.88729
121	82.018	-5.36546	-6.10661	-6.05941	-6.41311	-6.97425	-5.84774	-5.50897	-4.03583	-3.01137	-4.11344	-3.51263	-2.39326	-3.12259	-2.41834	-1.96346	-2.7851	-2.78956	-3.24812	-2.75301	-2.434	-3.00807	-2.53989	-1.55066	-1.86026	-1.84285
122	82.1179	-5.22482	-6.42992	-6.29183	-7.63923	-6.47827	-5.69652	-5.22202	-4.56992	-4.18459	-4.45795	-3.9292	-3.13602	-3.17205	-2.81023	-2.5867	-2.65526	-3.5404	-2.0043	-2.17185	-2.19955	-2.18704	-0.96482	-0.97367	-1.43386	-1.49059
123	82.2178	-6.10098	-6.37274	-6.41392	-7.72265	-7.33999	-6.12338	-5.87009	-3.88203	-3.7068	-3.34229	-2.8322	-3.14973	-3.22469	-3.36486	-2.16622	-3.58131	-3.91655	-2.9044	-1.59208	-2.69534	-2.15368	-1.72271	-1.78913	-1.39976	-2.11675
124	82.3177	-6.10984	-6.33628	-6.87845	-7.76698	-7.36841	-6.3165	-5.90689	-4.37884	-3.97515	-4.36222	-3.5647	-3.90655	-3.22837	-2.79697	-3.1594	-2.67954	-4.09063	-3.06105	-2.19619	-3.46357	-1.67552	-1.84069	-1.96912	-0.982	-1.96285
125	82.4176	-6.1689	-6.82529	-6.93639	-7.88972	-7.63472	-6.54434	-6.09417	-4.63765	-3.97897	-4.28652	-3.43645	-3.27896	-3.31511	-2.44819	-2.64794	-3.25283	-3.47549	-2.46398	-2.42665	-2.8056	-2.54618	-1.50565	-1.56946	-1.61486	-1.76676
126	82.5175	-6.29006	-7.42355	-7.38173	-8.38351	-7.92766	-6.83351	-6.25517	-4.42986	-3.81636	-4.17994	-3.87576	-3.1862	-3.35399	-2.67156	-2.77603	-3.36655	-3.8397	-2.88804	-2.51708	-2.4527	-2.33337	-1.38978	-1.75961	-1.39194	-1.96076
127	82.6174	-6.68774	-7.55727	-7.72119	-8.96702	-8.45418	-6.96343	-6.55985	-4.5322	-4.00951	-4.37827	-3.79512	-3.5097	-3.41448	-3.30206	-2.82343	-3.28912	-3.91056	-3.01238	-2.08849	-3.01677	-2.18225	-1.348	-1.57487	-1.39157	-1.64971
128	82.7173	-7.01662	-7.92107	-8.15724	-9.3079	-8.75149	-7.21144	-6.81729	-4.71285	-4.09076	-4.50985	-3.85903	-3.44736	-3.48771	-3.01048	-2.82878	-3.37551	-4.02973	-3.08997	-2.3389	-2.87525	-2.15048	-1.66052	-1.63563	-1.42524	-1.82276
129	82.8172	-7.37367	-8.2947	-8.48861	-9.65854	-9.22861	-7.48489	-7.13254	-4.72765	-3.94784	-4.55742	-3.91392	-3.5378	-3.56924	-3.10421	-2.8902	-3.53387	-4.04572	-3.09438	-2.31882	-2.93049	-2.32149	-1.57047	-1.74642	-1.38632	-1.83253
130	82.9171	-7.51905	-8.70751	-8.8536	-10.0554	-9.59721	-7.79219	-7.27064	-5.17457	-4.32766	-5.00994	-4.37286	-3.61577	-3.69934	-3.03263	-3.1597	-3.26957	-3.89747	-3.20955	-2.50113	-3.21019	-2.33912	-1.54088	-1.49684	-1.41383	-1.69682
131	83.017	-7.8214	-9.30803	-9.33692	-10.6333	-9.99979	-8.17619	-7.67674	-5.11304	-4.27768	-4.69694	-4.2405	-3.52348	-3.73871	-3.20758	-2.83043	-3.77359	-3.9347	-3.06764	-2.36463	-2.73442	-2.57029	-1.40831	-1.40155	-1.65813	-2.15893
132	83.1169	-8.18506	-9.57727	-9.76389	-11.2377	-10.6095	-8.44835	-8.00267	-5.07393	-4.28361	-5.00664	-4.50826	-3.7518	-3.84137	-3.46989	-3.08367	-3.61432	-4.33072	-3.23762	-2.30784	-2.99362	-2.32098	-1.55166	-1.66793	-1.37353	-1.7694
133	83.2168	-8.85094	-9.75356	-10.2398	-11.7863	-11.2884	-8.85627	-8.35866	-5.64139	-5.34642	-5.48877	-4.52198	-4.27447	-3.9488	-3.81521	-3.18721	-3.66176	-4.65362	-3.29397	-1.99828	-2.94865	-2.29224	-1.72255	-1.666	-1.49741	-1.54481
134	83.3167	-9.10892	-10.3448	-10.7504	-12.283	-11.8825	-9.22007	-8.766	-6.43463	-4.84042	-5.37594	-4.40224	-3.77317	-4.02903	-2.94516	-3.6732	-3.89946	-4.2077	-3.34233	-3.14204	-3.24128	-2.88229	-2.11604	-2.04698	-1.71484	-1.73012
135	83.4166	-8.83474	-11.3257	-11.3213	-13.2247	-11.9776	-9.60713	-8.99478	-5.99627	-5.20509	-5.57991	-4.80364	-3.98431	-4.15036	-3.73487	-3.11059	-4.06015	-4.86748	-3.37196	-2.68575	-3.49242	-2.14207	-1.04466	-1.75256	-1.27016	-2.38495
136	83.5165	-9.94553	-11.1817	-11.8957	-13.2964	-12.9924	-10.1294	-9.60338	-5.84835	-4.76552	-5.21606	-5.02341	-4.86609	-4.28713	-3.98275	-3.51408	-4.58019	-4.95847	-3.28727	-2.5321	-3.28911	-2.58599	-2.07567	-2.35028	-1.52722	-2.43717
137	83.6164	-9.806	-11.876	-12.355	-13.8119	-13.4417	-10.5437	-9.72103	-6.78929	-5.37784	-6.67529	-5.21106	-5.01244	-4.46586	-3.34033	-4.07236	-3.72351	-4.54829	-3.8636	-2.53341	-3.93889	-2.63165	-1.69616	-1.44014	-1.59138	-1.6599
138	83.7163	-10.0322	-12.3359	-13.011	-14.7382	-14.7213	-11.0819	-11.2175	-6.65634	-5.28886	-6.08442	-5.14393	-4.62414	-4.5875	-3.9677	-4.07425	-4.77857	-4.41977	-3.40563	-2.7381	-3.06449	-3.09521	-1.3765	-1.51557	-1.98466	-2.16928
139	83.8162	-10.5734	-13.1158	-13.5241	-15.4685	-15.1218	-11.6451	-11.2034	-6.67943	-5.3092	-6.22079	-5.66527	-4.56107	-4.77218	-4.33912	-3.42189	-4.60283	-5.17937	-3.21505	-2.82771	-3.14606	-2.96321	-1.84636	-1.98259	-1.33766	-2.22976
140	83.9161	-11.2173	-13.0807	-14.0735	-16.0212	-15.8621	-12.2778	-11.7924	-7.47268	-6.83633	-7.3053	-5.95011	-5.47123	-4.96697	-5.00096	-3.94314	-4.68459	-5.99724	-4.21514	-2.90995	-3.60719	-2.37541	-2.12516	-1.69409	-1.75675	-1.70623
141	84.016	-11.3115	-13.4706	-14.5866	-16.5107	-16.4451	-12.9247	-12.1452	-8.49594	-6.35551	-7.1167	-6.60124	-6.30334	-5.15981	-3.95965	-4.62752	-5.14988	-5.23131	-4.57483	-3.07874	-3.70679	-3.46412	-2.69831	-2.7329	-2.02637	-2.16726
142	84.1159	-10.7981	-14.1673	-15.0985	-17.3136	-17.4072	-13.5772	-13.2101	-8.24107	-6.85264	-7.46123	-6.04946	-5.9673	-5.3735	-4.83868	-4.65789	-5.20289	-5.36332	-4.18665	-3.346	-4.22716	-2.74182	-1.52294	-2.19231	-1.68482	-2.67377
143	84.2158	-11.6337	-14.1308	-15.6004	-17.2998	-18.188	-14.3096	-13.9917	-8.26555	-6.70697	-7.2331	-6.82623	-6.05284	-5.60614	-5.19197	-4.84925	-5.91764	-6.09804	-3.75688	-3.14231	-3.93873	-3.06873	-2.58223	-2.55732	-1.99427	-2.86071
144	84.3157	-11.2613	-14.0098	-15.8051	-17.3757	-18.4448	-15.0401	-14.2277	-9.34905	-7.29582	-8.6516	-6.79046	-6.91923	-5.87669	-4.68799	-5.44772	-5.37386	-6.08759	-4.43132	-3.35439	-4.54552	-3.30445	-2.55908	-2.1937	-2.09998	-2.22528
145	84.4156	-11.0982	-14.0231	-16.1465	-18.0073	-19.3825	-15.8177	-15.576	-9.56644	-7.57355	-8.64864	-7.9674	-7.0988	-6.13767	-5.2975	-5.61429	-6.10621	-6.32393	-5.18855	-3.52092	-3.99871	-3.79872	-2.45112	-2.17587	-2.44024	-2.63791
146	84.5155	-11.1764	-14.4648	-16.2475	-18.1706	-19.836	-16.6111	-16.0723	-9.88067	-7.86521	-8.87447	-8.10191	-7.52001	-6.45072	-5.80316	-5.29517	-6.23971	-6.24445	-4.46015	-3.69326	-4.1056	-3.74929	-2.10863	-2.62496	-2.07771	-2.84572
147	84.6154	-11.2339	-14.2493	-16.308	-18.2611	-20.2632	-17.4301	-16.9513	-10.7316	-9.05517	-9.94197	-8.45828	-7.80494	-6.77628	-6.5198	-5.85764	-7.06537	-7.30714	-5.21944	-3.85754	-4.56181	-3.33898	-2.96189	-2.48903	-2.47444	-2.55783
148	84.7153	-10.7996	-13.7804	-16.243	-18.0659	-20.5913	-18.2267	-17.5084	-11.7783	-9.17257	-10.1436	-9.24557	-8.819	-7.12979	-6.19935	-6.46864	-7.17973	-7.08636	-5.58136	-4.03858	-5.05068	-4.20278	-3.3565	-3.22471	-2.47591	-2.95045
149	84.8152	-10.1706	-13.5143	-16.1094	-18.0669	-20.7433	-19.0565	-18.3165	-12.0444	-9.5024	-10.6188	-9.21015	-9.06013	-7.51576	-6.66511	-6.8068	-7.54024	-7.4135	-5.59583	-4.2375	-4.90463	-3.9312	-3.0385	-3.06756	-2.73781	-3.39982
150	84.9151	-10.0947	-13.2211	-15.8284	-17.4987	-20.9091	-19.6436	-19.3722	-12.4866	-9.97003	-11.1183	-10.0448	-9.34247	-7.95429	-7.37167	-7.19344	-7.85766	-8.12162	-5.54279	-4.50908	-5.18782	-4.21068	-3.3579	-3.43872	-3.19243	-3.50878
151	85.015	-9.72079	-12.5757	-15.3658	-16.8469	-20.6913	-20.4885	-19.6068	-13.5698	-10.624	-12.1021	-10.5331	-10.3762	-8.41501	-7.4243	-7.80249	-8.29197	-8.38611	-6.13287	-4.71917	-5.45287	-4.56968	-3.5365	-3.46445	-3.17079	-3.53207
152	85.1149	-9.00993	-12.0114	-14.8901	-16.5307	-20.5358	-21.0322	-20.4833	-14.1752	-11.2184	-12.8227	-11.2817	-10.8074	-8.89829	-8.05222	-8.2402	-9.07112	-8.81519	-6.80261	-4.98253	-5.86031	-5.01375	-3.85622	-3.46814	-3.38667	-3.71618
153	85.2148	-8.71914	-11.7078	-14.4223	-15.91	-20.1211	-21.5147	-20.8771	-14.8049	-11.7842	-13.2425	-12.1073	-11.4614	-9.41675	-8.60288	-8.37078	-9.31798	-9.08878	-6.6794	-5.28435	-5.9928	-5.14587	-3.8947	-3.92856	-3.36788	-4.09034
154	85.3147	-8.30213	-11.1523	-13.8198	-15.2589	-19.5993	-21.8133	-21.157	-15.7349	-12.8482	-14.1515	-12.6318	-11.9874	-9.97315	-9.35699	-9.03818	-10.0739	-9.89429	-7.5173	-5.58646	-6.06623	-5.23776	-4.46014	-4.08374	-4.01372	-4.15446
155	85.4146	-7.87672	-10.3461	-13.1429	-14.4876	-18.9791	-22.1658	-21.2717	-16.7845	-13.4599	-15.0955	-13.4805	-12.9451	-10.5495	-9.60852	-9.72237	-10.5553	-10.1913	-7.89376	-5.95101	-6.65968	-5.8359	-4.84803	-4.5821	-4.09936	-4.36889
156	85.5145	-7.04658	-9.70738	-12.5028	-13.85	-18.2254	-22.165	-21.18	-17.2308	-14.052	-15.7022	-13.9845	-13.5757	-11.1691	-10.1182	-10.3429	-11.1156	-10.7079	-8.14612	-6.24974	-7.05633	-5.94244	-5.03961	-4.78508	-4.28921	-4.81278
157	85.6144	-6.73277	-9.1697	-11.7484	-12.9553	-17.483	-22.1715	-21.3888	-17.8491	-14.953	-16.246	-14.8627	-14.1913	-11.82	-10.8641	-10.9452	-11.6547	-11.3515	-8.50197	-6.67239	-7.24263	-6.29156	-5.36838	-5.05606	-4.81864	-5.12681
158	85.7143	-6.31254	-8.47995	-11.0996	-12.0409	-16.5722	-21.7777	-21.0099	-18.6173	-15.6642	-16.991	-15.5801	-15.0886	-12.5021	-11.5099	-11.5726	-12.3247	-11.8239	-9.0845	-7.03954	-7.83137	-6.72894	-5.72592	-5.39576	-4.98449	-5.28761
159	85.8142	-5.81164	-7.85872	-10.4564	-11.4109	-15.6993	-21.3728	-20.6579	-19.1687	-16.4624	-17.7429	-16.3263	-15.6731	-13.1718	-12.1069	-12.1904	-12.8862	-12.3652	-9.75402	-7.5672	-8.24973	-7.17249	-6.28856	-5.63116	-5.2922	-5.55233
160	85.9141	-5.38037	-7.42324	-9.66997	-10.6721	-14.7909	-20.9253	-19.9324	-19.5511	-17.158	-18.2486	-17.094	-16.3004	-13.8528	-12.7777	-12.8185	-13.3885	-12.7785	-10.1267	-7.92697	-8.67165	-7.52979	-6.53389	-6.0603	-5.53017	-5.91551
161	86.014	-4.91706	-6.92216	-8.99571	-9.87864	-13.8554	-20.2614	-19.3344	-19.9289	-17.9569	-18.6867	-17.6301	-16.8054	-14.5012	-13.3985	-13.3695	-13.8659	-13.3474	-10.6907	-8.35036	-9.07416	-7.85686	-7.01546	-6.33842	-5.9191	-6.15496
162	86.1139	-4.47009	-6.32312	-8.32453	-9.09108	-12.943	-19.4153	-18.546	-20.1488	-18.5282	-19.0447	-18.1674	-17.3075	-15.0951	-14.0731	-13.9089	-14.2735	-13.6831	-11.1673	-8.74455	-9.61651	-8.3144	-7.46847	-6.73764	-6.12347	-6.4008
163	86.2138	-4.05165	-5.75459	-7.65415	-8.44159	-12.0122	-18.4538	-17.6773	-20.1156	-19.02	-19.1822	-18.534	-17.6202	-15.6305	-14.5672	-14.3058	-14.5819	-13.9759	-11.5739	-9.19745	-10.0813	-8.66029	-7.88255	-6.99445	-6.35433	-6.57461
164	86.3137	-3.65221	-5.28668	-7.02332	-7.76455	-11.1523	-17.537	-16.679	-19.8885	-19.3544	-19.1554	-18.8062	-17.7923	-16.0737	-15.0619	-14.6972	-14.7703	-14.2469	-11.9173	-9.54835	-10.4586	-8.98965	-8.19976	-7.24732	-6.58905	-6.792
165	86.4136	-3.28492	-4.76895	-6.41183	-7.11468	-10.2939	-16.5073	-15.6941	-19.5962	-19.5624	-19.0352	-18.9311	-17.8576	-16.4173	-15.4682	-14.9344	-14.8212	-14.3932	-12.2756	-9.87407	-10.882	-9.23629	-8.54479	-7.40878	-6.7137	-6.88836
166	86.5135	-2.99077	-4.30663	-5.87269	-6.44828	-9.52892	-15.5198	-14.7381	-19.0797	-19.654	-18.7217	-18.9028	-17.7603	-16.6263	-15.7228	-15.0375	-14.8079	-14.3247	-12.5374	-10.1496	-11.1765	-9.47649	-8.7751	-7.56613	-6.79802	-6.9291
167	86.6134	-2.54534	-3.8844	-5.25898	-5.87456	-8.72087	-14.4687	-13.7534	-18.4807	-19.5394	-18.2726	-18.7269	-17.4893	-16.7093	-15.8769	-15.0249	-14.6031	-14.209	-12.6534	-10.3569	-11.4998	-9.61435	-9.01089	-7.65136	-6.79775	-6.96185
168	86.7133	-2.224	-3.467	-4.74599	-5.31941	-8.00707	-13.4805	-12.7945	-17.7511	-19.2923	-17.6804	-18.3775	-17.1205	-16.6473	-15.8762	-14.8355	-14.2861	-13.9477	-12.736	-10.4709	-11.6272	-9.67096	-9.14279	-7.65487	-6.80094	-6.8675
169	86.8132	-1.88708	-3.00547	-4.20035	-4.77215	-7.31006	-12.4763	-11.8377	-16.9183	-18.8666	-16.9658	-17.8796	-16.5575	-16.4153	-15.7264	-14.5684	-13.8585	-13.5537	-12.6717	-10.4621	-11.6902	-9.64037	-9.15565	-7.57583	-6.68228	-6.73328
170	86.9131	-1.55344	-2.55619	-3.76543	-4.22749	-6.59343	-11.5145	-10.8915	-15.9984	-18.2893	-16.1581	-17.2434	-15.912	-16.0664	-15.4357	-14.1756	-13.324	-13.0497	-12.4762	-10.3703	-11.6602	-9.50174	-9.06927	-7.41348	-6.45308	-6.50475
171	87.013	-1.20743	-2.14616	-3.33046	-3.71275	-5.94304	-10.5933	-9.97119	-15.02	-17.5867	-15.2857	-16.4718	-15.1141	-15.5631	-15.0314	-13.6683	-12.6917	-12.4555	-12.1509	-10.1768	-11.5355	-9.27613	-8.92898	-7.17971	-6.18266	-6.22885
172	87.1129	-0.88569	-1.73807	-2.88709	-3.22323	-5.27893	-9.65709	-9.08606	-14.0459	-16.7429	-14.3296	-15.6627	-14.2649	-14.9404	-14.4974	-13.0298	-11.9872	-11.7994	-11.7504	-9.8989	-11.255	-8.93903	-8.67402	-6.88563	-5.84568	-5.88777
173	87.2128	-0.54766	-1.20328	-2.43989	-2.73763	-4.70284	-8.79794	-8.25438	-12.9982	-15.8054	-13.3818	-14.7656	-13.3111	-14.208	-13.7847	-12.3297	-11.2385	-11.067	-11.2349	-9.48322	-10.9183	-8.51657	-8.26907	-6.51537	-5.4739	-5.50078
174	87.3127	-0.23181	-0.94483	-1.9976	-2.26651	-4.09967	-7.97857	-7.45151	-11.9983	-14.8495	-12.4023	-13.8452	-12.3706	-13.4179	-13.053	-11.5729	-10.4366	-10.2931	-10.6507	-9.01729	-10.4591	-8.08932	-7.92284	-6.04569	-5.05019	-5.09119
175	87.4126	0.10667	-0.5672	-1.55597	-1.8084	-3.55355	-7.16384	-6.65355	-11.0151	-13.8513	-11.4367	-12.8554	-11.3743	-12.5556	-12.2537	-10.756	-9.63144	-9.474	-9.98221	-8.4883	-9.89638	-7.54466	-7.44655	-5.63946	-4.6175	-4.65187
176	87.5125	0.43157	-0.17581	-1.16995	-1.36291	-2.96662	-6.4295	-5.93292	-10.031	-12.8216	-10.4756	-11.8534	-10.407	-11.6679	-11.4029	-9.93485	-8.80413	-8.6874	-9.29891	-7.8952	-9.29192	-6.97611	-6.91962	-5.17747	-4.14145	-4.18269
177	87.6124	0.74863	0.22159	-0.74927	-0.93955	-2.46334	-5.69799	-5.22124	-9.08747	-11.793	-9.55275	-10.8755	-9.46485	-10.7491	-10.5118	-9.10512	-8.01066	-7.91303	-8.58114	-7.27913	-8.68021	-6.40384	-6.36746	-4.67481	-3.67394	-3.7299
178	87.7123	1.04936	0.54817	-0.27449	-0.60203	-1.94302	-5.0067	-4.56856	-8.20725	-10.7604	-8.6639	-9.91081	-8.55061	-9.84145	-9.62046	-8.2924	-7.20325	-7.14776	-7.83173	-6.65099	-7.93653	-5.79379	-5.77044	-4.15799	-3.16802	-3.30398
179	87.8122	1.38282	0.93124	0.15327	-0.1041	-1.45331	-4.34951	-3.91957	-7.33922	-9.7617	-7.78125	-8.96608	-7.6764	-8.95101	-8.73631	-7.46167	-6.45892	-6.39531	-7.09896	-5.98925	-7.2212	-5.17193	-5.16913	-3.64977	-2.69126	-2.81295
180	87.9121	1.70644	1.29668	0.62495	0.3154	-0.96954	-3.70347	-3.29844	-6.48948	-8.80124	-6.92273	-8.0187	-6.84102	-8.06537	-7.87248	-6.63109	-5.70393	-5.64912	-6.40502	-5.34896	-6.54113	-4.59025	-4.56246	-3.16746	-2.21058	-2.34663
181	88.012	2.04435	1.6494	0.98342	0.69306	-0.49033	-3.08803	-2.69701	-5.71104	-7.8811	-6.14625	-7.09919	-6.02826	-7.21503	-7.03179	-5.9047	-4.97933	-4.94852	-5.64455	-4.69933	-5.80798	-3.99955	-3.95778	-2.60667	-1.72655	-1.8473
182	88.1119	2.37424	2.06523	1.40357	1.08	-0.0283	-2.48588	-2.11899	-4.95957	-6.94673	-5.33024	-6.26077	-5.23934	-6.38441	-6.19627	-5.16411	-4.28421	-4.28048	-4.94732	-4.07886	-5.04615	-3.40167	-3.38453	-2.07865	-1.31465	-1.41134
183	88.2118	2.70504	2.41318	1.79538	1.51903	0.4011	-1.89559	-1.57788	-4.18752	-6.1137	-4.63534	-5.44442	-4.57513	-5.58227	-5.39929	-4.43478	-3.60651	-3.58659	-4.2528	-3.4437	-4.37423	-2.58946	-2.80267	-1.59124	-0.81696	-0.93858
184	88.3117	3.06163	2.78281	2.20007	1.94897	0.86182	-1.52386	-0.96496	-3.49337	-5.31707	-3.93786	-4.66774	-3.85863	-4.81138	-4.62576	-3.75034	-2.9561	-2.976	-3.5842	-2.87009	-3.70416	-2.23609	-2.23567	-1.08312	-0.34033	-0.53599
185	88.4116	3.38631	3.20381	2.58843	2.37476	1.32461	-0.81094	-0.41716	-2.89367	-4.57337	-3.26084	-4.11205	-3.3456	-4.05707	-3.89672	-3.03323	-2.33009	-2.3585	-2.94314	-2.27099	-3.09273	-1.68823	-1.69049	-0.61274	0.08042	-0.01476
186	88.5115	3.76992	3.52399	3.0563	2.78616	1.75221	-0.30392	0.0233	-2.21925	-3.77983	-2.63396	-3.23343	-2.51289	-3.36849	-3.20398	-2.43115	-1.92316	-1.77171	-2.31523	-1.69773	-2.45297	-1.16334	-1.15554	-0.15553	0.51703	0.45996
187	88.6114	4.18889	3.90278	3.41493	3.19794	2.2081	0.23439	0.53322	-1.61973	-3.06941	-1.94794	-2.56776	-1.89373	-2.68854	-2.53284	-1.78028	-1.11883	-1.19687	-1.70704	-1.14852	-1.89736	-0.64674	-0.63603	0.32623	0.99742	0.86838
188	88.7113	4.50117	4.26297	3.79732	3.63027	2.64093	0.72967	1.02714	-1.07117	-2.39861	-1.3756	-1.93217	-1.2955	-2.03398	-1.92279	-1.23081	-0.62071	-0.85412	-1.12519	-0.63784	-1.3418	-0.14656	-0.09926	0.60027	1.33463	1.27174
189	88.8112	4.88901	4.63198	4.23892	4.06031	3.07918	1.22728	1.52004	-0.5666	-1.79407	-0.7628	-1.30308	-0.74629	-1.40993	-1.34044	-0.6308	-0.08645	-0.11819	-0.57771	-0.06467	-0.83251	0.35125	0.35214	1.23699	1.7477	1.65755
190	88.9111	5.28052	4.99659	4.62914	4.48879	3.49972	1.7045	1.96533	0.03897	-1.18749	-0.24365	-0.72395	-0.19002	-0.82644	-0.59284	-0.11838	0.43832	0.36811	-0.10512	0.38302	-0.32335	0.79695	0.85393	1.64929	2.16726	2.08865
191	89.011	5.65566	5.41154	5.02213	4.84291	3.91299	2.17883	2.45486	0.60456	-0.60692	0.28351	-0.18895	0.31945	-0.23989	-0.24663	0.42579	0.92788	0.88705	0.20961	0.87515	0.25712	1.09793	1.24441	2.10432	2.58585	2.53459
192	89.1109	6.10025	5.76248	5.42217	5.21298	4.3775	2.68339	2.90559	1.09683	-0.0636	0.84212	0.35987	0.96304	0.32556	0.37112	0.97245	1.43182	1.3792	0.92105	1.34667	0.76263	1.70985	1.86334	2.51784	3.04649	2.847
193	89.2108	6.58678	6.23389	5.83816	5.65469	4.96719	3.16694	3.38568	1.62605	0.45666	1.36301	0.86592	1.38498	0.88609	0.90697	1.45101	1.92098	1.85971	1.36824	1.835	1.24518	2.18493	2.29309	2.95424	3.49709	3.26596
194	89.3107	7.03689	6.63363	6.33106	6.15921	5.44818	3.65202	3.91678	2.19172	1.0365	1.89148	1.40204	1.93293	1.43212	1.44198	1.98692	2.30446	2.35878	1.82431	2.29778	1.77701	2.63512	2.71661	3.37149	3.89857	3.65335
195	89.4106	7.51201	7.0456	6.80631	6.60181	5.97452	4.19132	4.42556	2.74999	1.63654	2.4244	1.88276	2.47244	1.97224	2.02254	2.43092	2.76325	2.80234	2.30897	2.74268	2.26433	3.09171	3.18529	3.81886	4.36054	4.05201
196	89.5105	8.1632	7.47675	7.25815	7.13607	6.48821	4.76471	4.92513	3.40837	2.23446	2.90354	2.50113	2.91149	2.50424	2.52582	2.96793	3.21826	3.3605	2.79865	3.24265	2.76788	3.52398	3.57914	4.26548	4.7884	4.26628
197	89.6104	8.57158	7.89156	7.74807	7.67689	7.06668	5.20403	5.44517	3.96341	2.75629	3.43189	3.00252	3.49329	3.07345	3.02967	3.59243	3.92473	3.82682	3.24925	3.66739	3.15363	3.9892	3.89351	4.7121	5.27213	4.67041
198	89.7103	9.08598	8.44112	8.22055	8.22293	7.5378	5.72298	5.99131	4.52891	3.39155	3.95784	3.59924	3.99841	3.5941	3.47101	4.0813	4.3914	4.33773	3.76535	4.20677	3.73091	4.44685	4.20554	5.24013	5.70552	5.08115
199	89.8102	9.61213	8.96876	8.72614	8.7393	8.03258	6.29028	6.51829	5.06553	3.90034	4.47826	4.16284	4.54375	4.12834	4.16224	4.56326	4.89152	4.86935	4.2598	4.6792	4.24345	4.9588	4.66094	5.65494	6.16498	5.48772
200	89.9101	10.0082	9.51682	9.17284	9.30048	8.64612	6.81467	7.19245	5.59411	4.45534	5.02598	4.71152	5.11157	4.6662	4.5951	5.09222	5.40826	5.39187	4.75063	5.19766	4.72286	5.3923	5.08305	6.27647	6.67686	5.92161
201	90.01	10.3659	10.0802	9.61219	9.93189	9.22526	7.35952	7.83458	6.17054	5.01151	5.5993	5.2497	5.57485	5.20533	5.14735	5.599	5.93565	5.84916	5.22298	5.71528	5.27778	5.78976	5.51648	6.72346	7.03189	6.40382

## Sheet: No.2(experimental group)
Name	Frequency	Phase	Phase	Phase	Phase	Phase	Phase	Phase	Phase	Phase	Phase	Phase	Phase	Phase	Phase	Phase	Phase	Phase	Phase	Phase	Phase	Phase	Phase	Phase	Phase	Phase
Units	MHz	degree	degree	degree	degree	degree	degree	degree	degree	degree	degree	degree	degree	degree	degree	degree	degree	degree	degree	degree	degree	degree	degree	degree	degree	degree
Hour		0	1	2	3	4	5	6	7	8	9	10	11	12	13	14	15	16	17	18	19	20	21	22	23	24
1	70.03	-0.42713	-0.55573	-0.23013	-0.43598	-0.49817	-0.20075	-1.30667	-1.50731	-1.59304	-1.37643	-1.26564	-1.22917	-0.55468	-0.74427	-0.648	-0.54468	-0.5483	-0.44823	-0.27898	-0.36051	-0.13301	0.0252	0.76111	0.35856	0.94236
2	70.1299	-0.58433	-0.69794	-0.30982	-0.49999	-0.3672	-0.18965	-1.59933	-1.50874	-1.68879	-1.49475	-1.28973	-1.23143	-0.6175	-0.81751	-0.6753	-0.6393	-0.66145	-0.48098	-0.15684	-0.28451	-0.13397	0.0409	0.55562	0.37217	0.83003
3	70.2298	-0.50444	-0.44772	-0.2756	-0.50875	-0.48606	-0.29566	-1.59591	-1.52975	-1.62936	-1.36342	-1.47158	-1.35138	-0.65296	-0.88675	-0.75372	-0.70548	-0.71785	-0.56453	-0.0448	-0.36051	-0.19232	0.02051	0.59488	0.34203	0.8978
4	70.3297	-0.50962	-0.54594	-0.45396	-0.55972	-0.57726	-0.43637	-1.6207	-1.28276	-1.6175	-1.53185	-1.49509	-1.36983	-0.77369	-0.78527	-0.80039	-0.72459	-0.64125	-0.49549	-0.29811	-0.43354	-0.2525	-0.11997	0.63753	0.33577	0.79547
5	70.4296	-0.41399	-0.58446	-0.43868	-0.53392	-0.45746	-0.46308	-1.58263	-1.64871	-1.77228	-1.60128	-1.56394	-1.42897	-0.90735	-0.8712	-0.89581	-0.72882	-0.65366	-0.46862	-0.34487	-0.50574	-0.21866	-0.13005	0.64908	0.29628	0.72846
6	70.5295	-0.34434	-0.45524	-0.38023	-0.66979	-0.62194	-0.49677	-1.69519	-1.6469	-1.7913	-1.53643	-1.51764	-1.50638	-1.04529	-0.80912	-0.89214	-0.74446	-0.79992	-0.69963	-0.31733	-0.52883	-0.25861	-0.22395	0.55901	0.17795	0.87519
7	70.6294	-0.43541	-0.44391	-0.46328	-0.71052	-0.59306	-0.49287	-1.66525	-1.54754	-1.70353	-1.62093	-1.55251	-1.46396	-1.11003	-1.03871	-0.90187	-0.91711	-0.73654	-0.65793	-0.32212	-0.44228	-0.37186	-0.16726	0.49099	0.21246	0.57429
8	70.7293	-0.34024	-0.35676	-0.53578	-0.62865	-0.70291	-0.72239	-1.66101	-1.45802	-1.76151	-1.74657	-1.60432	-1.55677	-1.24657	-1.06023	-1.08792	-0.8712	-0.87402	-0.61452	-0.44145	-0.58231	-0.33321	-0.25928	0.51579	0.20805	0.3694
9	70.8292	-0.40261	-0.53017	-0.55649	-0.65486	-0.66422	-0.71162	-1.73244	-1.4063	-1.856	-1.73458	-1.56636	-1.62041	-1.33689	-1.06226	-0.96654	-0.92998	-0.87778	-0.67115	-0.57687	-0.5918	-0.34191	-0.3246	0.40788	0.20303	0.28961
10	70.9291	-0.42015	-0.53546	-0.55968	-0.66662	-0.75208	-0.75264	-1.74784	-1.51339	-1.94143	-1.60398	-1.71248	-1.6439	-1.42067	-1.13192	-0.88907	-1.00726	-0.83913	-0.97444	-0.5944	-0.63133	-0.33491	-0.33039	0.26053	0.18314	0.34559
11	71.029	-0.3342	-0.44272	-0.65822	-0.66865	-0.83243	-0.9822	-1.7994	-1.44739	-1.85374	-1.69272	-1.72807	-1.64372	-1.3462	-1.15787	-0.81343	-0.91863	-0.89263	-0.81592	-0.71888	-0.67884	-0.46947	-0.37521	0.22811	0.24054	0.26339
12	71.1289	-0.47917	-0.57437	-0.73329	-0.7235	-0.74075	-1.07738	-1.60592	-1.59672	-1.92477	-1.71212	-1.80453	-1.68791	-1.4167	-1.2196	-0.99484	-1.11465	-0.96172	-0.63667	-0.7566	-0.60574	-0.39395	-0.50899	0.29028	0.16398	0.19734
13	71.2288	-0.41784	-0.61343	-0.71757	-0.77772	-0.86773	-1.16514	-1.74245	-1.58951	-1.95107	-1.73536	-1.82779	-1.75059	-1.40504	-1.2577	-1.01401	-1.15375	-1.04452	-0.97351	-0.87302	-0.63239	-0.36254	-0.56291	0.15648	0.06741	0.22936
14	71.3287	-0.3912	-0.66919	-0.8023	-0.86604	-0.91162	-1.06249	-1.70426	-1.63933	-2.08351	-1.83837	-1.90766	-1.85013	-1.50607	-1.26158	-1.1117	-1.28805	-0.90594	-1.0564	-0.96795	-0.69799	-0.51063	-0.62124	0.09539	0.07897	0.10701
15	71.4286	-0.30769	-0.70345	-0.76158	-0.78139	-1.01051	-1.20978	-1.86028	-1.73499	-2.13154	-1.80919	-1.88108	-1.78411	-1.48809	-1.26245	-1.2576	-1.25072	-0.99412	-1.02425	-1.03696	-0.75702	-0.47207	-0.68179	0.1292	0.03936	0.07874
16	71.5285	-0.53646	-0.8259	-0.87829	-0.95905	-0.89999	-1.28435	-1.84086	-1.72372	-2.11009	-1.88624	-1.96805	-1.91935	-1.40488	-1.42885	-1.18246	-1.3012	-1.10904	-1.20706	-1.1788	-0.75551	-0.58288	-0.77428	0.05005	0.07087	-0.014
17	71.6284	-0.4311	-0.77562	-0.7612	-0.8999	-1.00324	-1.26321	-1.91492	-1.92038	-2.16812	-1.96932	-2.07724	-2.02052	-1.54283	-1.28784	-1.30888	-1.3428	-1.28196	-1.18807	-1.24601	-0.7174	-0.58152	-0.7978	0.06325	0.12566	-0.00387
18	71.7283	-0.58985	-0.72106	-0.7869	-0.95929	-1.03232	-1.31359	-1.88591	-1.84963	-2.06305	-2.0329	-2.17259	-2.00966	-1.59985	-1.3377	-1.36856	-1.58535	-1.14826	-1.12253	-1.24045	-0.82014	-0.74536	-0.83847	-0.07016	0.06408	-0.02592
19	71.8282	-0.54024	-0.88383	-0.83409	-0.97829	-0.98551	-1.45682	-1.99373	-1.90089	-2.26663	-1.97643	-2.14488	-2.11577	-1.45007	-1.24486	-1.40744	-1.46165	-1.21465	-1.16455	-1.28848	-0.86222	-0.62095	-0.87123	0.06843	0.02762	-0.16189
20	71.9281	-0.54401	-0.64887	-0.80764	-1.04339	-1.14569	-1.53444	-2.05521	-1.9134	-2.38355	-2.01396	-2.16879	-2.05061	-1.50867	-1.39751	-1.4645	-1.54957	-1.31897	-1.12872	-1.33163	-0.86199	-0.95507	-0.83069	0.06601	-0.01653	-0.18033
21	72.028	-0.66897	-0.99358	-1.0047	-1.10553	-1.21026	-1.25523	-1.9739	-1.97966	-2.25043	-2.11935	-2.2196	-2.08933	-1.41842	-1.40833	-1.51119	-1.61489	-1.1847	-1.20276	-1.42697	-0.76074	-0.78952	-0.82073	0.12243	0.03656	-0.11336
22	72.1279	-0.58375	-0.93576	-1.06064	-1.11377	-1.23163	-1.41315	-2.0704	-2.08093	-2.30626	-2.12829	-2.32082	-2.09829	-0.73232	-1.4208	-1.70854	-1.68171	-1.17898	-1.17571	-1.40025	-0.96923	-0.81556	-1.02048	-0.05942	-0.07078	-0.12575
23	72.2278	-0.65783	-0.90126	-0.90946	-1.07872	-1.2554	-1.41663	-2.079	-2.02242	-2.27849	-2.20739	-2.26802	-2.27764	-2.42636	-1.50405	-1.53949	-1.72817	-1.26605	-1.18876	-1.364	-0.9298	-0.72807	-0.90351	-0.000809838	-0.07659	-0.00451
24	72.3277	-0.65392	-0.98314	-0.80182	-1.12107	-1.33242	-1.59524	-2.16143	-2.13765	-2.42893	-2.1846	-2.35079	-2.26535	-1.65083	-1.54876	-1.62966	-1.74727	-1.38584	-1.09008	-1.41051	-0.95795	-0.85523	-0.99129	0.03389	-0.03387	-0.12917
25	72.4276	-0.78298	-0.96765	-1.06571	-1.11464	-1.36838	-1.58591	-2.16484	-2.21509	-2.49254	-2.08605	-2.45431	-2.25756	-1.71797	-1.72843	-1.67468	-1.87706	-1.36567	-1.12296	-1.53586	-0.99345	-0.88926	-1.04813	0.05171	-0.17107	-0.04349
26	72.5275	-0.73959	-1.04953	-1.0481	-1.15475	-1.06057	-1.55903	-2.28003	-2.22103	-2.47288	-2.35147	-2.38848	-2.35322	-1.72034	-1.67229	-1.71801	-1.91245	-1.39561	-0.46965	-1.48884	-1.00836	-0.79638	-1.05544	0.00506	-0.15777	-0.12646
27	72.6274	-0.67978	-0.95362	-1.15078	-0.20018	-1.338	-1.50879	-1.36275	-2.31777	-2.59258	-2.31442	-2.40715	-2.36471	-1.86701	-1.75348	-1.70313	-1.80795	-1.46217	-1.35072	-1.52642	-1.03669	-0.7742	-1.02155	0.09608	-0.2024	-0.04141
28	72.7273	-0.808	-1.03017	-0.97942	-1.15065	-1.25094	-1.48776	-2.39467	-2.37868	-2.55797	-2.24594	-2.5429	-2.43272	-1.80679	-1.87567	-1.64134	-1.89031	-1.49033	-1.32411	-1.51457	-1.11297	-0.94031	-1.80771	0.12123	-0.0617	-0.11052
29	72.8272	-0.71393	-1.08711	-0.9677	-1.40106	-1.2967	-1.56679	-2.37491	-2.41799	-2.62368	-2.35114	-2.50888	-2.47503	-1.83001	-1.67141	-1.72359	-1.88583	-1.4741	-1.40236	-1.39485	-1.1476	-0.85224	0.00731	0.0421	-0.05819	-0.0186
30	72.9271	-0.7209	-1.6453	-0.99699	-1.37568	-1.24898	-1.60821	-2.42838	-2.45085	-2.56271	-2.25426	-2.60296	-1.72205	-1.92632	-1.76953	-0.94041	-1.93461	-2.18189	-1.41994	-2.41366	-1.16285	-0.87422	-1.01193	-0.15617	-0.04703	0.01095
31	73.027	-0.80756	-1.06995	-1.00305	-1.34449	-1.23661	-1.67852	-2.46996	-2.46428	-2.75589	-2.37175	-2.56054	-2.46092	-1.85481	-1.71783	-2.91006	-1.91009	-0.34715	-1.43779	-1.42103	-1.10807	-1.00721	-0.94094	-0.07925	-0.11811	0.00891
32	73.1269	-0.75697	-1.12433	-1.092	-1.36392	-1.25995	-0.70641	-2.60774	-2.54406	-2.77478	-2.59441	-2.66817	-2.56756	-2.0872	-1.74228	-1.7248	-1.81274	-1.52275	-1.52021	-1.38145	-1.21736	-1.04719	-0.89456	-0.18934	-0.06741	0.02839
33	73.2268	-0.84642	-1.01215	-1.06386	-1.40993	-1.24991	-1.7649	-2.48282	-2.61923	-2.73224	-2.39265	-2.67883	-2.58939	-2.11141	-1.92076	-1.74955	-1.92599	-1.68221	-1.53231	-1.43793	-1.25151	-1.00684	-0.94828	-0.21108	-0.17017	0.06161
34	73.3267	-0.84601	-1.09527	-1.10811	-1.46486	-1.25878	-1.68906	-2.51834	-2.55445	-2.82711	-2.73015	-2.88186	-2.71072	-2.13238	-1.93673	-1.80416	-2.14206	-1.53157	-1.67445	-1.40285	-1.27564	-1.11707	-0.93492	-0.27665	-0.1055	0.08594
35	73.4266	-0.97609	-1.14651	-1.12326	-1.14643	-1.29221	-2.07803	-2.73727	-2.78895	-2.84645	-3.67256	-2.66139	-2.66556	-2.18348	-1.83198	-1.90164	-1.98474	-1.44604	-1.57724	-1.56887	-1.37949	-1.08455	-0.97467	-0.326	-0.0238	-0.01392
36	73.5265	-1.03719	-1.29906	-1.03027	-1.48228	-1.33108	-1.86637	-2.62103	-2.74225	-2.94016	-2.83632	-2.82098	-2.73856	-2.12324	-1.90185	-1.95227	-1.99311	-1.86366	-1.77929	-1.37644	-1.46453	-0.9343	-1.07354	-0.35139	-0.11759	0.03664
37	73.6264	-0.75858	-1.08171	-1.1177	-1.57237	-1.37919	-1.9298	-2.5489	-2.87094	-2.89907	-2.83276	-3.04835	-2.89742	-2.38893	-2.03872	-1.99186	-1.92657	-1.64689	-1.63166	-1.4709	-1.39927	-1.17939	-0.97203	-0.28607	-0.31737	0.03678
38	73.7263	-1.03303	-1.37318	-1.16901	-1.57368	-1.37668	-1.97937	-2.7848	-2.72861	-2.91957	-2.951	-2.94113	-2.79692	-2.37668	-1.99978	-2.07952	-2.00329	-1.80007	-1.67247	-1.70641	-1.33785	-1.16449	-1.09586	0.49713	-0.11846	0.11781
39	73.8262	-1.02481	-1.19737	-1.28233	-1.55523	-1.37121	-2.08829	-2.89324	-3.01733	-3.08114	-3.21145	-2.95929	-2.82435	-2.40829	-2.01651	-2.10438	-1.95897	-1.60659	-1.78842	-1.41913	-1.62074	-1.29512	-1.05253	-0.3176	-0.38235	-0.11746
40	73.9261	-1.01836	-1.3065	-1.29619	-1.63697	-1.5942	-2.04344	-2.88684	-3.12257	-3.34483	-3.00205	-3.06132	-2.9408	-2.55704	-2.16021	-2.16427	-1.94343	-1.95653	-2.0202	-1.51796	-1.54244	-1.32287	-1.06273	-0.45153	-0.33234	0.02581
41	74.026	-1.04078	-1.26113	-1.18179	-1.69356	-1.60605	-2.01752	-2.94162	-2.93537	-4.22263	-3.23806	-3.34269	-3.11239	-2.56727	-1.49417	-2.34688	-2.20352	-1.94973	-2.14235	-1.52871	-1.53548	-1.53851	-1.06139	-0.60503	-0.38873	0.00144
42	74.1259	-1.18381	-1.37257	-2.09502	-1.56562	-1.43833	-2.19542	-3.20261	-3.2126	-3.23351	-3.40877	-3.15394	-3.07247	-2.68743	-2.26867	-2.38545	-2.23275	-1.96024	-2.13139	-1.75794	-1.6398	-1.43617	-1.15348	-0.56552	-0.3665	-0.18131
43	74.2258	-1.34545	-1.70697	-1.54543	-1.68854	-1.70683	-2.29871	-3.04618	-3.27987	-3.48405	-3.47806	-3.37224	-3.2485	-2.77054	-2.4144	-2.39444	-1.98866	-2.06372	-2.23937	-1.70504	-1.91862	-1.22351	-1.21341	-0.47447	-0.54183	-0.08495
44	74.3257	-1.05433	-1.62538	-1.61058	-1.65278	-1.63866	-2.41068	-3.2258	-3.57733	-3.53643	-3.44251	-3.56436	-3.41728	-2.81731	-2.52535	-2.59517	-2.07581	-2.30618	-2.14647	-1.83783	-1.81904	-1.42507	-1.16171	-0.61829	-0.70344	-0.17567
45	74.4256	-1.35321	-1.62829	-1.63828	-1.7536	-1.97537	-2.44175	-3.56621	-3.42669	-3.40318	-3.48182	-3.42005	-3.19957	-2.89192	-2.48521	-2.60514	-2.17268	-2.15843	-2.29125	-1.83922	-1.76742	-1.42268	-1.38219	-0.86039	-0.50683	0.11566
46	74.5255	-1.17738	-1.58071	-1.68589	-1.97885	-1.98514	-2.65743	-3.62523	-3.5422	-3.58985	-3.86539	-3.50089	-3.50583	-2.9442	-2.46495	-2.60849	-2.17879	-2.11747	-2.33085	-1.69964	-2.02657	-1.56025	-1.29102	-0.53307	-0.71497	-0.24556
47	74.6254	-1.28519	-1.64905	-1.76296	-1.87116	-2.15937	-2.61286	-3.45558	-3.72113	-3.9094	-3.71166	-3.58273	-3.45377	-3.00956	-2.51338	-2.52331	-2.23255	-2.35437	-2.31313	-1.98143	-1.97566	-1.83603	-1.37438	-0.66181	-0.01359	-0.26512
48	74.7253	-1.38511	-1.73262	-1.73292	-1.96046	-2.03051	-2.46258	-3.48975	-3.63441	-3.85355	-3.80986	-3.98599	-3.66881	-3.07906	-2.93197	-2.95488	-2.53126	-2.62747	-2.63482	-1.85953	-1.9761	-1.70609	-1.31447	-0.81809	-0.7617	-0.11618
49	74.8252	-1.43004	-1.64222	-1.87916	-1.89128	-2.19013	-2.77379	-3.89123	-3.84435	-3.77313	-4.00036	-3.76662	-3.63787	-3.16551	-2.67634	-2.87072	-2.20244	-2.55736	-2.54218	-2.13707	-1.85145	-1.77711	-1.49898	-1.02223	-0.75036	-0.02694
50	74.9251	-1.68696	-2.07706	-1.85143	-1.95845	-2.23742	-2.74851	-3.73881	-3.96889	-4.10787	-4.25591	-3.92363	-3.71641	-3.25608	-2.95063	-3.02834	-2.49096	-2.72465	-2.69514	-2.21161	-2.31607	-1.74064	-1.52127	-0.79956	-0.76615	-0.31003
51	75.025	-1.47346	-2.07291	-1.97829	-2.10645	-2.59917	-2.97191	-3.86214	-4.13509	-4.16361	-4.05193	-4.2395	-4.00232	-3.35859	-3.2025	-3.21069	-2.5791	-2.92544	-2.58166	-2.41319	-2.25199	-1.9107	-1.45851	-0.80371	-1.02509	-0.33814
52	75.1249	-1.5799	-2.0168	-2.06094	-2.15082	-2.42017	-3.02216	-3.97914	-3.97881	-4.17051	-4.13147	-4.18652	-3.89728	-3.46411	-3.13785	-3.15749	-2.72675	-2.89772	-2.68423	-2.48362	-2.22513	-1.91041	-1.66764	-1.14835	-0.84253	-0.21325
53	75.2248	-1.65422	-1.84421	-2.18589	-2.25013	-2.4591	-3.29778	-4.10534	-4.24021	-4.31146	-4.39515	-4.24451	-4.00068	-3.56237	-3.21555	-3.23598	-2.72826	-2.73187	-2.8169	-2.2939	-2.57975	-1.98766	-1.88287	-0.90266	-0.94536	-0.45152
54	75.3247	-1.97017	-2.27333	-2.28692	-2.27938	-2.51973	-3.18789	-4.26297	-4.59664	-4.67357	-4.71496	-4.23541	-4.21586	-3.69156	-3.16319	-3.18187	-2.8287	-3.08242	-2.76744	-2.5548	-2.50588	-2.36663	-1.74277	-1.00708	-1.10679	-0.49657
55	75.4246	-1.88249	-2.30165	-2.07917	-2.30009	-2.52452	-3.12696	-4.21001	-4.34739	-4.68798	-4.50082	-4.72698	-4.33001	-3.78061	-3.70324	-3.55706	-3.20144	-3.42446	-3.13845	-2.62327	-2.55958	-2.23937	-1.7295	-1.16451	-1.47987	-0.34983
56	75.5245	-1.84507	-2.13486	-2.38378	-2.64068	-2.95559	-3.44425	-4.40067	-4.63332	-4.54097	-4.63448	-4.64476	-4.54569	-3.90179	-3.49057	-3.56067	-3.17208	-3.32375	-3.01813	-2.78125	-2.27401	-2.37468	-1.81691	-1.1074	-1.08359	-0.76258
57	75.6244	-1.92409	-2.38114	-2.34224	-2.40251	-2.79621	-3.55049	-4.45701	-4.75412	-4.86309	-5.01357	-4.72172	-4.55911	-3.95637	-3.79696	-3.52134	-3.1938	-3.38108	-3.03164	-2.8544	-2.92334	-2.26029	-2.08638	-1.23934	-1.02214	-0.56217
58	75.7243	-1.88786	-2.55421	-2.40909	-2.49409	-3.05024	-3.74659	-4.87424	-5.12371	-5.02951	-4.81094	-5.07316	-4.88912	-4.099	-3.95919	-3.88848	-3.17406	-3.65523	-3.05331	-2.89844	-2.8712	-2.44899	-1.90879	-1.18583	-1.2303	-0.42385
59	75.8242	-2.18622	-2.74342	-2.46135	-2.71427	-2.80381	-3.80776	-4.79466	-4.89131	-5.08781	-5.61213	-5.04491	-4.6756	-4.21265	-3.93597	-3.723	-3.6576	-3.51625	-3.47694	-2.99807	-2.8159	-2.47026	-2.18207	-1.57337	-1.41535	-0.44684
60	75.9241	-2.15722	-2.34953	-2.59201	-2.72429	-3.09637	-4.16546	-4.93132	-5.18568	-5.17909	-4.99377	-5.14054	-4.9503	-4.3339	-3.99665	-3.98095	-3.4757	-3.51109	-3.46775	-3.0904	-3.21763	-2.53418	-2.14671	-1.29775	-1.30892	-0.7615
61	76.024	-2.24601	-2.74209	-2.75815	-2.96734	-3.08934	-4.19255	-4.91623	-5.35143	-5.55331	-5.59202	-5.19769	-5.15252	-4.34683	-3.97563	-3.9078	-3.68841	-3.88882	-3.36431	-3.07721	-2.42761	-3.13077	-2.19694	-1.49063	-1.45763	-0.75187
62	76.1239	-2.35583	-2.82461	-2.66545	-3.07722	-3.17649	-4.04581	-5.19538	-5.5521	-5.76021	-5.51759	-5.01872	-5.28817	-4.73395	-4.49469	-4.26415	-3.7988	-4.04439	-3.67424	-3.32395	-3.25586	-3.03988	-2.2256	-1.63822	-1.65761	-0.67126
63	76.2238	-2.36506	-2.86419	-2.86812	-3.26626	-3.57537	-4.39708	-5.36224	-5.669	-5.74527	-5.61519	-5.60117	-5.52093	-4.77734	-4.34852	-4.4623	-3.99196	-4.0288	-4.01322	-3.35391	-3.11598	-2.98036	-2.38374	-1.78759	-1.54681	-0.73478
64	76.3237	-2.44701	-2.71676	-2.96585	-3.10107	-3.45822	-4.52669	-5.42774	-5.84987	-5.85796	-6.01424	-5.72762	-5.05974	-4.87509	-4.48629	-4.31895	-4.26019	-4.08813	-4.01743	-3.67646	-3.61153	-2.95595	-2.55823	-1.84465	-1.46271	-1.04267
65	76.4236	-2.47193	-3.06998	-3.0168	-3.11546	-3.70904	-4.73408	-5.81988	-4.94348	-6.10338	-6.02018	-5.91383	-5.91637	-5.07173	-4.87235	-4.69153	-3.96503	-4.45363	-3.99978	-3.7032	-3.53843	-3.13778	-2.52965	-1.57979	-0.70841	-0.895
66	76.5235	-2.68711	-3.29814	-3.05393	-3.42941	-3.53364	-4.85226	-5.82138	-6.15428	-7.31112	-6.124	-6.36117	-5.78724	-5.1525	-4.93307	-4.77413	-4.489	-4.4261	-4.17114	-3.73161	-3.52654	-3.35672	-2.54259	-2.01272	-1.88045	-0.95447
67	76.6234	-3.97646	-2.94006	-4.53645	-3.64044	-3.74106	-3.94672	-5.96636	-6.30791	-6.21315	-6.16624	-6.25687	-6.0036	-5.32398	-4.98277	-4.93677	-4.46035	-4.3986	-4.31715	-3.86537	-5.10733	-3.27083	-2.66408	-1.84594	-1.7648	-0.77888
68	76.7233	-2.63948	-3.25961	-3.38246	-3.62821	-3.74813	-5.22217	-6.04919	-6.47508	-6.62731	-6.71326	-6.33121	-6.24787	-5.4866	-4.94341	-4.94248	-3.24549	-4.60237	-4.27628	-3.88974	-3.95867	-3.47805	-2.84791	-1.95344	-1.91386	-1.25564
69	76.8232	-2.92383	-3.51764	-3.3855	-3.72076	-4.03855	-5.16509	-6.3281	-6.84625	-6.90197	-6.65957	-6.71487	-6.59741	-5.6361	-5.45609	-5.30894	-4.531	-4.94616	-4.60406	-4.12507	-4.10595	-3.45545	-2.91402	-2.10154	-2.12735	-1.1724
70	76.9231	-2.96419	-3.35407	-3.5838	-3.98184	-4.19892	-5.50005	-6.55917	-6.84164	-6.9276	-6.78913	-6.67023	-6.64715	-5.89656	-5.60682	-5.43831	-4.95798	-4.97734	-4.7398	-4.07766	-3.99692	-3.84038	-2.93594	-2.27499	-2.08272	-1.15513
71	77.023	-3.062	-4.30954	-3.80212	-4.056	-4.28824	-5.75143	-6.63623	-7.03928	-7.05691	-7.22156	-7.03976	-6.69411	-6.05429	-5.62567	-5.55663	-5.14747	-5.14336	-4.92819	-4.56821	-4.42928	-3.84418	-2.97057	-2.35938	-1.95006	-1.32602
72	77.1229	-2.98307	-3.64931	-3.77218	-3.86347	-4.43201	-6.07192	-6.93968	-7.26286	-7.31059	-7.34498	-7.23448	-7.08656	-6.23559	-5.83163	-5.72164	-4.98442	-5.31055	-4.84367	-5.65934	-4.49887	-3.84099	-3.40317	-2.2731	-2.19497	-1.37373
73	77.2228	-3.31488	-3.97056	-3.97087	-4.25235	-4.46117	-5.9619	-7.04989	-8.76254	-7.47742	-7.45089	-7.47251	-7.21949	-6.38577	-6.05527	-5.8869	-5.4458	-5.51652	-5.13305	-4.66371	-4.47108	-4.00108	-3.3308	-2.4607	-2.36073	-1.35664
74	77.3227	-3.33054	-3.72559	-4.09685	-4.46284	-4.5309	-6.28828	-7.23144	-7.81422	-7.70876	-7.53559	-7.72925	-7.30422	-6.55561	-6.21978	-5.99345	-5.49404	-5.56216	-5.33958	-4.80216	-4.85251	-4.21976	-3.38146	-2.56008	-2.28568	-1.32814
75	77.4226	-3.43004	-4.03882	-4.30973	-4.48297	-4.77545	-6.60436	-7.34401	-7.79736	-7.80076	-8.07488	-7.7248	-7.39528	-6.79287	-6.51597	-6.3213	-5.67055	-5.65127	-5.38318	-4.92211	-4.98214	-4.37723	-3.64313	-2.59238	-2.45144	-1.54903
76	77.5225	-3.45178	-4.24218	-4.24972	-4.67441	-4.83155	-6.74505	-7.65426	-8.29198	-8.35704	-8.2663	-8.13363	-7.8813	-7.00706	-6.49042	-6.51032	-5.8549	-6.00559	-5.6815	-5.11102	-5.02023	-4.56058	-3.69991	-2.61205	-2.68914	-1.58148
77	77.6224	-3.63475	-4.18387	-4.48131	-4.93442	-5.24438	-6.85707	-7.98461	-8.36493	-8.41443	-8.24882	-8.32917	-8.07089	-7.20922	-6.91232	-6.58224	-6.1	-6.26809	-5.95419	-5.30164	-5.09551	-4.66415	-3.82017	-2.9381	-2.65141	-1.61422
78	77.7223	-3.75475	-4.4393	-4.71219	-5.05098	-5.31132	-7.1576	-8.07974	-8.65688	-8.70336	-8.77864	-10.0854	-8.30849	-7.45132	-7.01486	-6.87544	-6.33367	-6.35169	-6.01477	-5.42941	-5.27844	-4.92592	-3.93764	-3.00929	-2.57733	-1.84527
79	77.8222	-3.88252	-4.56612	-4.77777	-4.9923	-5.43224	-7.63567	-8.39232	-8.98934	-8.91449	-8.93543	-8.82023	-8.54461	-7.77513	-7.16318	-7.01337	-6.31925	-6.65173	-5.91504	-5.69246	-5.66193	-4.80309	-4.07515	-3.05359	-2.80656	-1.84129
80	77.9221	-4.01727	-4.91756	-4.93464	-5.26212	-5.51499	-7.62764	-8.65071	-9.29491	-9.10601	-9.22528	-9.189	-8.87727	-7.93183	-7.57202	-7.31945	-6.70587	-6.88006	-6.51088	-5.94131	-5.66185	-5.1058	-4.2944	-3.17842	-2.99108	-1.85013
81	78.022	-4.11794	-4.64442	-5.07922	-5.48428	-5.71057	-7.98562	-8.91231	-9.71717	-9.46388	-9.3881	-9.53398	-9.06428	-8.21362	-7.80918	-7.65959	-6.90832	-6.92966	-6.76019	-6.06922	-6.02654	-5.32373	-4.27908	-3.40916	-3.15352	-1.85882
82	78.1219	-4.29017	-4.93582	-5.26079	-5.62696	-5.93495	-8.35843	-9.11032	-9.59513	-9.63211	-9.93107	-9.61962	-9.25461	-8.53652	-8.04474	-7.74553	-7.07166	-7.22602	-6.80231	-6.23766	-6.07513	-5.52947	-4.54761	-3.37631	-3.06225	-2.21053
83	78.2218	-4.33625	-5.181	-5.37638	-5.8265	-6.05368	-8.64074	-9.47798	-10.1696	-10.2273	-10.1361	-10.0465	-9.64285	-8.64191	-8.14022	-8.0799	-7.26661	-7.50664	-7.04581	-6.34922	-6.32391	-5.69516	-4.65247	-3.51293	-3.30512	-2.28436
84	78.3217	-4.51014	-5.2126	-5.68394	-6.09057	-6.43954	-8.73981	-9.82214	-10.4465	-10.2678	-10.3273	-10.2968	-9.90524	-8.98746	-8.56558	-8.20076	-7.55937	-7.75699	-7.34991	-6.66667	-6.49793	-5.89573	-4.80029	-3.76298	-3.37601	-2.12722
85	78.4216	-4.5637	-5.48935	-5.7333	-6.16518	-6.54885	-9.15037	-10.0483	-10.7014	-10.6842	-10.8923	-10.6875	-10.3264	-9.27443	-7.90324	-8.7128	-7.81108	-7.95275	-7.6796	-6.87835	-6.68444	-6.16703	-4.90536	-3.95169	-3.40925	-2.33283
86	78.5215	-4.78551	-5.65487	-5.99584	-6.29043	-6.85993	-9.68931	-10.3736	-11.1402	-11.0111	-11.0721	-11.0949	-10.5832	-9.59425	-9.05878	-8.87369	-8.0523	-8.36905	-7.86948	-7.16666	-7.06035	-6.26924	-5.14614	-4.00014	-3.63228	-2.41493
87	78.6214	-5.02145	-5.92105	-6.20443	-6.61599	-6.90485	-9.81811	-10.5493	-11.5087	-11.3103	-11.4423	-11.3881	-10.9685	-9.94477	-9.47405	-9.22816	-8.34781	-8.60273	-7.96686	-7.37167	-7.11766	-6.47133	-5.30722	-4.10057	-3.84386	-2.51583
88	78.7213	-5.02884	-6.09383	-6.39825	-6.84419	-7.22464	-10.2503	-11.0036	-11.9629	-11.7226	-11.7104	-11.7819	-11.329	-10.2546	-9.76181	-9.59237	-8.56664	-8.81351	-8.38387	-7.70659	-7.42848	-5.93247	-5.4735	-4.27298	-3.98485	-2.61808
89	78.8212	-5.27731	-6.13447	-6.62433	-7.07209	-7.50039	-10.6801	-11.3504	-12.1925	-12.0372	-12.2168	-12.0734	-11.5603	-10.5821	-10.0808	-9.85451	-8.89218	-9.01151	-8.60968	-7.95245	-7.71019	-6.97197	-5.73758	-4.41624	-4.00385	-2.67328
90	78.9211	-5.40718	-6.44742	-6.80625	-7.31425	-7.71714	-11.0113	-11.7521	-12.7112	-12.5648	-12.6081	-12.5116	-12.0256	-10.9533	-10.3549	-10.2247	-9.12894	-9.40357	-8.85742	-8.13117	-7.98773	-7.16558	-5.86057	-4.4467	-4.25251	-2.90103
91	79.021	-5.57003	-6.56931	-7.04008	-7.60971	-8.07748	-11.4012	-12.0894	-13.0946	-12.9139	-12.9192	-12.9248	-12.3714	-11.8008	-10.7604	-10.4069	-9.50628	-9.84186	-9.11549	-8.46605	-8.13887	-7.40999	-6.05432	-4.72591	-4.2887	-2.90348
92	79.1209	-5.8635	-6.88446	-7.23922	-7.86488	-8.33577	-11.7747	-12.4853	-13.4647	-13.3713	-13.41	-13.373	-12.8107	-11.2038	-11.2355	-10.9195	-9.91289	-9.99127	-9.50916	-8.70998	-8.40468	-7.71445	-6.21785	-4.92965	-4.45614	-3.02392
93	79.2208	-6.01796	-7.13166	-7.55501	-8.0628	-8.55892	-12.3033	-12.9121	-13.9796	-13.7885	-13.8447	-13.746	-13.189	-12.0028	-11.4269	-11.1784	-10.143	-10.3735	-9.71432	-9.06831	-8.7139	-7.92115	-6.45661	-5.0016	-4.578	-3.17153
94	79.3207	-6.30917	-7.40983	-7.75774	-8.3857	-8.90595	-12.6899	-13.2708	-14.4594	-14.2006	-14.2354	-14.1872	-13.6401	-12.3264	-11.9029	-11.5724	-10.434	-10.7232	-10.0517	-9.32689	-9.02861	-8.13112	-6.66314	-5.14652	-4.7453	-3.25989
95	79.4206	-6.43448	-7.63649	-8.03167	-8.9753	-9.14965	-13.1722	-13.7436	-15.041	-14.7082	-14.6572	-14.7014	-14.0773	-12.6938	-12.3247	-11.9847	-10.7806	-11.0115	-10.7754	-9.65164	-9.20377	-8.4388	-6.86459	-5.34092	-4.91977	-3.30688
96	79.5205	-6.68268	-7.84956	-8.31581	-9.02018	-9.47289	-13.6799	-14.4528	-15.5128	-15.1474	-15.183	-15.052	-14.4466	-13.129	-12.6784	-12.3245	-11.1571	-11.3051	-10.6454	-9.94912	-9.56291	-8.66998	-6.55761	-5.4172	-4.99275	-3.33501
97	79.6204	-6.88599	-8.20186	-8.60695	-9.30764	-9.79524	-14.0838	-14.6731	-16.0288	-15.703	-15.6574	-15.5523	-14.9306	-13.5166	-13.0422	-12.6943	-11.4478	-11.6844	-10.9452	-10.2474	-9.85755	-8.94221	-7.31937	-5.49756	-5.1777	-3.52714
98	79.7203	-7.12959	-8.1382	-8.91769	-9.62922	-10.1802	-14.5375	-15.1472	-16.6166	-16.1676	-16.0929	-16.0206	-15.3834	-13.9148	-13.4487	-13.0498	-11.8067	-11.5501	-11.1984	-10.0493	-10.0983	-9.20783	-7.60172	-5.70683	-5.26459	-3.58409
99	79.8202	-7.3867	-8.69127	-9.20202	-9.97443	-10.5674	-15.0296	-15.6872	-17.0942	-16.6728	-16.6406	-16.5363	-16.2335	-14.3269	-13.8799	-13.6223	-12.192	-12.5244	-11.5689	-10.8155	-10.3491	-9.43679	-7.67945	-5.81383	-5.38379	-3.66501
100	79.9201	-7.61132	-8.97894	-9.50315	-10.29	-10.925	-15.846	-16.2143	-17.6779	-17.1957	-17.1134	-16.9781	-16.2968	-14.6932	-14.2418	-13.8285	-12.507	-12.6411	-11.8389	-11.097	-10.6497	-9.68837	-7.88945	-5.94676	-5.53579	-3.80423
101	80.02	-7.86943	-9.28644	-9.82954	-10.6722	-11.3086	-16.031	-16.7166	-18.2373	-17.6718	-17.6097	-17.4586	-16.7667	-15.1259	-14.6604	-14.1924	-12.8421	-12.9746	-12.148	-11.3352	-10.9417	-9.90801	-8.07385	-6.03864	-5.64606	-3.80624
102	80.1199	-8.1009	-9.59563	-10.1104	-11.0315	-11.69	-16.5762	-17.2506	-18.8144	-18.2193	-18.1122	-17.9432	-17.2027	-15.5282	-15.002	-14.5476	-13.1281	-13.2729	-12.4134	-11.6178	-11.1477	-10.1426	-8.25992	-6.1743	-5.73611	-3.91684
103	80.2198	-8.37175	-9.89392	-10.4878	-11.4023	-12.1318	-17.1178	-17.7919	-19.4087	-18.7486	-18.1401	-18.4025	-17.6728	-15.9237	-15.3772	-14.8737	-13.4883	-13.5793	-12.7223	-11.9059	-11.3852	-10.3457	-8.44985	-6.24542	-5.82138	-3.97077
104	80.3197	-8.6627	-10.2307	-10.8292	-11.8128	-12.4897	-17.6505	-18.3323	-20.0077	-19.2661	-19.1191	-18.8733	-18.112	-16.3165	-15.7331	-15.1982	-13.7968	-13.8574	-12.9443	-12.1409	-11.606	-10.5931	-8.63801	-6.36519	-5.91159	-4.06924
105	80.4196	-8.91385	-10.5528	-11.1916	-12.1939	-12.916	-18.1918	-18.892	-20.6253	-19.7847	-19.5858	-19.2977	-18.5614	-16.7037	-16.0676	-15.5121	-14.0898	-14.1623	-13.2323	-12.4166	-11.8588	-10.7365	-8.77187	-6.46771	-5.99931	-4.11981
106	80.5195	-9.18672	-10.8938	-11.5716	-12.6198	-13.3517	-18.7198	-19.4334	-21.2124	-20.2935	-20.0815	-19.7648	-18.991	-17.0557	-16.3942	-15.8252	-14.3898	-14.4065	-13.4874	-12.7052	-12.0497	-10.9555	-8.9398	-6.55807	-6.0747	-4.1432
107	80.6194	-9.47367	-11.2468	-11.952	-13.0157	-13.7968	-19.2403	-19.9938	-21.8357	-20.7848	-20.5533	-20.1613	-19.3806	-17.4183	-16.6582	-16.1037	-14.6188	-14.6187	-13.676	-12.876	-12.2004	-11.1026	-9.04086	-6.93207	-6.12352	-4.23113
108	80.7193	-9.75895	-11.5986	-12.3385	-13.4475	-14.2417	-19.7304	-20.5219	-22.379	-21.2431	-20.994	-20.5375	-19.7574	-17.7609	-16.9404	-16.2411	-14.8602	-14.8505	-13.8568	-13.0833	-12.385	-11.2048	-9.13376	-6.61804	-6.08011	-4.20597
109	80.8192	-10.0492	-11.9413	-12.7089	-13.8657	-14.6794	-20.2295	-21.0493	-22.9844	-21.6851	-21.3796	-20.8939	-20.0976	-17.9714	-17.4274	-16.4652	-15.058	-14.9951	-13.9946	-13.2594	-12.4783	-11.2967	-9.20061	-6.64667	-6.13704	-4.24014
110	80.9191	-10.3316	-12.2971	-13.0918	-14.2732	-15.125	-20.6385	-21.5594	-23.5288	-21.9705	-21.8018	-21.1836	-20.3936	-18.2391	-17.321	-16.6015	-15.1885	-15.0913	-14.0981	-13.411	-12.5502	-11.3529	-9.25645	-6.66264	-6.08312	-4.15619
111	81.019	-10.6176	-12.6481	-13.1836	-14.7022	-15.5489	-21.1075	-22.0641	-24.0762	-22.4667	-22.127	-21.4556	-20.6802	-18.4176	-17.4468	-16.7414	-15.2849	-15.1698	-14.1678	-13.4687	-12.6302	-11.3916	-9.27283	-6.62133	-6.06815	-4.1888
112	81.1189	-10.9221	-13.0164	-13.8585	-15.162	-16.0186	-21.4881	-22.5496	-24.607	-22.8305	-22.4091	-21.6809	-20.9175	-18.5498	-17.5395	-16.8072	-15.3998	-15.2379	-14.2179	-13.5408	-12.6018	-11.4287	-9.2756	-6.60211	-6.01205	-4.14515
113	81.2188	-11.217	-13.3712	-14.2414	-15.5989	-16.4396	-21.8396	-22.6624	-25.0603	-23.1367	-22.6975	-21.8556	-21.1168	-18.694	-17.6257	-16.8885	-15.4563	-15.2445	-14.2042	-13.5911	-12.6159	-11.4178	-9.21386	-6.55164	-5.95483	-4.08965
114	81.3187	-11.5258	-13.7602	-14.6474	-16.0436	-16.9342	-22.1876	-23.4316	-25.5436	-23.3933	-22.9276	-21.9652	-21.2594	-18.7304	-17.6256	-16.8792	-15.4522	-15.2076	-14.1719	-13.6381	-12.558	-11.3001	-9.22913	-6.49434	-5.90309	-4.0724
115	81.4186	-11.8348	-14.0673	-15.0409	-16.4738	-17.3955	-22.4673	-23.8355	-25.9659	-23.6116	-23.1069	-22.0226	-21.3612	-18.7339	-17.595	-16.8221	-15.4006	-15.1257	-14.1088	-13.5423	-12.531	-11.2629	-9.1512	-6.40939	-5.82045	-3.99849
116	81.5185	-12.139	-14.4321	-15.4138	-16.8994	-17.8499	-22.6894	-24.1669	-26.3195	-23.7687	-23.1855	-22.044	-21.3838	-18.7053	-17.5359	-16.7391	-15.3287	-15.0729	-13.9824	-13.5075	-12.3855	-11.1384	-9.05285	-6.24279	-5.9334	-3.92568
117	81.6184	-12.4207	-14.747	-15.7539	-17.292	-18.2635	-22.8704	-24.4591	-26.6163	-23.8325	-23.2039	-21.9581	-21.3073	-18.5448	-17.3751	-16.5877	-15.1821	-14.8789	-13.7929	-13.3967	-12.2074	-10.9448	-8.93769	-6.17765	-5.6241	-3.96223
118	81.7183	-12.6986	-15.0434	-16.1099	-17.6756	-18.659	-22.9455	-24.6907	-26.8571	-23.8296	-23.152	-21.8037	-21.2351	-18.4045	-17.1848	-16.3772	-15.1038	-14.6308	-13.58	-13.1992	-12.0711	-10.7455	-8.7824	-5.99269	-5.49683	-3.74572
119	81.8182	-12.7502	-15.3069	-16.401	-18.0104	-19.0847	-22.9891	-24.8725	-27.0611	-23.8185	-23.0782	-21.5713	-21.0762	-18.1813	-16.8861	-16.0737	-14.7034	-14.3921	-13.3103	-13.0075	-11.7997	-10.6064	-8.61097	-5.85904	-5.39475	-3.64013
120	81.9181	-13.1785	-15.5635	-16.6912	-18.3356	-19.4861	-22.9174	-24.9545	-27.1077	-23.7227	-22.8375	-21.3514	-20.8566	-17.8971	-16.6782	-15.8319	-14.4867	-14.1483	-13.0699	-12.794	-11.5358	-10.3623	-8.40585	-5.68853	-5.26756	-3.49992
121	82.018	-13.3956	-15.7504	-16.9743	-18.6455	-19.7157	-22.8687	-25.0259	-27.1688	-23.5258	-22.6333	-21.0275	-20.5752	-17.5608	-16.3327	-15.4758	-14.166	-13.8375	-12.719	-12.5485	-11.2022	-10.1109	-8.214	-5.51683	-5.10751	-3.4311
122	82.1179	-13.5796	-15.9645	-17.2122	-18.8716	-20.0624	-22.722	-24.9722	-27.1213	-23.2841	-22.4052	-20.615	-20.2397	-17.2468	-15.9645	-15.1012	-13.8289	-13.5966	-12.4035	-12.2704	-11.0038	-9.82838	-7.99585	-5.3611	-4.93736	-3.2736
123	82.2178	-13.7555	-16.1165	-17.4016	-19.0632	-20.3478	-22.5421	-24.9212	-27.0378	-23.0019	-22.0505	-20.276	-19.9118	-16.8633	-15.6516	-14.7532	-13.491	-13.3084	-12.0313	-12.0918	-10.6346	-9.57859	-7.77266	-5.15771	-4.8777	-3.18831
124	82.3177	-13.926	-16.2261	-17.5573	-19.1697	-20.5055	-22.269	-24.7406	-26.8192	-22.6184	-21.6108	-19.7842	-19.4434	-16.426	-15.2225	-14.3457	-13.2683	-12.9157	-11.7208	-11.8172	-10.2607	-9.27851	-7.59242	-5.0564	-4.80428	-3.05086
125	82.4176	-14.0153	-16.2261	-17.5886	-19.3525	-20.6556	-21.9563	-24.4873	-26.5341	-22.2022	-21.1569	-19.2727	-18.9926	-16.0013	-14.8001	-13.8968	-12.8518	-12.5352	-11.3302	-11.514	-10.0662	-8.98837	-7.35484	-4.80865	-4.56219	-2.99942
126	82.5175	-14.0658	-16.2448	-17.6243	-19.4329	-20.7586	-21.6009	-24.1457	-26.2186	-21.7997	-20.7378	-18.6781	-18.5406	-15.5236	-14.3139	-13.4474	-12.4432	-12.1554	-10.8535	-11.1664	-9.70002	-8.76412	-7.05552	-4.68419	-4.39177	-2.90916
127	82.6174	-14.1556	-16.2164	-17.527	-19.4712	-20.7487	-21.097	-23.7718	-25.7804	-21.2989	-20.0823	-18.2199	-18.0227	-15.0561	-13.9811	-13.0501	-12.0741	-11.8332	-10.3883	-10.8672	-9.36818	-8.44733	-6.78988	-4.52546	-4.27131	-2.74664
128	82.7173	-14.1005	-16.0378	-17.4584	-19.4418	-20.7344	-20.6401	-23.3564	-25.3297	-20.6879	-19.4947	-17.6247	-17.4579	-14.5488	-13.4539	-12.5526	-11.7274	-11.4659	-10.0259	-10.4829	-8.9886	-8.13998	-6.56456	-4.38416	-4.06411	-2.69852
129	82.8172	-14.0371	-15.8807	-17.317	-19.2671	-20.5386	-20.1623	-22.7802	-24.7742	-20.0738	-19.0159	-16.9722	-16.9122	-14.0268	-13.0692	-12.0734	-11.4702	-11.0864	-9.61346	-10.2663	-8.73558	-7.87278	-6.35768	-4.22473	-3.8287	-2.72723
130	82.9171	-13.9128	-15.674	-17.0802	-19.0588	-20.2841	-19.6422	-22.3082	-24.1954	-19.625	-18.3596	-16.4292	-16.4015	-13.5365	-12.8205	-11.7127	-11.121	-10.7701	-9.13471	-9.93864	-8.46577	-7.72408	-6.08566	-4.03796	-3.73196	-2.58533
131	83.017	-13.7956	-15.4706	-16.8674	-18.8683	-19.8819	-19.088	-21.6973	-23.5655	-19.1888	-17.727	-15.986	-15.7608	-13.0333	-12.3789	-11.23	-10.8986	-10.4186	-8.87529	-9.6387	-8.07371	-7.48893	-5.83352	-4.01211	-3.69042	-2.49978
132	83.1169	-13.5944	-15.0932	-16.5706	-18.654	-19.5593	-18.5548	-21.067	-22.8926	-18.6122	-17.0582	-15.3158	-15.2608	-12.5738	-11.9613	-10.8172	-10.5427	-9.99691	-8.48119	-9.35727	-7.88237	-7.15952	-5.61992	-3.92968	-3.47312	-2.37327
133	83.2168	-13.3293	-14.7887	-16.261	-18.2257	-19.1912	-18.0081	-20.3866	-22.2088	-18.1067	-16.8098	-14.6073	-15.1715	-12.1106	-11.4929	-10.3912	-10.152	-9.54851	-8.09202	-9.05846	-7.56973	-6.89957	-5.52702	-3.83488	-3.42976	-2.52166
134	83.3167	-13.1205	-14.4975	-15.8415	-17.8817	-18.7388	-17.3302	-19.7761	-21.6273	-17.5891	-16.0498	-14.1795	-14.6945	-11.6885	-11.2782	-10.0669	-9.91624	-9.04288	-7.79945	-8.77212	-7.31085	-6.74937	-5.32431	-3.83385	-3.54857	-2.40193
135	83.4166	-12.6472	-14.0273	-15.3346	-17.5112	-18.3464	-16.7934	-19.1612	-20.7927	-16.8405	-15.5325	-13.6491	-14.0833	-11.3245	-10.9245	-9.75103	-9.64392	-8.66548	-7.57764	-8.2153	-6.91721	-6.50677	-5.18361	-3.81633	-3.28242	-2.37027
136	83.5165	-12.2481	-13.6248	-14.7728	-16.9997	-17.7795	-16.465	-18.3784	-20.0563	-16.3013	-15.0876	-13.214	-13.5786	-11.1173	-10.5024	-9.4073	-9.46961	-8.31772	-7.38039	-7.91806	-6.87154	-6.39784	-4.99312	-3.83886	-3.02806	-2.53179
137	83.6164	-11.8615	-13.0228	-14.3903	-16.3983	-17.3373	-16.3578	-17.7571	-19.4363	-15.8345	-14.5261	-12.6619	-13.2611	-10.7499	-10.1441	-9.07945	-9.02853	-8.08766	-7.02283	-7.61959	-6.73105	-6.09149	-5.01205	-3.5913	-3.10971	-2.49848
138	83.7163	-11.4714	-12.6087	-13.8736	-15.9772	-16.6122	-15.6657	-17.1306	-18.6965	-15.2517	-13.9572	-12.2347	-12.7469	-10.3834	-9.8798	-8.62736	-8.90323	-7.80573	-6.79092	-7.33223	-6.39555	-5.90026	-4.86248	-3.7824	-3.11151	-2.52273
139	83.8162	-11.1523	-12.0856	-13.3785	-15.5516	-16.1546	-15.271	-16.4207	-17.8997	-14.7852	-13.3352	-11.8997	-12.3146	-10.0639	-9.54447	-8.43297	-8.56443	-7.3658	-6.93101	-7.17102	-6.47535	-5.88006	-4.78407	-3.80542	-3.01094	-2.63529
140	83.9161	-10.6621	-11.4674	-13.2683	-14.9389	-15.5963	-14.9323	-15.7386	-16.957	-14.1177	-13.1427	-11.2139	-11.7393	-9.79316	-9.23875	-8.13933	-8.16384	-7.06901	-6.94579	-6.61506	-6.21157	-5.71893	-4.78317	-3.6746	-3.01574	-3.05593
141	84.016	-10.3796	-11.0565	-12.6302	-14.4933	-14.9974	-14.7209	-15.0456	-16.3533	-13.8673	-12.4961	-10.9459	-11.5724	-9.49969	-8.66039	-8.03269	-7.80008	-6.84429	-6.89724	-6.71724	-6.01329	-5.72069	-4.67353	-3.55701	-3.15718	-3.01789
142	84.1159	-9.96465	-10.1538	-12.2365	-13.9529	-14.6512	-14.2524	-14.4871	-15.8714	-12.7215	-12.1185	-10.6142	-11.1154	-9.20283	-8.17115	-7.49735	-7.40552	-6.33818	-6.95871	-6.57838	-5.77665	-5.5626	-4.55032	-3.77625	-3.45189	-2.93456
143	84.2158	-9.5958	-9.8184	-11.834	-13.2319	-14.0047	-13.7313	-13.571	-15.1646	-12.2684	-11.8792	-10.3168	-10.6418	-8.94995	-7.76931	-7.41449	-7.36629	-6.06837	-6.97945	-6.43148	-5.78934	-5.63225	-3.77241	-3.9672	-3.26605	-3.18532
144	84.3157	-9.21231	-9.43626	-11.3211	-12.9698	-13.5419	-13.5633	-13.1367	-14.6792	-11.7601	-11.444	-10.0355	-10.2397	-8.74086	-7.4161	-7.15585	-6.85067	-6.05206	-6.75737	-6.24965	-5.81652	-5.40478	-3.91193	-3.80604	-3.49864	-3.2015
145	84.4156	-8.83389	-9.15875	-11.0494	-12.73	-12.9356	-12.9207	-12.7786	-13.9734	-11.2859	-11.12	-9.74876	-9.66481	-8.45059	-7.44297	-7.11997	-6.92601	-6.05892	-6.60653	-6.20229	-5.44128	-5.2726	-3.79376	-3.67841	-3.61563	-3.15113
146	84.5155	-8.67511	-8.84179	-10.6244	-12.3751	-12.4436	-12.4128	-12.2136	-13.1818	-10.9426	-10.6117	-9.59383	-9.42026	-8.25581	-7.22408	-6.8912	-6.78644	-5.88242	-6.66781	-6.2165	-5.64818	-5.34845	-3.71989	-3.87382	-3.64412	-3.1006
147	84.6154	-8.3403	-8.51944	-10.2867	-11.7678	-12.0915	-11.7992	-11.7752	-12.4372	-10.4271	-10.6477	-8.97497	-8.86199	-8.1536	-6.97304	-7.22433	-6.55053	-5.76571	-6.58743	-6.02062	-5.54528	-5.24164	-3.89544	-3.78023	-3.71148	-3.41788
148	84.7153	-8.13245	-8.36006	-9.86858	-11.3302	-11.5591	-11.2605	-11.2429	-12.2395	-10.4433	-10.188	-9.04524	-8.76755	-7.95794	-6.70109	-7.2295	-6.31243	-5.92062	-6.35702	-5.73653	-5.53098	-5.3919	-3.82789	-3.6673	-3.87673	-3.52927
149	84.8152	-7.78532	-8.07226	-9.58122	-11.0081	-11.3366	-10.8994	-11.1098	-11.9585	-9.4037	-9.89203	-8.71721	-8.53857	-7.77517	-6.76871	-6.9525	-6.33454	-5.97554	-6.46578	-5.81175	-5.48188	-5.26467	-3.90705	-3.81581	-3.86771	-3.39801
150	84.9151	-7.65317	-8.02577	-9.29709	-10.5273	-10.863	-10.548	-10.6547	-11.4451	-9.2408	-9.83982	-8.50432	-8.40668	-7.52682	-6.74335	-6.94964	-6.38943	-5.86131	-6.40999	-5.75035	-5.48336	-5.36973	-3.90807	-4.01756	-3.75717	-3.56985
151	85.015	-7.45674	-8.35461	-8.95397	-10.0785	-10.5381	-10.423	-10.5598	-11.2628	-9.0098	-9.28008	-8.43145	-8.51209	-7.11361	-6.47096	-6.717	-6.20012	-6.03276	-6.26588	-5.63947	-5.62715	-5.20438	-4.1878	-3.91908	-3.97279	-4.11207
152	85.1149	-7.25178	-8.12406	-8.72836	-9.73316	-10.1392	-10.0395	-9.93642	-11.0212	-8.86878	-8.84093	-8.3249	-8.1322	-7.05639	-6.62204	-6.5276	-6.10019	-6.09517	-6.10414	-5.67864	-5.81773	-5.20813	-4.28225	-3.8962	-4.11305	-4.05061
153	85.2148	-6.967	-7.79556	-8.49834	-9.46969	-9.83179	-9.81503	-9.71293	-10.869	-8.78318	-8.63531	-8.2824	-7.97303	-7.15751	-6.63496	-6.46827	-6.07667	-6.22363	-6.18309	-5.70917	-5.70331	-5.24663	-4.37793	-4.05653	-4.1761	-4.06493
154	85.3147	-6.78768	-7.60965	-8.29169	-8.91511	-9.59075	-9.68879	-9.62299	-10.5451	-8.63974	-8.64291	-7.90597	-7.86535	-7.18746	-6.50808	-6.28185	-6.08485	-6.50259	-6.14405	-5.68864	-5.46525	-5.28609	-4.73379	-4.07097	-4.18901	-4.05396
155	85.4146	-6.64158	-7.46261	-8.08145	-8.49885	-9.27341	-9.44714	-9.51528	-10.4475	-8.67311	-8.54905	-7.9039	-7.88716	-7.24587	-6.43923	-6.15102	-5.99492	-6.27456	-6.11529	-5.64387	-5.47007	-5.34623	-5.3615	-4.08963	-4.30336	-4.08187
156	85.5145	-6.83636	-7.19509	-7.93728	-8.62477	-9.0917	-9.30746	-9.40919	-10.4297	-8.58335	-8.38317	-7.89231	-7.96613	-7.24163	-6.51792	-6.04152	-6.01294	-6.07773	-5.80755	-5.67611	-5.41476	-5.37944	-5.48256	-4.21994	-4.3874	-4.12352
157	85.6144	-6.62158	-7.0737	-7.76911	-8.516	-8.7934	-9.16638	-9.32847	-10.0588	-8.57739	-8.41884	-7.69565	-7.90588	-7.19811	-6.48381	-5.98067	-5.97178	-6.05923	-5.74069	-5.658	-5.44094	-5.51982	-5.13369	-4.29545	-4.3941	-4.11967
158	85.7143	-6.2908	-6.87566	-7.58991	-8.42126	-8.55489	-8.93066	-9.21279	-9.62074	-8.64528	-8.39458	-7.7666	-7.99518	-7.18045	-6.50585	-5.90732	-6.01582	-6.09661	-5.84405	-5.69802	-5.48202	-5.45855	-5.0572	-4.41035	-4.53466	-4.21621
159	85.8142	-6.27459	-6.75949	-7.46714	-8.33568	-8.31496	-8.95903	-9.04268	-9.38195	-8.70666	-8.35924	-7.63059	-7.95387	-7.0654	-6.57995	-5.61605	-6.05068	-6.06054	-5.95535	-5.77318	-5.42153	-5.56364	-5.04256	-4.63982	-4.59091	-4.37474
160	85.9141	-6.32947	-6.74221	-7.32667	-8.14562	-8.29479	-9.14106	-8.6961	-9.02353	-8.84736	-8.48041	-7.61495	-8.04507	-7.3317	-6.53494	-5.83018	-6.09	-6.13007	-6.22035	-5.75721	-5.52176	-5.60034	-5.04554	-5.22159	-4.52103	-4.42652
161	86.014	-6.28287	-6.78924	-7.19541	-8.01504	-8.08857	-8.97904	-8.70626	-8.97296	-8.71404	-8.54917	-7.91898	-8.2164	-7.2202	-6.48834	-6.19915	-6.04951	-6.27849	-6.41344	-5.79209	-5.59206	-5.70862	-4.88013	-5.33303	-4.67013	-4.44341
162	86.1139	-6.33877	-6.67602	-7.11155	-8.06407	-7.98625	-9.12566	-8.7866	-8.7346	-8.02282	-8.62422	-7.78949	-8.29754	-7.106	-6.52716	-6.32358	-6.22409	-6.22317	-6.4724	-6.09112	-5.5295	-5.76703	-4.91248	-5.58421	-4.59779	-4.53797
163	86.2138	-6.43202	-6.60599	-6.66042	-7.94213	-7.67401	-8.92089	-8.59353	-8.53948	-7.96294	-8.90944	-7.79241	-8.13545	-7.19079	-6.26468	-6.52273	-6.19676	-6.07638	-6.61577	-6.04688	-5.63669	-5.60894	-4.87405	-5.70777	-4.68907	-4.96045
164	86.3137	-6.17263	-6.4902	-6.61848	-7.75179	-7.75842	-8.77706	-7.99633	-8.67468	-7.66834	-8.26041	-7.46858	-7.58263	-7.41487	-5.94804	-6.40127	-5.97516	-6.33624	-6.52735	-6.06074	-6.17643	-5.86039	-4.85489	-5.67422	-4.75533	-5.23668
165	86.4136	-5.78484	-6.19926	-6.45159	-8.01804	-7.62905	-8.46075	-7.79486	-8.44782	-7.74983	-8.17165	-7.59758	-7.5086	-7.85253	-6.28287	-6.69868	-6.18404	-6.55681	-6.88417	-6.04104	-6.72603	-6.02065	-4.95542	-5.99284	-4.94708	-5.3026
166	86.5135	-5.76383	-5.50716	-6.46334	-8.15355	-7.47745	-8.51866	-7.81118	-8.23432	-7.32266	-8.15186	-7.69109	-7.35303	-7.74394	-6.05421	-6.7734	-6.35309	-6.38304	-6.91912	-6.31326	-6.18063	-6.18944	-4.62359	-6.50623	-4.9921	-5.7372
167	86.6134	-6.1879	-5.51408	-6.3249	-7.88385	-7.7673	-8.28037	-7.70261	-7.48748	-7.41444	-8.32448	-7.47225	-7.29781	-7.90309	-6.01546	-6.78273	-6.50023	-6.61183	-7.17408	-6.55074	-6.27456	-6.18017	-4.97723	-6.48814	-4.86632	-6.1059
168	86.7133	-5.56658	-5.89295	-6.31935	-7.81627	-7.48267	-8.25962	-7.6633	-7.56306	-7.47828	-8.09365	-7.64938	-7.68454	-7.85607	-6.1672	-7.17155	-6.46656	-6.44512	-7.39894	-6.63904	-6.51742	-6.42713	-5.66552	-7.37712	-5.333	-7.19494
169	86.8132	-4.94235	-5.69814	-6.49259	-8.00307	-7.58368	-7.73748	-7.70176	-7.47417	-7.26633	-8.00351	-7.83954	-7.59282	-8.11814	-6.48462	-7.15567	-6.6016	-6.88299	-7.35108	-7.00002	-6.20944	-6.46625	-5.95287	-7.82231	-5.18503	-7.02542
170	86.9131	-5.1173	-5.57222	-6.97758	-7.24888	-7.29918	-8.38873	-7.51625	-7.06797	-7.06622	-8.30364	-8.01333	-7.41327	-8.07801	-6.26218	-7.32602	-6.72777	-6.66767	-7.66978	-7.00445	-6.48007	-6.22118	-6.17807	-7.90559	-5.82035	-7.3485
171	87.013	-4.75345	-6.05592	-7.057	-6.80708	-7.46405	-9.52608	-7.94471	-7.31929	-7.11586	-8.00432	-7.65971	-7.57189	-8.27325	-6.06851	-7.5048	-6.29254	-6.84952	-7.07332	-7.01907	-6.59021	-6.54435	-6.35145	-7.91468	-6.37363	-7.77184
172	87.1129	-4.66539	-6.05078	-6.94471	-6.62673	-7.39538	-9.28482	-7.46353	-7.44853	-7.38743	-8.16357	-7.89026	-7.71709	-8.12822	-6.67816	-7.72193	-6.60709	-7.2549	-7.32541	-7.25432	-6.93336	-6.81237	-7.12257	-8.32256	-6.67555	-7.81566
173	87.2128	-4.4159	-5.82603	-7.1983	-6.90402	-7.41182	-9.41332	-6.68014	-7.55717	-7.1402	-8.21339	-8.08622	-7.65182	-8.31787	-6.4852	-8.24793	-6.8296	-7.12212	-7.25511	-8.52881	-6.64101	-6.97364	-7.23821	-8.97249	-7.54882	-8.35129
174	87.3127	-4.64272	-5.79069	-7.18571	-6.57783	-7.92826	-9.46386	-6.74934	-7.37092	-7.2099	-8.45847	-7.87634	-7.68585	-8.81573	-6.5608	-8.4933	-7.04483	-6.96171	-7.48925	-8.71502	-7.01243	-7.05943	-7.54554	-9.06594	-7.3583	-8.7057
175	87.4126	-4.51508	-6.20531	-7.31032	-6.76502	-7.76798	-9.77389	-6.61613	-7.48863	-7.42799	-8.35852	-8.15703	-8.07507	-9.03182	-7.26267	-8.64461	-7.23677	-7.41798	-7.76471	-8.96796	-7.24602	-7.39379	-7.79872	-8.60967	-8.0782	-9.20978
176	87.5125	-4.34249	-6.39442	-7.36434	-6.5762	-8.12381	-9.8085	-6.59638	-7.77841	-7.28175	-8.0836	-8.47274	-8.3118	-9.45904	-7.61275	-8.10797	-7.50268	-7.73745	-7.73493	-9.58861	-7.15437	-7.46249	-8.29247	-9.03308	-8.20001	-9.356
177	87.6124	-5.32495	-6.73077	-7.51386	-6.49592	-8.16718	-10.003	-6.61907	-7.55582	-7.64569	-8.60346	-8.6914	-8.14385	-8.64607	-7.83561	-8.31304	-7.69421	-7.84945	-8.21581	-9.84786	-7.44476	-7.15282	-8.58784	-9.189	-8.24898	-9.57306
178	87.7123	-5.89177	-7.85776	-7.74314	-6.48353	-8.81239	-10.4909	-6.74415	-7.83211	-8.39414	-8.39171	-8.4265	-8.22953	-7.96973	-7.42792	-8.42812	-7.54097	-7.71977	-7.93696	-9.91487	-7.61455	-7.60721	-8.89983	-9.67144	-8.57751	-9.70208
179	87.8122	-6.28313	-8.27009	-8.06598	-6.37104	-8.64371	-10.5528	-6.5701	-7.88057	-8.66587	-8.21929	-8.80987	-8.53867	-6.7831	-8.22245	-8.67476	-7.93055	-8.17585	-8.3737	-10.1296	-8.11766	-8.07663	-9.15447	-9.78366	-8.78098	-9.12407
180	87.9121	-6.43132	-8.58728	-8.52444	-6.8374	-8.59199	-10.7538	-6.57503	-9.16195	-8.64745	-9.07351	-9.12821	-8.55892	-5.87526	-8.20642	-9.44787	-8.2163	-8.34936	-8.45228	-10.5647	-7.33825	-8.36628	-9.47059	-10.3982	-9.23192	-8.48225
181	88.012	-6.87652	-8.62281	-8.66273	-6.76451	-8.49098	-10.5168	-6.72439	-9.80371	-8.82468	-9.25406	-8.91183	-8.68483	-5.78197	-8.06168	-10.5173	-8.46096	-8.41906	-8.99372	-10.8083	-7.1926	-8.51193	-9.77104	-9.60598	-9.09284	-8.0595
182	88.1119	-7.09922	-9.12821	-8.71495	-6.82935	-9.11216	-9.58837	-6.81244	-10.3152	-9.27906	-9.76753	-9.34264	-9.12315	-5.85158	-8.53501	-10.9321	-8.59843	-8.88152	-9.25966	-11.1319	-8.70297	-8.9005	-10.098	-9.05168	-9.45461	-7.78095
183	88.2118	-7.2682	-9.61252	-8.92127	-6.81799	-9.20169	-8.91507	-7.19414	-10.7731	-9.37317	-10.1757	-9.65751	-9.47216	-5.93508	-8.86327	-11.3126	-8.99715	-9.27406	-9.10605	-11.7994	-8.72055	-9.08531	-9.4265	-9.21493	-9.88954	-7.70162
184	88.3117	-8.63559	-9.80131	-9.09201	-7.3184	-9.32479	-8.80856	-8.72794	-10.8689	-9.67738	-10.043	-10.0378	-9.4564	-6.00282	-9.09084	-11.6627	-9.33722	-9.36818	-6.70764	-12.1114	-8.91085	-9.08788	-9.50201	-9.49402	-9.59584	-7.66258
185	88.4116	-8.76613	-9.77819	-9.14747	-7.37412	-9.71749	-9.2043	-9.71412	-11.403	-10.0787	-10.8925	-9.9588	-9.6483	-6.07738	-8.93262	-11.9905	-9.39093	-9.26896	-5.86314	-11.6712	-8.98509	-9.47052	-9.8418	-9.80229	-10.1423	-8.0478
186	88.5115	-9.22694	-10.4724	-9.19255	-7.53913	-11.0222	-9.09201	-10.1671	-11.6127	-10.6014	-11.0962	-10.3924	-10.0269	-6.29575	-10.9521	-12.3706	-9.50447	-9.77715	-6.11878	-10.637	-9.8088	-9.94127	-10.0915	-10.0429	-11.5648	-7.94883
187	88.6114	-9.69134	-10.555	-9.41467	-8.29409	-12.0564	-9.2695	-10.7363	-11.8872	-10.7503	-11.349	-10.6665	-10.1599	-6.36824	-13.263	-12.7922	-10.1866	-10.0334	-6.30706	-10.6611	-9.86763	-10.3323	-10.1837	-10.1768	-13.5459	-8.49713
188	88.7113	-10.2101	-10.9235	-9.44918	-8.78839	-12.2313	-9.46951	-10.9253	-12.1399	-12.0844	-11.8982	-10.8928	-10.4696	-6.63411	-14.2076	-13.0389	-10.7719	-10.1814	-6.73694	-10.682	-10.3686	-10.5311	-10.4636	-9.12285	-13.5282	-8.77629
189	88.8112	-10.2751	-11.1595	-9.66616	-8.84225	-12.5932	-9.69771	-11.358	-12.4673	-13.2689	-12.3532	-11.21	-10.9005	-6.89755	-14.8967	-13.5615	-10.9959	-10.657	-6.84676	-10.902	-10.8616	-10.9895	-10.8859	-8.50977	-13.9052	-9.14167
190	88.9111	-10.8903	-11.5678	-9.9788	-8.95928	-13.2747	-9.90158	-11.8863	-12.9852	-13.5626	-12.4236	-11.6829	-11.4514	-7.26232	-15.3725	-13.9515	-11.6469	-11.1816	-7.18625	-11.0141	-11.0498	-11.4034	-11.1396	-9.08213	-14.6629	-9.53747
191	89.011	-11.4136	-11.9968	-10.1567	-9.41209	-13.3397	-10.2302	-12.3523	-13.2426	-13.6458	-10.6972	-12.1667	-11.7111	-7.97706	-15.8009	-14.3976	-12.1677	-11.527	-7.77418	-11.6101	-11.5509	-11.6088	-11.5358	-9.41951	-15.0993	-9.78307
192	89.1109	-10.5741	-12.1636	-10.705	-9.70289	-13.6746	-12.4229	-12.6707	-13.6857	-14.088	-10.5225	-12.3204	-12.0235	-10.0139	-15.865	-14.5625	-12.4665	-11.7147	-8.05532	-11.9135	-11.9261	-12.0696	-11.9674	-9.82932	-15.3605	-10.3504
193	89.2108	-10.6696	-11.7883	-11.3047	-9.68926	-13.841	-12.7873	-12.9605	-13.8593	-14.5693	-10.863	-12.7784	-12.5785	-12.8516	-16.4731	-13.5268	-12.8152	-12.1829	-8.45183	-12.3458	-12.5344	-12.5827	-12.4655	-10.4948	-16.0299	-10.8361
194	89.3107	-11.0082	-11.6969	-13.5902	-10.1264	-14.0621	-13.0381	-13.6571	-14.2398	-14.8864	-11.059	-13.2466	-12.8279	-13.6388	-16.934	-13.3619	-13.198	-12.7298	-8.99063	-12.7547	-12.8349	-13.1916	-12.8402	-10.7447	-16.6228	-11.1608
195	89.4106	-11.3625	-12.0727	-14.8743	-10.6301	-13.6273	-13.4588	-13.9044	-13.1176	-15.2963	-11.6887	-13.696	-13.0533	-14.2808	-17.2857	-13.5997	-13.9775	-13.1386	-10.2023	-13.1093	-13.3708	-13.6462	-13.4229	-11.3777	-17.0802	-11.9079
196	89.5105	-11.763	-12.2487	-15.2827	-11.0269	-12.8128	-13.7359	-14.4554	-13.6201	-15.8455	-12.0172	-14.143	-13.6621	-14.9237	-17.9147	-14.0189	-14.4514	-13.6796	-12.0627	-13.6748	-14.0074	-14.1758	-13.9095	-11.7963	-17.544	-13.2757
197	89.6104	-12.1689	-11.2878	-15.7751	-11.4754	-12.9828	-14.2707	-15.0765	-13.9562	-16.2595	-12.7964	-14.6851	-14.2535	-15.8012	-18.2891	-14.5322	-16.164	-14.2844	-13.6252	-14.122	-14.422	-14.8787	-14.489	-12.6086	-17.7543	-14.7039
198	89.7103	-12.6834	-11.6461	-15.9843	-12.1267	-13.2754	-16.2574	-15.5478	-14.3965	-16.6566	-13.2638	-15.3514	-14.6503	-16.3921	-18.5441	-15.1391	-17.9104	-14.8321	-14.7585	-14.7888	-15.3417	-15.4008	-15.0859	-13.3469	-16.5492	-15.3345
199	89.8102	-12.9534	-12.1375	-16.3178	-13.2184	-13.5934	-16.8565	-14.5323	-14.7586	-17.0986	-13.8769	-16.0782	-15.1663	-17.0052	-17.5121	-15.7746	-18.3813	-15.3718	-15.5482	-15.3222	-15.7162	-16.1223	-15.704	-14.1579	-14.935	-16.2154
200	89.9101	-13.5245	-12.7226	-15.2736	-15.0008	-13.9255	-17.4202	-15.1187	-15.2803	-17.7111	-14.5492	-16.5157	-15.8212	-17.5947	-16.6062	-16.3455	-18.897	-15.942	-16.5176	-15.9129	-16.3785	-16.9982	-14.8443	-15.4954	-13.7559	-17.0757
201	90.01	-14.1037	-13.4131	-14.875	-17.7653	-14.4175	-18.0097	-15.8596	-14.8534	-18.2417	-15.3802	-17.1786	-16.6494	-18.1922	-16.9732	-17.0902	-19.4701	-16.5991	-17.469	-16.5802	-17.0441	-17.6383	-15.3939	-18.1881	-14.274	-17.7235

## Sheet: No.4(experimental group)
Name	Frequency	Phase	Phase	Phase	Phase	Phase	Phase	Phase	Phase	Phase	Phase	Phase	Phase	Phase	Phase	Phase	Phase	Phase	Phase	Phase	Phase	Phase	Phase	Phase	Phase	Phase
Units	MHz	degree	degree	degree	degree	degree	degree	degree	degree	degree	degree	degree	degree	degree	degree	degree	degree	degree	degree	degree	degree	degree	degree	degree	degree	degree
Hour		0	1	2	3	4	5	6	7	8	9	10	11	12	13	14	15	16	17	18	19	20	21	22	23	24
1	70.03	-6.13235	-6.46266	-6.65385	-8.27595	-8.91915	-9.58801	-9.75219	-10.0593	-9.94517	-10.1306	-9.5049	-9.57156	-9.40903	-9.16794	-9.01238	-8.39789	-8.02725	-8.30574	-8.2112	-8.11917	-7.62931	-7.5851	-7.02952	-8.13131	-7.3062
2	70.1299	-6.09822	-6.60796	-6.56214	-8.37709	-8.82339	-9.58948	-9.86592	-10.0703	-9.9341	-10.1155	-9.54487	-9.6403	-9.44735	-9.22514	-9.09281	-8.54822	-8.09144	-8.3082	-8.23568	-8.14339	-7.65218	-7.6051	-7.22688	-8.24524	-7.25539
3	70.2298	-6.13534	-6.6144	-6.58569	-8.51857	-8.95318	-9.5364	-9.98164	-10.1789	-9.93898	-10.2703	-9.7468	-9.61305	-9.56115	-9.23776	-9.21786	-8.50402	-8.23472	-8.44236	-8.35272	-8.26756	-7.70089	-7.69266	-7.39119	-8.36299	-7.35178
4	70.3297	-6.01242	-6.616	-6.63555	-8.51622	-8.90629	-9.55615	-9.97641	-10.1606	-9.98779	-10.3373	-9.85463	-9.50942	-9.57098	-9.27022	-9.38379	-8.82228	-8.38324	-8.46918	-8.32983	-8.28983	-7.6053	-7.70065	-7.41376	-8.20953	-7.42762
5	70.4296	-6.06607	-6.61787	-6.62053	-8.55713	-9.09714	-9.67105	-9.91073	-10.302	-10.1309	-10.6058	-10.0505	-9.5031	-9.57117	-9.32552	-9.44446	-8.81639	-8.51374	-8.42626	-8.42076	-8.40615	-7.69314	-7.66209	-7.48863	-8.01919	-7.29082
6	70.5295	-6.01482	-6.55417	-6.73577	-8.76954	-9.0715	-9.71525	-9.7748	-10.3497	-10.118	-10.649	-10.4036	-9.47837	-9.72677	-9.32373	-9.59582	-8.90709	-8.58759	-8.42958	-8.50381	-8.43077	-7.68261	-7.75041	-7.61049	-8.12514	-7.54646
7	70.6294	-5.99553	-6.67211	-6.80902	-9.02907	-9.25452	-9.71919	-9.99436	-10.3961	-10.2249	-10.6471	-10.5444	-9.42736	-9.83963	-9.4569	-9.7208	-9.08011	-8.61271	-8.46964	-8.51871	-8.48574	-7.60419	-7.7823	-7.68742	-8.0525	-7.51712
8	70.7293	-5.96416	-6.81143	-6.74128	-9.2309	-9.25185	-9.82397	-10.0269	-10.4992	-10.3522	-10.7549	-10.7115	-9.49842	-9.88747	-9.48055	-9.66743	-8.99706	-8.76392	-8.50039	-8.60192	-8.43272	-7.63457	-7.90165	-7.72383	-8.13526	-7.53038
9	70.8292	-6.15275	-6.68286	-6.71221	-9.19803	-9.41457	-9.93976	-10.1027	-10.5608	-10.3818	-10.7217	-10.5712	-9.79619	-9.77544	-9.58887	-9.71221	-9.05311	-8.7615	-8.62356	-8.78491	-8.4672	-7.64515	-7.84954	-7.75623	-8.12641	-7.52002
10	70.9291	-6.32286	-6.57654	-7.07531	-9.22606	-9.49563	-9.84148	-10.1096	-10.7304	-10.4909	-10.8901	-10.8415	-9.76876	-10.0744	-9.48852	-9.83281	-9.14327	-9.02601	-8.61909	-8.82329	-8.67219	-7.7241	-7.89534	-7.74458	-8.28835	-7.54037
11	71.029	-6.23788	-6.8802	-7.48973	-9.36895	-9.69318	-9.81363	-10.2801	-10.6152	-10.4942	-10.8934	-10.9237	-9.69764	-10.1395	-9.58238	-9.88435	-9.16996	-8.92188	-8.74648	-8.94615	-8.59867	-7.78483	-8.00266	-7.88383	-8.26292	-7.653
12	71.1289	-6.18947	-6.80281	-7.45619	-9.39397	-9.88368	-9.95454	-10.4657	-10.8651	-10.6255	-11.0314	-10.8559	-9.88698	-10.1801	-9.68145	-9.73068	-9.15773	-9.01263	-8.55351	-8.9549	-8.69598	-7.61639	-8.01611	-7.8191	-8.22529	-7.54401
13	71.2288	-6.40682	-6.75305	-7.73872	-9.52988	-9.93838	-9.90393	-10.3808	-10.8939	-10.6513	-10.7428	-10.9374	-10.0105	-10.1173	-9.76403	-9.8069	-9.5399	-9.16337	-8.8481	-9.29179	-8.78403	-7.62556	-8.09986	-7.89993	-8.45324	-7.82904
14	71.3287	-6.31739	-6.92899	-7.79733	-9.5826	-10.0623	-9.95834	-10.6357	-10.9428	-10.5909	-11.0105	-10.8408	-9.90269	-10.2944	-9.7729	-9.58384	-9.5531	-9.16291	-8.81581	-9.18766	-8.56514	-7.87058	-8.45567	-7.96081	-8.26244	-7.77463
15	71.4286	-6.35577	-6.90779	-7.82268	-9.4965	-10.1059	-10.1553	-10.719	-11.1661	-10.7661	-11.052	-11.3684	-10.1491	-10.4865	-9.77045	-9.80926	-9.32382	-9.0035	-9.08251	-9.06967	-8.89879	-7.45283	-8.17538	-7.74792	-8.20265	-7.72593
16	71.5285	-6.79088	-7.18125	-7.64074	-9.70431	-10.2247	-10.3949	-10.879	-11.0533	-10.7546	-10.9765	-10.6159	-10.4666	-10.4968	-9.9435	-9.73086	-9.42659	-9.22462	-8.86641	-8.91369	-8.84467	-7.77408	-8.21873	-7.86966	-8.42705	-7.65864
17	71.6284	-6.69345	-6.69636	-7.9935	-9.83931	-9.79982	-10.1447	-10.9946	-11.1478	-10.9869	-10.8851	-10.6534	-10.3027	-10.6194	-10.0094	-9.93308	-9.52257	-9.29325	-8.91255	-9.1157	-8.90442	-7.81395	-8.23802	-8.07423	-8.48789	-8.02599
18	71.7283	-6.74571	-7.00009	-8.26397	-9.63722	-10.2946	-10.172	-11.1462	-11.1219	-10.9555	-11.0585	-11.0996	-10.2202	-10.2935	-10.1509	-9.87715	-9.22497	-9.6123	-9.02375	-9.26043	-8.59851	-7.84198	-8.45256	-7.97668	-8.19411	-7.88028
19	71.8282	-6.55086	-7.17195	-7.96126	-9.75002	-10.277	-10.481	-11.2313	-11.3283	-11.0892	-11.2357	-11.0166	-10.4146	-10.5145	-10.1131	-9.70508	-9.15801	-9.03358	-8.9505	-9.02798	-9.02673	-7.67847	-8.40329	-7.76336	-8.2816	-7.66808
20	71.9281	-6.81044	-6.93044	-8.2009	-9.76704	-10.0297	-10.3919	-11.062	-11.3069	-10.8291	-10.8529	-10.9682	-10.4093	-10.6791	-10.1045	-9.70177	-9.46584	-9.57077	-9.03583	-9.16365	-8.91925	-7.80277	-7.83305	-8.19619	-8.76058	-7.87597
21	72.028	-6.89783	-6.72017	-8.41318	-9.88403	-10.3006	-10.4359	-11.333	-11.2509	-11.1584	-11.1907	-11.0025	-10.5322	-10.9404	-10.118	-10.2534	-9.66133	-9.46472	-9.05363	-9.16239	-8.69904	-8.16197	-8.14941	-8.00228	-8.288	-8.12955
22	72.1279	-6.75267	-7.05381	-8.25531	-9.82647	-10.3894	-10.7337	-11.4198	-11.714	-11.1247	-11.1863	-11.3951	-10.7669	-10.5784	-9.98466	-10.0465	-9.31899	-9.41527	-9.03735	-9.15356	-8.97115	-7.81817	-8.4136	-7.99602	-8.15147	-8.12878
23	72.2278	-6.54076	-7.51012	-8.20309	-9.85449	-10.3637	-10.7183	-11.4607	-11.393	-11.1732	-11.3241	-10.8683	-10.874	-10.7955	-10.1647	-10.0654	-9.65668	-9.46768	-9.12334	-9.15343	-8.96724	-7.95784	-8.18994	-8.00528	-8.32944	-7.64715
24	72.3277	-6.7332	-6.90037	-8.45532	-10.2067	-9.99021	-10.5947	-11.3716	-11.5493	-11.0156	-11.8221	-11.3139	-10.8503	-10.9868	-10.1127	-9.83163	-9.77394	-9.54099	-9.14116	-9.35705	-9.38504	-8.21727	-7.92822	-8.02962	-8.69274	-7.93744
25	72.4276	-6.82083	-7.18683	-8.70313	-9.89429	-10.3406	-10.7452	-11.5472	-11.3992	-11.1338	-11.4534	-11.3861	-10.5216	-10.4743	-10.2044	-10.3947	-9.65806	-10.0172	-9.24472	-9.31307	-8.72863	-7.98249	-7.88547	-8.15793	-8.30379	-8.01217
26	72.5275	-6.49744	-7.51732	-8.51116	-9.827	-10.2221	-10.8108	-11.5774	-11.4786	-11.0608	-11.5285	-11.1513	-10.8379	-10.7442	-10.109	-10.0676	-9.44574	-9.39964	-9.10797	-9.35339	-9.02574	-7.77573	-8.28252	-7.88467	-8.48248	-7.65814
27	72.6274	-7.0727	-7.38071	-8.52378	-9.86038	-10.1996	-10.9704	-11.5145	-11.4129	-11.1455	-11.7254	-11.0473	-10.614	-10.689	-10.0901	-10.0667	-9.64916	-9.60314	-9.08046	-9.49419	-9.10049	-8.21037	-8.18859	-8.14598	-8.60692	-7.88714
28	72.7273	-6.272	-7.31976	-8.91841	-9.94348	-10.3781	-11.1869	-11.3618	-11.4104	-11.0545	-11.4639	-10.8932	-10.6359	-10.9518	-10.3938	-10.4072	-10.0355	-9.82653	-9.12652	-9.52521	-9.05583	-8.44748	-7.99039	-7.95296	-8.51268	-8.01398
29	72.8272	-6.67312	-7.40856	-9.05338	-10.0036	-10.6209	-10.9487	-11.488	-11.5146	-11.1191	-11.6519	-11.478	-10.7346	-10.8098	-10.167	-10.3464	-9.58325	-9.47139	-9.29682	-9.20268	-9.1303	-8.07733	-8.33708	-8.03022	-8.21148	-8.0515
30	72.9271	-6.53866	-7.682	-8.6799	-9.91381	-10.6989	-11.5159	-11.5247	-11.4998	-11.2015	-11.4836	-11.2456	-10.8051	-10.7529	-10.4142	-10.3284	-9.44465	-9.58705	-9.29154	-9.27269	-9.09374	-8.28229	-8.37027	-7.99989	-8.40692	-7.81542
31	73.027	-6.63478	-7.54858	-8.87993	-10.0783	-10.3509	-11.4711	-11.8404	-11.669	-11.2367	-11.8044	-11.3021	-10.9599	-11.0034	-10.3826	-10.3491	-10.0127	-9.6266	-9.10798	-9.49757	-9.34533	-8.57121	-8.16393	-8.29952	-8.66532	-7.84466
32	73.1269	-6.59993	-7.59367	-9.30867	-10.08	-10.6812	-11.4164	-11.6167	-11.6035	-11.3712	-11.9083	-11.4642	-10.14	-10.7537	-10.4559	-10.584	-9.86107	-9.89707	-9.48142	-9.28428	-8.93093	-8.15587	-8.16934	-8.19329	-8.44361	-7.94126
33	73.2268	-6.62979	-7.69879	-9.04764	-10.0268	-10.684	-11.7477	-11.6782	-11.5631	-11.4659	-11.7752	-11.5486	-10.9668	-10.9107	-10.2937	-10.4886	-9.7074	-9.58045	-9.11629	-9.29233	-9.02152	-8.31914	-8.3423	-7.83757	-8.54602	-7.82827
34	73.3267	-6.68132	-7.7499	-9.25072	-10.098	-10.6385	-11.6013	-11.6832	-12.1675	-11.5083	-11.6207	-11.4344	-11.0106	-10.7992	-10.3894	-10.4708	-9.85269	-9.67383	-9.39043	-9.26767	-9.25773	-8.43989	-8.39793	-8.0896	-8.52238	-8.03118
35	73.4266	-6.87205	-7.74318	-9.25684	-10.0644	-10.6994	-11.6149	-11.8319	-11.6533	-11.4162	-11.7164	-11.4713	-11.0292	-11.0047	-10.4609	-10.5392	-10.0633	-9.77062	-9.29665	-9.48711	-9.17707	-8.6317	-8.29751	-8.09196	-8.5098	-8.02537
36	73.5265	-6.9314	-7.79229	-9.36252	-10.1509	-10.8816	-11.6833	-11.7594	-11.8601	-11.5937	-11.7235	-11.5859	-10.9725	-10.9032	-10.2927	-10.5298	-10.0241	-9.75306	-9.32207	-9.36134	-9.14227	-8.55074	-8.48026	-8.02094	-8.61019	-8.41379
37	73.6264	-6.8284	-7.93959	-9.40501	-10.2162	-10.9729	-11.8141	-11.8501	-11.9563	-11.679	-11.7472	-11.5441	-11.118	-10.9185	-10.5457	-10.6124	-10.0514	-10.3493	-9.48202	-9.35171	-9.18753	-8.51543	-8.28372	-8.01741	-8.60243	-8.15732
38	73.7263	-6.95592	-7.84105	-9.59839	-10.4688	-10.7759	-11.7776	-12.0359	-11.953	-11.7136	-11.8607	-11.7674	-11.1706	-11.0668	-10.4874	-10.5317	-10.1646	-9.56289	-9.34534	-9.45451	-9.29023	-8.62641	-8.37923	-8.17739	-8.52217	-8.14522
39	73.8262	-7.02568	-7.98344	-9.65924	-10.214	-10.9684	-11.8403	-11.9433	-12.0744	-11.8452	-11.8715	-11.6302	-11.3665	-11.1264	-10.6319	-10.4992	-10.3032	-10.0114	-9.54585	-9.51638	-9.23133	-8.71453	-8.30356	-8.26431	-8.66908	-8.2263
40	73.9261	-7.13337	-7.92406	-9.65512	-10.6048	-10.9745	-11.8971	-12.0942	-12.1549	-11.8187	-11.9341	-11.7011	-11.4346	-11.13	-10.6035	-10.4108	-10.1928	-9.93619	-9.39217	-9.44927	-9.25072	-8.81234	-8.41286	-8.08006	-8.55169	-8.24783
41	74.026	-7.02022	-7.80096	-9.78557	-10.6339	-11.1428	-11.9032	-12.1083	-12.2394	-11.9009	-12.027	-12.0969	-11.4663	-11.1984	-10.729	-10.541	-10.1151	-9.86386	-9.509	-9.42828	-9.31986	-8.8602	-8.44095	-8.25053	-8.62199	-8.29746
42	74.1259	-7.16086	-8.06409	-9.74761	-10.3369	-11.2334	-11.9433	-12.1605	-12.3438	-11.8239	-11.8937	-11.8054	-11.5856	-11.1922	-10.706	-10.4978	-10.2477	-9.93544	-8.99931	-9.40948	-9.46592	-8.84673	-8.51335	-8.13159	-8.62197	-8.15197
43	74.2258	-6.98317	-8.02612	-9.82907	-10.7429	-11.2731	-12.1601	-12.2782	-12.1905	-11.7845	-12.1601	-11.7028	-11.5206	-11.2836	-10.6795	-10.5939	-10.2436	-10.078	-9.57868	-9.52421	-9.34165	-8.73668	-8.43622	-8.17468	-8.71282	-8.07953
44	74.3257	-7.15566	-8.0015	-9.83938	-10.7752	-11.1347	-12.2075	-12.2934	-12.3262	-11.9918	-12.1564	-11.8614	-11.6141	-11.3156	-10.7988	-10.6202	-10.4538	-10.1094	-9.69952	-9.61124	-9.40934	-8.96068	-8.46402	-8.20619	-8.6372	-8.32544
45	74.4256	-6.93764	-8.10771	-10.066	-10.83	-11.4617	-11.9917	-12.5373	-12.3616	-12.0306	-12.1556	-12.0622	-11.7316	-11.2583	-11.0244	-10.6622	-10.3297	-10.0785	-9.91923	-9.73644	-9.22299	-8.90108	-8.64645	-8.1952	-8.60402	-8.1108
46	74.5255	-7.21327	-8.19666	-10.0788	-10.8849	-11.4727	-12.288	-12.4331	-12.4641	-12.1495	-12.057	-11.8434	-11.6806	-11.3894	-10.7573	-10.3828	-10.796	-9.90504	-9.80623	-9.57454	-9.52922	-8.89754	-8.29197	-8.02769	-8.82929	-8.23424
47	74.6254	-7.33983	-8.20328	-9.90403	-10.9786	-11.379	-12.6806	-12.4572	-12.4913	-12.1973	-12.2796	-12.0671	-11.9815	-11.4607	-10.9632	-10.6167	-10.4868	-10.1885	-9.74048	-9.46378	-9.53994	-9.00663	-8.52676	-8.2569	-8.73958	-8.54412
48	74.7253	-7.20892	-8.18202	-10.2738	-11.0573	-11.7574	-12.6038	-12.6932	-12.622	-12.3287	-12.3953	-12.0505	-11.9849	-11.4824	-10.8084	-11.0107	-10.6794	-10.3312	-10.0465	-9.89938	-9.3731	-9.16178	-8.55171	-8.52186	-8.61137	-8.43448
49	74.8252	-7.1397	-8.38045	-9.98142	-11.1699	-11.7081	-12.7058	-12.8415	-12.8239	-12.2345	-12.3515	-12.3459	-11.9489	-11.5045	-11.2409	-10.7378	-10.6941	-10.0406	-9.96158	-10.0143	-9.76823	-9.13973	-8.7772	-8.15568	-8.82635	-8.36052
50	74.9251	-7.1304	-8.42932	-10.0888	-11.265	-11.6472	-13.0562	-12.9411	-12.8429	-12.3845	-12.5693	-12.0473	-11.9105	-11.6926	-11.1404	-10.8826	-10.5666	-10.4892	-9.83623	-9.59171	-9.63249	-9.00963	-8.52585	-8.44975	-9.28054	-8.13523
51	75.025	-7.52252	-8.05974	-9.98997	-11.2721	-11.3241	-12.9852	-12.6905	-12.5405	-12.5424	-12.6309	-12.2117	-11.9632	-11.6653	-10.9166	-10.9773	-10.8871	-10.2909	-9.70932	-10.0616	-9.62181	-9.28956	-8.60908	-8.58278	-8.96823	-8.53783
52	75.1249	-7.12264	-8.04491	-10.3616	-11.427	-12.0091	-12.761	-13.1168	-12.8142	-12.4466	-12.6555	-12.4863	-12.0513	-11.6549	-11.3773	-11.3537	-10.6266	-10.3063	-10.085	-9.86784	-9.35582	-9.0602	-8.84373	-8.37632	-8.78687	-8.45123
53	75.2248	-7.30599	-8.43891	-10.1859	-11.5788	-12.0355	-13.0147	-12.9264	-12.9502	-12.6092	-12.4029	-12.1684	-11.9275	-12.0885	-11.3063	-11.1166	-10.8053	-10.1651	-10.1963	-9.87229	-9.72333	-9.32664	-9.08902	-8.17416	-9.03222	-8.37592
54	75.3247	-7.20102	-8.6116	-10.0933	-11.1334	-11.7532	-13.3964	-12.9991	-12.8224	-12.6504	-12.797	-12.5109	-12.3403	-11.9008	-11.2065	-10.9609	-10.8558	-10.6371	-9.85812	-9.61264	-9.99413	-9.33682	-8.65145	-8.48512	-9.00077	-8.74313
55	75.4246	-7.30803	-8.37923	-10.4202	-11.4764	-12.2823	-13.3042	-13.2481	-13.0418	-12.8941	-12.996	-12.5896	-12.3905	-12.0465	-11.1393	-11.5446	-11.147	-10.6634	-10.0566	-10.2196	-9.55258	-9.49194	-8.70656	-8.78101	-8.76077	-8.63682
56	75.5245	-7.31942	-8.68779	-10.2511	-11.7746	-12.2697	-13.3886	-13.4586	-13.1467	-12.5883	-12.8417	-13.0238	-12.3317	-11.9592	-11.6778	-11.2044	-11.0635	-10.2722	-10.1733	-9.9804	-10.0163	-9.51984	-8.98181	-8.32806	-9.03802	-8.43084
57	75.6244	-7.3855	-8.91456	-10.3886	-12.0516	-12.4401	-13.786	-13.5404	-13.3995	-12.9772	-13.0541	-12.5427	-12.3335	-12.1462	-11.534	-11.3184	-10.979	-10.6203	-10.2095	-9.9253	-9.95909	-9.08866	-8.90581	-8.68066	-9.35646	-8.2545
58	75.7243	-7.34772	-8.51818	-10.3859	-11.485	-12.0859	-13.9462	-13.258	-13.3098	-13.1021	-13.1513	-12.854	-12.3664	-12.2724	-11.3782	-11.4839	-11.3628	-11.0035	-10.2392	-10.4546	-9.9178	-9.72433	-8.84193	-8.95879	-9.326	-8.75464
59	75.8242	-7.39863	-8.39112	-10.2847	-11.892	-12.6514	-13.5339	-13.7761	-13.3297	-13.2177	-13.3588	-13.1347	-12.5576	-12.2213	-11.8768	-11.8919	-11.3224	-11.0288	-10.135	-10.1997	-9.72736	-9.56546	-9.038	-8.74533	-9.12229	-8.72299
60	75.9241	-7.55767	-8.8281	-10.6552	-12.1729	-12.7639	-13.7839	-13.6532	-13.4724	-13.4303	-13.1444	-12.7451	-12.4599	-12.6235	-11.7148	-11.5759	-11.0225	-10.7202	-10.6006	-10.2666	-10.0569	-9.28995	-9.36353	-8.49432	-9.17804	-8.51559
61	76.024	-7.50943	-9.04153	-10.3387	-11.8124	-12.5816	-14.1634	-13.8087	-13.3714	-13.4087	-13.3216	-13.0382	-12.8411	-12.0323	-11.7556	-11.4048	-11.2222	-10.5935	-10.4258	-9.94206	-10.2726	-9.38919	-9.01707	-8.73549	-9.23038	-8.68795
62	76.1239	-7.56595	-8.76701	-10.7451	-12.1754	-12.9181	-14.2252	-13.9799	-14.061	-13.4437	-13.395	-13.2697	-12.9812	-12.4195	-11.6205	-11.986	-11.5507	-10.984	-10.3629	-10.5311	-10.13	-9.83914	-8.90665	-9.153	-9.36109	-9.04366
63	76.2238	-7.55781	-9.0121	-10.753	-12.2825	-13.0775	-14.3106	-14.2022	-13.8275	-13.3921	-13.434	-13.5655	-12.9576	-12.5422	-11.9896	-11.8181	-11.7426	-11.1951	-10.6925	-10.4598	-9.96191	-9.91843	-9.25954	-8.92736	-9.20979	-8.84125
64	76.3237	-7.63981	-9.2783	-10.3796	-12.7599	-13.4747	-14.6213	-14.4084	-14.0435	-13.6873	-13.9883	-13.1995	-12.9382	-12.8965	-12.0736	-11.6758	-11.3729	-10.9518	-10.605	-10.284	-10.2463	-9.89824	-9.14908	-8.67117	-9.33162	-8.53522
65	76.4236	-7.74687	-9.00329	-10.605	-12.1092	-13.0092	-14.7739	-14.2009	-13.9958	-13.6939	-13.7761	-13.4602	-13.0242	-12.6424	-11.9256	-11.9978	-11.5948	-11.2703	-10.617	-10.4673	-10.4573	-9.57335	-9.06628	-9.10629	-9.555	-8.83088
66	76.5235	-7.70191	-8.75549	-10.8315	-12.5794	-13.3862	-14.6087	-14.5555	-14.031	-13.8979	-13.989	-13.7439	-13.209	-12.4202	-12.4367	-12.2716	-11.7363	-11.4305	-10.5303	-10.8531	-10.2958	-10.0005	-9.26653	-9.05147	-9.46932	-8.79993
67	76.6234	-7.76039	-9.16725	-11.1626	-12.9218	-13.4509	-14.7188	-14.5789	-14.2742	-14.1783	-13.8364	-13.7243	-13.1061	-13.1399	-12.2745	-12.3189	-11.6289	-11.2763	-10.9878	-10.7061	-10.2088	-9.83068	-9.70106	-9.13467	-9.74093	-9.12486
68	76.7233	-7.825	-9.44021	-10.6956	-12.6373	-13.8366	-15.1919	-15.0461	-14.1621	-14.0656	-14.127	-13.6367	-13.5444	-12.8352	-12.4004	-11.9553	-11.7859	-11.0962	-10.8791	-10.4016	-10.2872	-9.80984	-9.34682	-8.89102	-9.29334	-9.01694
69	76.8232	-7.84385	-9.02005	-10.8016	-12.9539	-13.8579	-15.411	-14.5372	-14.7765	-14.241	-14.1896	-13.7946	-13.7074	-13.1559	-12.2559	-12.5813	-12.1138	-11.4747	-10.8526	-10.6907	-10.7894	-10.1077	-9.27484	-9.32418	-9.62754	-9.08677
70	76.9231	-7.89243	-9.35249	-11.1344	-13.0939	-14.0419	-15.3476	-15.1344	-14.6526	-14.2044	-14.2546	-14.3034	-13.6241	-13.2578	-12.7327	-12.4169	-12.3359	-11.7133	-11.1735	-10.8919	-10.4439	-10.396	-9.56241	-9.32767	-9.57998	-9.20774
71	77.023	-7.96364	-9.72781	-10.8909	-13.4767	-14.3771	-15.7591	-15.2084	-14.7739	-14.806	-14.8371	-14.2189	-13.7029	-13.4042	-12.7567	-12.4369	-12.0399	-11.5275	-11.1165	-11.0974	-10.5313	-10.1638	-9.35361	-9.13068	-9.70808	-8.90574
72	77.1229	-8.02289	-9.60837	-10.9905	-13.114	-14.105	-15.9159	-15.516	-14.8394	-14.5646	-14.7026	-14.2422	-13.7642	-13.4182	-12.588	-12.7288	-12.273	-11.8622	-11.2495	-11.0025	-10.914	-10.0777	-9.50934	-9.55655	-9.90016	-9.22818
73	77.2228	-8.10932	-9.35787	-11.2226	-13.3845	-14.9789	-15.8911	-15.8045	-14.9153	-14.8065	-14.9154	-14.2196	-13.9153	-13.4928	-13.0662	-12.9546	-12.4707	-12.0489	-11.1765	-11.2455	-10.8329	-10.4247	-9.71013	-9.40131	-9.8643	-9.13125
74	77.3227	-8.12971	-9.67597	-11.6075	-13.6433	-14.6251	-16.0634	-15.8309	-15.1405	-15.058	-14.8124	-14.8083	-13.4654	-13.8615	-13.0324	-13.0706	-12.3612	-11.9008	-11.5383	-11.2824	-10.9571	-10.2512	-9.90556	-9.51075	-9.96982	-9.39781
75	77.4226	-8.18286	-10.0325	-11.2942	-13.7044	-15.087	-16.4112	-16.2437	-15.1452	-15.1021	-14.9913	-14.5248	-14.3937	-13.7249	-13.1118	-12.8373	-12.4805	-11.8527	-11.5051	-11.0664	-10.7085	-10.2996	-9.95595	-9.44849	-9.88642	-9.44265
76	77.5225	-8.33565	-9.989	-11.2339	-14.1357	-14.8259	-16.7182	-16.2637	-15.662	-15.2291	-15.2296	-14.7568	-14.5534	-13.9965	-13.14	-13.1564	-12.7399	-12.1774	-11.5785	-11.3193	-11.2763	-10.5396	-9.65579	-9.56054	-10.152	-9.47182
77	77.6224	-8.31953	-9.74003	-11.7565	-14.12	-15.1813	-16.9135	-16.5049	-15.6678	-15.1975	-15.2881	-15.0429	-14.4822	-14.1233	-13.5652	-13.3708	-13.0836	-12.413	-11.7572	-11.4762	-11.0761	-10.846	-10.1581	-9.82231	-10.2044	-9.69841
78	77.7223	-8.37784	-10.2544	-11.5609	-14.2965	-15.5723	-17.0924	-16.6008	-15.7979	-15.7779	-15.7616	-15.3047	-14.5071	-15.0576	-13.5577	-13.3158	-12.8524	-12.4418	-11.8314	-11.6522	-11.1718	-10.6278	-9.99825	-9.59452	-10.0811	-9.39426
79	77.8222	-8.53797	-10.134	-11.6765	-14.2899	-14.8796	-17.5032	-16.9568	-15.9008	-15.7018	-15.7717	-15.3558	-14.7633	-14.4098	-13.5405	-13.5803	-13.0341	-12.2787	-11.9112	-11.612	-11.4587	-10.6035	-9.92699	-9.88969	-10.3425	-9.64603
80	77.9221	-8.5151	-10.1959	-11.8889	-14.7424	-15.778	-17.4707	-17.2252	-16.0568	-15.8446	-15.913	-15.2585	-14.9489	-14.5139	-13.9016	-13.7245	-13.2212	-12.7869	-11.969	-11.8137	-11.4075	-10.9603	-10.2582	-9.88626	-10.6154	-9.74866
81	78.022	-8.68907	-10.2552	-12.2536	-14.8159	-16.0274	-17.6128	-17.3379	-16.3122	-16.2105	-16.0592	-15.7867	-14.9298	-14.7293	-13.9393	-13.9172	-13.2225	-12.7217	-12.1948	-11.9801	-10.8032	-10.9296	-10.4049	-9.89768	-10.5171	-10.0014
82	78.1219	-8.71237	-10.5275	-12.1755	-15.0253	-16.4444	-18.0439	-17.7781	-16.443	-16.2882	-16.2434	-15.736	-15.1819	-14.8082	-14.0837	-13.9908	-13.4163	-12.8367	-12.2661	-11.8552	-11.4859	-10.9524	-10.4295	-9.96114	-10.5317	-9.82733
83	78.2218	-8.80248	-10.6016	-12.1326	-15.2793	-16.5383	-18.4405	-17.8814	-16.778	-16.8911	-16.4336	-15.9215	-15.6545	-15.1296	-14.1797	-14.1463	-13.6614	-12.8316	-12.4126	-11.9607	-12.0761	-11.1305	-10.3551	-10.6908	-10.7061	-9.99252
84	78.3217	-8.86332	-10.5101	-12.5858	-15.3626	-16.8062	-18.5979	-18.1708	-17.0864	-16.5923	-16.4872	-16.1313	-15.637	-15.2466	-14.3935	-14.416	-13.9577	-13.2133	-12.5582	-12.2364	-11.8124	-11.4275	-10.5161	-10.2788	-10.7923	-10.202
85	78.4216	-8.98419	-10.928	-12.4937	-15.7214	-17.2176	-18.9706	-18.4069	-17.1195	-17.0516	-17.0233	-16.9802	-15.7209	-15.4237	-14.6397	-14.4755	-13.8857	-13.3162	-12.675	-12.3423	-11.8749	-11.3283	-10.7902	-10.2153	-10.7607	-10.2125
86	78.5215	-9.11655	-10.9176	-12.7532	-15.7615	-17.3455	-19.321	-18.6595	-18.0899	-17.188	-17.1259	-16.7002	-15.9793	-15.5657	-14.6286	-14.5067	-14.0096	-13.2582	-12.8185	-12.3719	-12.1772	-11.303	-10.7806	-10.4253	-10.9649	-10.1788
87	78.6214	-9.02163	-11.0495	-12.887	-16.1643	-17.5575	-19.4987	-19.0972	-17.5556	-17.3286	-17.3142	-16.664	-16.1989	-15.9039	-14.9727	-14.8075	-14.3278	-13.6021	-12.9489	-12.5608	-12.1201	-11.652	-10.7264	-10.4937	-11.1706	-10.2876
88	78.7213	-9.35751	-11.1534	-13.2097	-16.293	-17.8058	-19.7431	-19.2385	-17.8494	-17.559	-17.4667	-17.0901	-16.3258	-16.022	-15.1177	-15.0841	-14.3701	-13.6416	-13.0568	-12.8042	-12.2723	-11.6	-10.9386	-10.5483	-11.1796	-10.5848
89	78.8212	-9.36324	-10.5248	-13.3189	-16.5476	-18.2644	-20.1873	-19.6724	-18.0236	-17.8554	-17.7442	-17.2107	-16.5578	-16.1553	-15.2562	-15.2703	-14.5095	-13.8517	-13.2099	-12.7741	-12.2798	-11.779	-11.1259	-10.6503	-11.2443	-10.5003
90	78.9211	-9.45899	-11.7949	-13.3017	-16.8361	-18.6279	-20.6007	-20.0097	-18.3762	-18.1072	-18.0054	-17.4214	-16.8832	-16.4927	-15.4525	-15.2939	-14.8362	-13.8724	-13.3803	-12.87	-12.5885	-11.8971	-11.208	-10.7402	-11.4235	-10.6668
91	79.021	-9.5437	-11.5668	-13.6509	-17.0673	-18.8324	-20.938	-20.3023	-18.7157	-18.4128	-18.2644	-17.6879	-16.9452	-16.641	-15.6606	-15.6262	-15.0478	-14.2051	-13.4816	-13.0686	-12.7225	-12.1158	-11.1941	-10.9492	-11.4872	-10.7835
92	79.1209	-9.68163	-11.7294	-13.7741	-17.3648	-19.25	-21.3116	-20.6811	-18.8817	-18.6856	-17.9527	-18.0059	-17.2521	-16.8157	-15.8964	-15.8201	-15.1482	-14.3612	-13.6653	-13.2509	-12.8	-12.1519	-11.3497	-11.0145	-11.5667	-10.8716
93	79.2208	-9.76497	-11.9328	-13.9255	-17.3115	-19.5725	-21.6592	-20.9742	-19.1927	-18.9726	-18.8728	-18.291	-17.4864	-16.9742	-16.1293	-15.9633	-15.2919	-14.4474	-13.9017	-13.3795	-12.9891	-12.2186	-11.5068	-11.1173	-11.6791	-10.9421
94	79.3207	-9.87251	-12.0962	-14.1945	-17.9263	-19.9199	-22.7293	-21.4994	-19.4602	-19.2712	-19.1181	-18.4607	-17.7089	-17.3334	-16.3647	-16.254	-15.6124	-14.7508	-14.0182	-13.5658	-13.1018	-12.4449	-11.4995	-11.2661	-11.9235	-11.0384
95	79.4206	-9.76542	-12.217	-14.9768	-18.2553	-20.2777	-22.5454	-21.8298	-19.7942	-19.5326	-19.4277	-18.7906	-17.9121	-17.6216	-16.4908	-16.4614	-15.7468	-14.8924	-14.1718	-13.7479	-13.2269	-12.4972	-11.7079	-11.3168	-12.0114	-11.2241
96	79.5205	-10.411	-12.3473	-14.6266	-18.5917	-20.7378	-23.0209	-22.2618	-20.0389	-19.8706	-19.6593	-19.0744	-18.1927	-17.7918	-16.7922	-16.7369	-15.9398	-15.093	-14.3635	-13.8712	-13.3504	-12.6096	-11.8038	-11.4501	-12.0873	-11.313
97	79.6204	-10.2505	-12.5428	-14.7275	-18.9395	-21.1795	-23.4813	-22.712	-20.4386	-20.1935	-20.0053	-19.3197	-18.5505	-18.1636	-17.0558	-16.9378	-16.2083	-15.3045	-14.5748	-14.0044	-13.5904	-12.8055	-11.9804	-11.511	-12.2328	-11.403
98	79.7203	-10.3541	-12.7895	-15.0057	-19.2783	-21.6421	-23.9599	-23.1659	-20.7969	-20.5328	-20.3483	-19.6713	-18.8046	-18.3792	-17.3133	-17.2047	-16.5144	-15.5439	-14.7564	-14.2392	-13.7233	-13.0511	-12.0533	-11.7478	-12.3837	-11.5825
99	79.8202	-10.4981	-12.9611	-15.2335	-19.6509	-22.1199	-24.4965	-23.7054	-21.1418	-20.8954	-20.6769	-20.0245	-19.0363	-18.661	-17.5832	-17.4925	-17.1953	-15.7726	-14.9991	-14.4931	-13.8829	-13.1589	-12.2019	-11.4304	-12.5218	-11.6866
100	79.9201	-10.6613	-13.1651	-15.4344	-20.0174	-22.6079	-25.0484	-24.1466	-21.5138	-21.3063	-21.064	-20.3864	-19.4669	-18.9357	-17.8548	-17.7133	-16.9269	-15.9257	-15.2285	-14.6439	-14.1373	-13.2459	-12.4071	-11.9953	-12.7148	-11.8236
101	80.02	-10.8217	-13.4	-15.7169	-20.422	-23.1	-25.6285	-24.7745	-21.8998	-21.7085	-21.3969	-20.6275	-19.852	-19.3452	-18.1735	-18.0529	-17.2293	-16.2816	-15.0295	-14.8714	-14.2896	-13.4982	-12.5288	-12.1031	-12.8972	-11.9478
102	80.1199	-11.0303	-13.6125	-15.9841	-20.8967	-23.6508	-25.8813	-25.2757	-22.2501	-22.1055	-21.8585	-21.0984	-20.087	-19.6695	-18.4892	-18.3726	-17.5407	-16.5123	-15.6773	-15.0773	-14.4861	-13.7023	-12.6831	-12.2973	-13.0578	-12.1332
103	80.2198	-11.1737	-13.8355	-16.2406	-21.2967	-24.2056	-26.8316	-25.8378	-22.7198	-22.5557	-22.2145	-21.4861	-20.4409	-20.0147	-18.8163	-18.7101	-17.7893	-16.7671	-15.9379	-15.2827	-14.6703	-13.8107	-12.8619	-12.4273	-13.2417	-12.2844
104	80.3197	-11.2985	-14.0782	-16.4328	-21.761	-24.8256	-27.5139	-26.5085	-23.2404	-23.0249	-22.6327	-21.8372	-20.7656	-20.3956	-19.144	-18.979	-18.1296	-17.0096	-16.2392	-15.4942	-14.9455	-14.0657	-13.0568	-12.543	-13.4014	-12.1593
105	80.4196	-11.5322	-14.3413	-16.6899	-22.2566	-25.3862	-28.1563	-27.1245	-23.764	-23.4876	-23.1106	-22.2531	-21.1977	-20.7398	-19.5026	-19.3831	-18.4245	-16.9779	-16.458	-15.6973	-15.1776	-14.2237	-13.1766	-12.7512	-13.63	-12.6281
106	80.5195	-11.7063	-14.5486	-16.9871	-22.7527	-26.0425	-28.9016	-27.7797	-24.2049	-23.9864	-23.5652	-22.6906	-21.5699	-21.1442	-19.8578	-19.7189	-18.7747	-18.136	-16.7351	-16.0331	-15.3605	-14.5193	-13.3708	-12.9322	-13.8015	-12.7814
107	80.6194	-11.8966	-14.8516	-17.234	-23.2866	-26.7509	-29.6233	-28.5044	-24.7296	-24.4904	-24.0836	-23.1927	-21.975	-21.5398	-20.2189	-20.0556	-19.12	-17.9371	-17.0141	-16.2944	-15.6434	-14.6786	-13.5663	-13.0919	-14.0582	-12.9644
108	80.7193	-12.1051	-15.1575	-17.5832	-23.8352	-27.3853	-30.4402	-29.2473	-25.2642	-25.0793	-24.5926	-23.6024	-22.3864	-22.0142	-20.6532	-20.486	-19.4738	-18.3301	-17.3373	-16.5054	-15.9364	-14.93	-13.7038	-13.281	-14.3003	-13.1235
109	80.8192	-12.3476	-15.4497	-17.922	-24.4335	-28.1483	-31.2747	-30.0212	-25.8567	-25.6265	-25.1476	-24.1511	-22.907	-22.4531	-21.0552	-20.9268	-19.8931	-18.6555	-17.6	-16.9116	-16.1709	-15.1887	-13.9323	-13.5644	-14.5507	-13.3805
110	80.9191	-12.5942	-15.7466	-18.2609	-25.079	-28.9693	-32.0864	-30.8451	-26.4383	-26.2284	-25.7161	-24.2549	-23.3664	-22.9189	-21.5758	-21.3949	-20.2511	-19.0357	-18.3931	-17.1842	-16.4355	-15.4067	-14.203	-13.7456	-14.7523	-13.5948
111	81.019	-12.8628	-16.1317	-18.6227	-26.1076	-29.8001	-33.0962	-31.6949	-27.0605	-26.8582	-26.3334	-25.2577	-23.8557	-23.456	-22.006	-21.7982	-20.7104	-19.4095	-18.3591	-17.5123	-16.7962	-15.7037	-14.4896	-13.9079	-15.0659	-13.8068
112	81.1189	-13.0831	-16.4819	-19.047	-26.3964	-30.6404	-34.0201	-32.5622	-27.7575	-27.5238	-26.9497	-25.8154	-24.4281	-24.0305	-22.4747	-22.291	-21.1506	-19.819	-18.6976	-17.8197	-17.094	-15.9983	-14.7088	-14.1847	-15.3297	-14.0481
113	81.2188	-13.3871	-16.8018	-19.4876	-27.1117	-31.5408	-35.0364	-33.5513	-28.4447	-28.2147	-27.5875	-26.4432	-24.9665	-24.5342	-22.9457	-22.8421	-21.6336	-20.2741	-19.1166	-18.1668	-17.3912	-16.2666	-14.8891	-14.4342	-15.5983	-14.293
114	81.3187	-13.6214	-17.1928	-19.8838	-27.8512	-32.5137	-36.0694	-34.5338	-29.1962	-28.9232	-28.2845	-27.0776	-25.4881	-25.0826	-23.5065	-23.8326	-22.0817	-20.613	-19.4732	-18.5663	-17.7616	-16.5717	-15.2329	-14.6326	-15.9019	-14.4989
115	81.4186	-13.881	-17.6093	-20.3875	-28.6315	-33.5156	-37.1818	-35.5802	-29.9584	-29.6679	-28.98	-27.6762	-26.0704	-25.6997	-24.0352	-23.8926	-22.0919	-21.1486	-19.882	-18.8527	-18.0704	-16.8797	-15.897	-14.9263	-16.2419	-14.7413
116	81.5185	-14.2088	-17.9757	-20.908	-29.4257	-34.4994	-38.3079	-36.6288	-30.7061	-30.5212	-29.7401	-28.3661	-26.6905	-26.3746	-24.5881	-24.4442	-23.1654	-21.6179	-20.2914	-19.3094	-18.4538	-17.2048	-15.7565	-15.1733	-16.5692	-15.0205
117	81.6184	-14.5142	-18.3942	-21.5007	-30.2917	-35.6339	-39.4356	-37.7974	-31.5855	-31.3608	-30.4478	-29.1356	-27.3765	-26.9552	-25.2257	-25.076	-23.6322	-22.1163	-20.7933	-19.3131	-18.8359	-17.4812	-16.0624	-15.49	-16.8758	-15.3411
118	81.7183	-14.8801	-18.8936	-22.0898	-31.1901	-36.8002	-40.7397	-38.9971	-32.4541	-32.2079	-31.1959	-29.806	-28.0645	-27.7365	-25.8086	-25.6284	-24.2107	-22.6188	-21.2146	-20.1422	-19.2565	-17.876	-16.4248	-15.6862	-17.2335	-15.6003
119	81.8182	-15.2003	-19.3699	-22.7322	-32.1394	-37.9735	-42.0157	-40.2612	-33.4576	-33.1564	-32.1556	-30.6485	-28.8481	-28.4536	-26.5657	-26.2956	-24.843	-23.2004	-21.7742	-20.5534	-19.6926	-18.2823	-16.7415	-16.0601	-17.2703	-15.9639
120	81.9181	-15.6172	-19.8466	-23.4694	-33.1617	-39.2785	-43.4239	-41.595	-34.4564	-34.1309	-33.2383	-31.496	-29.6695	-29.217	-27.2081	-27.046	-25.4988	-23.8311	-22.2643	-21.1034	-20.1006	-18.7313	-17.0362	-16.4274	-18.4198	-16.2932
121	82.018	-15.9767	-20.422	-24.1864	-34.2199	-40.5971	-44.8483	-42.9796	-35.4588	-35.1403	-34.0318	-32.4123	-30.4475	-29.996	-27.9809	-27.6542	-26.1584	-24.3925	-22.8112	-21.6271	-20.6481	-19.108	-17.4626	-16.7243	-18.4332	-16.5992
122	82.1179	-16.4103	-20.9589	-24.9981	-35.3837	-41.9129	-46.3038	-44.4388	-36.4589	-36.222	-35.0065	-33.256	-31.2988	-30.807	-28.7335	-28.4785	-26.7902	-25.0168	-23.3571	-22.0634	-21.1102	-19.1233	-17.7765	-17.1217	-18.8834	-16.902
123	82.2178	-16.7647	-21.5007	-25.8353	-36.408	-43.305	-47.8675	-45.8611	-37.5553	-37.2839	-36.0391	-34.2026	-32.2402	-31.7336	-29.5039	-29.2456	-27.5909	-25.7811	-23.9778	-22.7159	-21.6232	-20.0483	-18.1769	-17.4944	-19.3455	-17.3266
124	82.3177	-17.2108	-22.0694	-26.7248	-37.6111	-44.8723	-49.4428	-47.6435	-38.7114	-38.5142	-37.1766	-35.2658	-33.1332	-32.6005	-30.3887	-30.1813	-28.3763	-26.421	-24.5805	-23.2432	-22.0827	-20.4818	-18.5781	-17.8192	-19.7449	-17.7204
125	82.4176	-17.7233	-22.7434	-27.6673	-38.8466	-46.4222	-51.1934	-49.0915	-39.9013	-39.7751	-38.2512	-36.2309	-34.0956	-33.5326	-31.2375	-31.029	-29.1007	-27.0998	-25.2485	-23.8458	-22.7164	-20.9578	-19.0827	-18.1422	-20.2065	-18.0278
126	82.5175	-18.1181	-23.4466	-28.6148	-40.0552	-47.9535	-52.9736	-50.7891	-41.1608	-41.0016	-39.4842	-37.3976	-35.1812	-34.4802	-32.2174	-31.9785	-29.9391	-27.8624	-25.9226	-24.6759	-23.364	-21.4481	-19.4759	-18.6649	-20.7697	-18.4962
127	82.6174	-18.6928	-24.0397	-29.6693	-41.4594	-49.5536	-54.8277	-52.5863	-42.6303	-42.3497	-40.7361	-38.5749	-36.2124	-35.5478	-32.9977	-33.0888	-30.9143	-28.7936	-26.7008	-25.1865	-23.9272	-22.1343	-19.8383	-19.1798	-21.2567	-18.9468
128	82.7173	-19.2489	-24.8612	-30.7787	-42.9011	-51.2911	-56.7299	-54.4347	-43.9805	-43.7002	-42.0944	-39.9199	-37.2587	-36.6721	-34.2761	-34.0249	-31.9043	-29.7058	-27.5161	-25.9081	-24.5	-22.6452	-20.4977	-19.713	-21.8544	-19.5126
129	82.8172	-19.8577	-25.6474	-31.8221	-44.4236	-53.0572	-58.5988	-56.3371	-45.4442	-45.3475	-43.6022	-41.0593	-38.3637	-37.8797	-35.2869	-35.0733	-32.8058	-30.5061	-28.2522	-26.5549	-25.2785	-23.2338	-20.9376	-20.2114	-22.3845	-19.8392
130	82.9171	-20.4315	-26.413	-32.9722	-45.7951	-54.6554	-60.5428	-58.1975	-46.9602	-46.6607	-44.9687	-42.3829	-39.7219	-39.0005	-36.3877	-36.3714	-33.8155	-31.5531	-28.9327	-27.3726	-26.0739	-23.8233	-21.4341	-20.9481	-23.1578	-20.5345
131	83.017	-21.0095	-27.2443	-34.1995	-47.471	-56.6259	-62.1679	-60.2296	-48.5558	-48.2952	-46.498	-43.9198	-40.9325	-40.2935	-37.6439	-37.7077	-34.9772	-32.5808	-29.6409	-28.2726	-26.7381	-24.4528	-22.1015	-21.5271	-23.7282	-20.9314
132	83.1169	-21.7593	-28.2586	-35.5511	-49.1667	-58.4461	-64.2233	-62.1876	-50.1339	-49.9897	-47.9961	-45.2876	-42.2339	-41.7079	-38.8487	-38.8236	-35.9949	-33.6371	-30.6379	-29.0931	-27.3853	-25.2104	-22.8563	-22.2295	-24.4918	-21.3663
133	83.2168	-22.3806	-29.306	-36.7008	-50.6761	-60.4407	-66.2311	-64.4387	-51.5945	-51.7155	-49.7157	-46.7009	-43.7132	-42.9621	-40.1639	-40.0492	-37.2132	-34.6912	-31.5514	-29.8031	-28.198	-25.7546	-23.4001	-22.8552	-25.022	-21.957
134	83.3167	-23.165	-30.0911	-38.0228	-52.5172	-62.3754	-68.258	-66.4224	-53.3882	-53.4589	-51.3179	-48.343	-45.3663	-44.5324	-41.4679	-41.7054	-38.6013	-36.1175	-32.7914	-30.7818	-29.3192	-26.6448	-23.8864	-23.7041	-25.6731	-22.5193
135	83.4166	-24.0114	-31.2963	-39.7506	-54.3121	-64.2898	-70.3167	-68.5909	-55.2111	-55.1677	-53.0608	-50.1906	-46.7442	-46.1343	-42.941	-43.0059	-39.9796	-37.7421	-34.1017	-31.8785	-30.1241	-27.4527	-24.7985	-24.5497	-26.1257	-23.2605
136	83.5165	-24.9855	-32.4033	-41.2701	-56.2649	-66.3328	-72.2969	-70.7511	-56.9532	-57.4244	-55.1578	-51.8106	-48.2015	-47.7748	-44.6151	-44.5344	-41.1721	-38.9315	-35.2438	-32.9526	-31.4997	-28.1325	-25.3901	-25.153	-26.7561	-23.7103
137	83.6164	-25.8819	-33.5092	-42.8735	-57.8748	-67.9991	-74.4572	-73.4117	-58.8354	-59.1284	-56.8344	-53.4664	-50.1317	-49.2408	-46.479	-46.1951	-42.5624	-40.4754	-36.4867	-33.9311	-32.6784	-28.9727	-25.6012	-26.2712	-27.8586	-24.5365
138	83.7163	-26.7696	-34.6257	-44.5749	-59.8851	-70.162	-76.1629	-75.7539	-60.8871	-61.1935	-58.7203	-55.2186	-51.7542	-50.8254	-48.4499	-47.9873	-44.2009	-42.0386	-37.6987	-35.1197	-33.6037	-30.0221	-26.5025	-27.0616	-28.6021	-25.3006
139	83.8162	-27.9787	-35.8898	-46.3959	-61.7939	-72.4032	-78.065	-77.6469	-62.8485	-63.4354	-60.5489	-57.4451	-53.403	-52.4569	-50.2275	-49.6823	-45.6205	-43.3794	-39.2414	-36.4779	-34.696	-30.9237	-27.6473	-27.9597	-29.5226	-26.1347
140	83.9161	-28.9629	-37.597	-48.0001	-63.8354	-74.8409	-79.9561	-80.0363	-64.8347	-65.3798	-62.7066	-59.1642	-55.4201	-54.0338	-51.993	-50.919	-47.2254	-44.7712	-40.5793	-37.4085	-35.6585	-31.8805	-28.39	-28.5158	-30.416	-27.1832
141	84.016	-30.1948	-38.7953	-49.544	-65.7429	-76.3623	-81.8514	-81.9916	-67.214	-67.4653	-64.638	-61.1521	-57.6192	-55.968	-53.8366	-52.9742	-49.1819	-46.6387	-41.9341	-38.8257	-37.3529	-33.27	-29.0771	-29.4177	-31.7633	-28.0098
142	84.1159	-31.4855	-40.0348	-51.6832	-67.5633	-78.4147	-83.8163	-84.0308	-69.3622	-69.3722	-66.8389	-63.2343	-59.4088	-57.9368	-55.8051	-54.8718	-50.9852	-48.5626	-43.6864	-40.391	-38.3878	-34.5531	-30.5197	-30.4107	-32.7032	-29.2728
143	84.2158	-33.1125	-41.7461	-53.3411	-69.4431	-80.5387	-85.2385	-85.9001	-71.3014	-71.6047	-69.2936	-65.4079	-61.0572	-59.9746	-57.7763	-56.7392	-52.6063	-49.962	-45.2248	-41.9658	-39.6342	-35.529	-31.5309	-31.2121	-33.744	-30.5177
144	84.3157	-34.4543	-43.1861	-55.2047	-71.0537	-82.0451	-87.078	-87.7464	-73.6052	-73.1752	-71.1446	-67.5126	-63.4177	-62.0699	-59.6356	-58.6789	-54.2011	-51.6032	-46.9037	-43.456	-41.3432	-36.7392	-32.4258	-32.471	-35.1824	-31.7489
145	84.4156	-35.6833	-44.768	-57.1011	-73.3673	-83.4934	-88.3115	-89.844	-76.3704	-75.0441	-73.2321	-69.1434	-65.3819	-64.0832	-61.7404	-60.4578	-56.1374	-53.8424	-48.7303	-45.1508	-42.4835	-38.1791	-33.8983	-33.7468	-36.9933	-33.1391
146	84.5155	-37.3471	-46.2495	-58.7398	-74.8944	-85.0049	-90.2494	-91.1889	-78.459	-77.5727	-75.3438	-71.6718	-67.2115	-66.7065	-63.7289	-62.238	-57.9	-55.2045	-50.9624	-47.022	-43.2222	-38.9045	-35.3781	-34.9313	-38.6622	-34.7098
147	84.6154	-38.7291	-48.0216	-60.4069	-76.6019	-87.1454	-91.8173	-93.1196	-80.5078	-79.388	-77.4788	-73.5258	-69.508	-69.0154	-65.6759	-64.2344	-59.7109	-56.8663	-52.7385	-48.4393	-44.5145	-40.0102	-37.1197	-36.1972	-39.8261	-36.3488
148	84.7153	-40.1589	-49.7023	-62.0083	-78.4601	-87.9929	-93.0227	-94.4549	-82.9997	-81.3763	-79.3594	-75.4847	-71.8838	-71.4758	-66.9887	-66.2557	-62.0924	-58.4676	-54.6102	-50.1039	-46.697	-41.9448	-38.3926	-37.5155	-41.6865	-37.7821
149	84.8152	-41.7517	-51.179	-64.3325	-79.8413	-89.2825	-94.6773	-95.343	-85.0905	-83.1098	-81.4175	-77.3013	-73.8159	-73.3696	-68.5857	-68.5938	-64.3005	-60.9995	-56.8389	-52.29	-48.1255	-43.7413	-40.1066	-39.4194	-43.1716	-39.5613
150	84.9151	-43.3124	-53.2051	-65.9382	-81.344	-90.7891	-95.5983	-96.5994	-86.8066	-85.5957	-83.9433	-79.3672	-75.411	-75.7499	-70.5112	-70.544	-66.0014	-62.8006	-58.6936	-54.363	-49.8876	-45.1108	-41.9844	-40.521	-44.5896	-40.869
151	85.015	-45.0146	-54.8152	-67.7331	-82.4849	-91.6834	-96.8366	-97.7703	-88.4272	-87.0465	-85.4576	-81.3435	-77.9012	-77.5391	-72.4353	-72.1792	-67.9925	-64.5211	-60.7339	-56.1735	-51.8235	-46.7806	-43.6571	-42.3776	-46.5422	-42.3205
152	85.1149	-46.2647	-56.5969	-69.67	-84.2934	-92.2839	-97.5841	-99.225	-90.4202	-88.8182	-87.4014	-82.8139	-79.6252	-79.877	-74.5005	-74.4442	-70.1485	-67.0326	-62.5714	-58.2927	-53.5802	-48.858	-44.9727	-43.9637	-48.5144	-43.7477
153	85.2148	-48.1364	-58.183	-71.6683	-85.1886	-93.026	-98.0771	-99.6633	-92.0963	-90.4903	-88.9838	-85.1817	-81.2242	-81.6054	-76.3187	-76.453	-72.0009	-68.8817	-64.8163	-60.517	-55.4003	-50.5649	-46.4093	-45.7615	-50.1338	-45.6813
154	85.3147	-49.513	-60.651	-73.2046	-86.2172	-94.1044	-98.9848	-100.829	-93.3403	-92.1332	-90.7495	-87.0221	-83.2639	-83.2832	-78.2072	-78.5654	-73.7933	-70.8709	-66.7862	-62.2405	-57.2599	-52.4153	-48.2887	-47.4513	-51.6234	-47.1775
155	85.4146	-51.0324	-62.3355	-74.5018	-87.3748	-94.1957	-99.4432	-101.5	-95.1295	-94.0885	-92.3252	-88.5872	-85.2984	-85.1834	-80.0335	-79.8094	-75.9512	-72.5334	-68.6688	-64.1215	-59.7114	-54.5652	-50.4064	-49.2365	-53.6912	-48.8329
156	85.5145	-52.5294	-63.6285	-76.3949	-88.0527	-94.2005	-100.108	-102.153	-96.7708	-95.4443	-93.7224	-90.1593	-86.7952	-86.6767	-81.9158	-81.9267	-77.8754	-74.8238	-70.7279	-66.7323	-61.6337	-56.7695	-51.9728	-51.5793	-55.3879	-50.6007
157	85.6144	-53.9419	-65.293	-77.6497	-88.7487	-94.8034	-100.285	-102.7	-97.7124	-96.6373	-95.1586	-91.6769	-88.1278	-87.9027	-83.5019	-83.4519	-79.3435	-76.5507	-72.5195	-68.6868	-63.2286	-59.2454	-53.9933	-53.3123	-57.0746	-51.8477
158	85.7143	-55.3093	-66.3199	-78.7625	-89.1659	-94.8077	-100.486	-103.264	-98.6877	-97.801	-96.3608	-93.0855	-89.7177	-88.8217	-85.0029	-84.7414	-81.0223	-78.0608	-74.3064	-70.6022	-65.3433	-61.3959	-56.0502	-55.3251	-58.9561	-53.4699
159	85.8142	-56.3969	-67.7962	-79.9397	-89.8236	-94.7386	-100.505	-103.79	-99.864	-98.6566	-97.5011	-93.9962	-91.033	-90.417	-87.0443	-86.319	-82.5005	-79.9747	-75.9792	-72.4081	-67.2191	-63.4165	-57.8529	-57.1108	-60.7605	-55.1251
160	85.9141	-57.6087	-68.9776	-80.9609	-90.1947	-94.5382	-100.472	-103.953	-100.64	-99.541	-98.5733	-95.2793	-92.12	-91.6005	-88.1524	-87.6219	-83.9738	-81.3258	-77.6523	-74.2171	-69.217	-65.2542	-59.7754	-58.8182	-62.4837	-56.9087
161	86.014	-58.5563	-69.9571	-81.8105	-90.585	-94.3204	-100.258	-104.161	-100.997	-100.228	-99.7209	-96.1864	-93.3086	-92.5684	-89.2953	-88.8675	-85.205	-82.6185	-79.1126	-75.7621	-71.169	-66.9892	-61.6971	-60.5969	-63.977	-58.4315
162	86.1139	-59.3788	-70.3794	-82.6987	-90.3561	-93.9003	-99.7966	-104.291	-101.769	-100.745	-100.286	-96.9005	-94.3285	-93.5883	-90.2587	-89.7869	-86.3321	-83.921	-80.4929	-77.2212	-73.2019	-68.7792	-63.5368	-62.4342	-65.5697	-59.8946
163	86.2138	-60.112	-71.0138	-83.1978	-90.1579	-93.2883	-99.376	-104.232	-102.239	-101.164	-100.859	-97.3803	-95.1326	-94.3526	-91.2218	-90.6209	-87.198	-85.2431	-81.7365	-78.6924	-74.9128	-70.3583	-65.2949	-63.4835	-66.8568	-61.2756
164	86.3137	-60.8985	-71.3589	-83.4135	-89.6632	-92.4954	-98.6655	-104.077	-102.713	-101.459	-101.165	-97.873	-95.8697	-95.0335	-91.865	-91.2996	-88.1851	-85.7363	-82.7834	-79.8679	-76.4898	-71.94	-66.9869	-64.9347	-68.1997	-62.5025
165	86.4136	-60.8219	-71.5688	-83.514	-89.2986	-91.5464	-97.7565	-103.94	-103.135	-101.534	-101.42	-98.4659	-96.4997	-95.6765	-92.6086	-91.7659	-88.9552	-86.6545	-83.6973	-80.9778	-77.7663	-73.4352	-68.4219	-66.3815	-69.1623	-63.6038
166	86.5135	-61.4005	-72.1456	-83.1371	-88.719	-90.4303	-96.7852	-103.581	-103.239	-101.596	-101.352	-98.798	-96.8711	-96.0267	-93.0013	-92.1195	-89.3768	-87.1767	-84.5482	-82.117	-78.9893	-74.5875	-69.9198	-67.4516	-69.7647	-64.7887
167	86.6134	-61.337	-72.4935	-82.7293	-88.0797	-89.3393	-95.4661	-103.234	-103.289	-101.366	-101.291	-98.7421	-97.4088	-96.2011	-93.2703	-92.3621	-89.3663	-87.7411	-85.1277	-82.6927	-80.3997	-75.376	-71.257	-68.3944	-70.5768	-65.289
168	86.7133	-61.1769	-72.4266	-82.0686	-87.0916	-87.5522	-94.2297	-102.471	-103.355	-100.937	-101.475	-98.8722	-97.7935	-96.5355	-93.3153	-92.0362	-90.1034	-88.1627	-85.4961	-83.4288	-81.2472	-76.3387	-72.2675	-69.6676	-71.5422	-65.8355
169	86.8132	-61.0313	-71.7147	-81.5104	-85.7481	-85.6689	-92.3656	-101.298	-103.054	-100.508	-101.19	-98.9238	-97.6055	-96.246	-93.0398	-92.6176	-90.0642	-88.7229	-86.085	-83.9232	-81.3426	-77.4621	-72.9587	-70.4938	-71.6271	-66.5603
170	86.9131	-60.3223	-71.1981	-80.4655	-84.4366	-84.0767	-90.7409	-100.408	-102.233	-99.8346	-100.631	-98.6283	-97.2946	-96.1169	-92.592	-91.9825	-89.9753	-88.3728	-85.8726	-84.5037	-81.7579	-78.2253	-73.9178	-70.8311	-71.5542	-66.434
171	87.013	-59.4065	-70.6691	-79.511	-82.8267	-81.7181	-88.3779	-99.1672	-102.107	-99.4048	-100.036	-98.2007	-96.8867	-95.7205	-92.1158	-91.2028	-89.5755	-87.9223	-85.7942	-84.0003	-82.2021	-78.412	-74.7801	-70.8191	-71.645	-66.4461
172	87.1129	-57.9476	-68.7811	-78.1658	-81.0239	-79.3923	-86.189	-98.0618	-101.192	-98.2053	-99.2282	-97.4747	-96.5904	-95.3515	-91.9217	-90.8257	-90.0049	-87.9991	-85.4727	-83.7935	-82.0605	-79.2859	-74.5142	-71.5569	-70.8672	-66.0984
173	87.2128	-56.9791	-66.975	-76.4702	-78.5627	-77.0717	-83.8495	-95.5027	-100.095	-97.2136	-98.4486	-97.3396	-96.0156	-94.2349	-90.6541	-89.5689	-89.2305	-86.9666	-84.9721	-84.022	-81.9545	-78.9127	-74.6048	-71.0916	-69.9249	-65.9694
174	87.3127	-55.2314	-65.3771	-74.5466	-76.4283	-74.7319	-81.0331	-94.1723	-98.978	-96.0351	-97.0031	-96.2129	-95.0904	-93.2019	-89.3913	-88.1157	-87.8054	-86.4973	-84.5271	-83.3285	-81.7159	-78.6232	-74.5007	-69.8928	-68.6338	-64.4757
175	87.4126	-53.8539	-63.6473	-72.4016	-74.0209	-71.3683	-79.6495	-92.0521	-97.6393	-94.5763	-95.6886	-94.886	-94.4955	-92.2377	-87.8852	-85.6958	-86.6107	-85.1118	-83.3438	-82.6778	-81.488	-78.7463	-74.0148	-69.1949	-68.398	-63.1912
176	87.5125	-52.3415	-60.8945	-69.9434	-71.2208	-67.7283	-76.3722	-90.5768	-96.2856	-93.0434	-93.934	-93.224	-93.8884	-90.3546	-86.627	-84.8838	-85.0818	-83.4595	-82.49	-81.7342	-80.1077	-77.8315	-72.8811	-68.5451	-67.0983	-62.1302
177	87.6124	-50.2699	-58.3583	-67.7033	-68.3097	-64.8806	-73.2694	-88.5755	-94.1769	-91.0361	-92.0998	-91.4141	-92.0908	-88.7318	-84.994	-82.8663	-83.3207	-81.0827	-81.5576	-80.7936	-78.8773	-77.074	-72.3157	-67.1189	-65.3374	-59.9023
178	87.7123	-48.1293	-56.1005	-64.6627	-64.5163	-61.3178	-69.8835	-85.8369	-92.2501	-88.8794	-90.6	-88.7899	-90.1956	-86.7567	-83.2197	-80.3803	-81.205	-78.9124	-79.2108	-78.6226	-77.8956	-75.4281	-71.5496	-65.1132	-63.7762	-58.0644
179	87.8122	-45.7117	-52.894	-61.8948	-60.6827	-57.874	-66.409	-83.1896	-90.0343	-86.5198	-88.3857	-85.6225	-88.7256	-84.7767	-80.8819	-78.5456	-79.0845	-77.1426	-77.0769	-76.7155	-75.8657	-74.6015	-69.4436	-64.0276	-61.3852	-55.9922
180	87.9121	-43.1943	-49.6958	-58.8226	-57.039	-54.7922	-63.0846	-80.1294	-87.374	-83.8643	-86.129	-83.7532	-86.6665	-82.1834	-78.8913	-75.7148	-77.058	-74.3366	-75.0966	-75.1304	-73.9983	-72.5919	-68.1052	-61.7288	-58.6862	-53.9838
181	88.012	-40.0671	-46.3449	-55.5537	-53.5542	-51.6465	-59.2585	-77.3464	-85.3644	-80.7086	-83.1745	-81.0345	-84.2161	-79.5661	-76.4596	-72.898	-73.8577	-71.5683	-72.7185	-72.0837	-71.9524	-70.2639	-66.1355	-59.3109	-55.8552	-50.9818
182	88.1119	-37.6499	-43.5844	-51.6071	-49.8899	-47.4893	-56.477	-74.0032	-82.0151	-77.6145	-80.8872	-77.758	-81.6878	-76.8472	-73.2918	-69.5828	-71.3914	-68.8299	-69.672	-68.9964	-69.8886	-68.6923	-63.7855	-57.1455	-53.6171	-48.0155
183	88.2118	-34.6075	-39.7748	-47.4965	-46.3613	-41.755	-52.519	-70.5798	-79.0383	-74.4263	-77.6219	-75.2021	-79.0991	-73.3711	-70.4325	-66.7265	-68.2277	-65.8732	-66.4047	-65.4743	-66.7356	-65.793	-60.6615	-54.8634	-50.4466	-45.6057
184	88.3117	-31.8638	-36.1861	-44.3613	-43.2959	-38.4023	-49.0112	-67.2543	-75.3019	-71.0162	-74.1371	-71.5245	-75.7997	-70.1889	-67.1465	-63.9358	-63.6209	-62.5714	-63.8123	-62.6871	-63.6651	-62.3279	-58.1163	-51.7695	-47.3041	-42.1267
185	88.4116	-29.3371	-33.235	-40.5545	-39.4583	-34.8384	-45.4331	-63.6147	-71.6543	-67.358	-70.5725	-68.003	-72.1918	-66.7662	-63.8525	-60.3302	-59.5825	-58.5322	-60.753	-59.0193	-60.9264	-58.6958	-54.2887	-48.379	-44.5786	-39.0392
186	88.5115	-26.5463	-29.8219	-37.4893	-36.1095	-31.3963	-42.0172	-59.9415	-67.8389	-63.7267	-66.9224	-64.0339	-69.1341	-63.2745	-60.1378	-58.3923	-55.8792	-55.5491	-56.9427	-55.8734	-57.2359	-55.9239	-50.4775	-46.0266	-41.3332	-36.2528
187	88.6114	-22.759	-26.7373	-34.2224	-32.4198	-28.6149	-38.9643	-56.0587	-62.9954	-59.9138	-63.8723	-61.2194	-65.2947	-59.3809	-56.3795	-55.1561	-53.6722	-51.7539	-53.5943	-53.8093	-53.8173	-52.5404	-47.5021	-42.5797	-38.2225	-33.4885
188	88.7113	-19.5113	-24.7323	-31.0101	-30.0006	-25.993	-35.6594	-52.0554	-58.8189	-56.1727	-60.502	-58.4579	-61.1415	-55.5802	-52.8986	-51.5647	-50.1382	-47.8675	-49.9962	-49.8845	-50.4776	-48.4687	-44.2135	-39.624	-34.7751	-30.3652
189	88.8112	-17.017	-22.3009	-28.3439	-26.5154	-23.1369	-33.2276	-47.6565	-54.7594	-52.2544	-56.9557	-54.6902	-57.3948	-51.8142	-48.8851	-47.7582	-47.0843	-43.979	-46.5414	-46.3544	-47.3181	-45.1487	-40.6692	-37.3727	-32.3967	-27.0593
190	88.9111	-14.2924	-19.5566	-26.3125	-23.5154	-20.0117	-30.0594	-43.9185	-51.0207	-47.5972	-53.6153	-51.6051	-53.0199	-47.9165	-45.4112	-44.3735	-43.8036	-40.8492	-42.6392	-42.8393	-44.4359	-42.0207	-36.9979	-34.7622	-28.563	-24.771
191	89.011	-12.292	-16.8033	-23.8684	-21.0835	-17.4348	-27.0083	-40.4746	-47.1294	-42.7477	-50.9899	-47.5821	-49.032	-44.5686	-41.9856	-41.1676	-40.5768	-38.705	-39.1962	-39.4978	-41.0313	-38.5417	-33.9632	-31.5336	-25.5797	-21.9222
192	89.1109	-10.1154	-14.8919	-21.119	-18.2863	-15.8074	-24.1886	-37.0521	-42.8903	-39.0197	-47.7812	-43.9311	-44.8079	-40.6972	-38.5875	-37.1606	-36.7533	-35.0802	-35.6943	-35.8657	-37.9279	-34.601	-30.8849	-27.7487	-23.0206	-19.4802
193	89.2108	-7.97862	-12.3377	-18.4069	-15.7879	-13.645	-21.5209	-33.7597	-39.2339	-35.7869	-43.8257	-40.0755	-41.4174	-37.2135	-35.1281	-34.249	-33.5929	-31.729	-32.1098	-32.4508	-34.8784	-31.5792	-27.2896	-25.196	-20.7351	-17.0944
194	89.3107	-5.71918	-10.1772	-16.3615	-13.2382	-11.8257	-19.1547	-30.7939	-35.5403	-32.0016	-40.248	-37.7522	-38.0398	-33.6395	-32.3368	-31.1898	-30.7039	-29.0127	-29.0742	-30.5334	-31.4554	-28.5454	-24.6721	-22.4999	-18.2099	-15.2479
195	89.4106	-2.1574	-8.42879	-14.0484	-11.2614	-11.2376	-16.5662	-28.0378	-30.8172	-28.7622	-36.9186	-34.2662	-34.5037	-30.7328	-30.3351	-28.1277	-27.9068	-26.0333	-26.0973	-28.0503	-28.0686	-25.6737	-22.3183	-19.8497	-15.5312	-13.2048
196	89.5105	0.30993	-6.71764	-11.8456	-8.90897	-10.1368	-14.9553	-25.9827	-27.0421	-25.9465	-33.5006	-30.7923	-31.1934	-27.6214	-26.6416	-25.1733	-25.0652	-23.1556	-23.2761	-25.2789	-25.4781	-22.7734	-21.6087	-17.6443	-13.8766	-11.1284
197	89.6104	2.17714	-4.59565	-9.19284	-5.49665	-8.47958	-14.1112	-23.9706	-24.0803	-22.6889	-30.5718	-28.1728	-28.1669	-24.4882	-24.1624	-22.7949	-22.4247	-20.6096	-20.4543	-22.6658	-22.9078	-20.2062	-19.0586	-15.276	-11.8859	-9.36928
198	89.7103	3.63226	-2.61216	-7.4858	-3.07121	-6.52695	-13.085	-20.9559	-21.2961	-20.0843	-27.5471	-25.8973	-24.9306	-22.0989	-21.5316	-22.5839	-20.1127	-18.295	-17.9589	-19.9313	-20.3359	-17.7621	-16.6583	-13.1842	-10.1903	-7.61918
199	89.8102	5.27969	-1.2747	-5.55605	-1.07318	-4.97462	-10.9982	-18.6334	-18.2287	-17.4077	-24.7431	-23.0257	-21.3952	-19.3605	-18.9789	-19.8152	-17.3677	-15.7171	-15.7891	-15.9933	-17.5126	-15.0415	-14.356	-11.0579	-8.50909	-5.97573
200	89.9101	6.7732	0.65632	-3.39565	0.73633	-3.31428	-9.06516	-16.2988	-15.7592	-14.1182	-21.8812	-20.2222	-16.9857	-16.9456	-16.5739	-17.6793	-15.2572	-13.2376	-13.3269	-13.0437	-15.5654	-13.0009	-12.2611	-9.0402	-6.87891	-4.46614
201	90.01	8.1891	2.30325	-1.73032	2.46411	-1.67685	-7.25498	-14.0391	-13.423	-11.4897	-19.2323	-17.9263	-14.4847	-14.6195	-14.2692	-15.6423	-13.2529	-11.3384	-11.232	-10.6818	-13.3548	-10.7574	-10.2088	-7.35515	-5.45136	-4.88894

## Sheet: No.5（experimental group）
Name	Frequency	Phase	Phase	Phase	Phase	Phase	Phase	Phase	Phase	Phase	Phase	Phase	Phase	Phase	Phase	Phase	Phase	Phase	Phase	Phase	Phase	Phase	Phase	Phase	Phase	Phase
Units	MHz	degree	degree	degree	degree	degree	degree	degree	degree	degree	degree	degree	degree	degree	degree	degree	degree	degree	degree	degree	degree	degree	degree	degree	degree	degree
Hour		0	1	2	3	4	5	6	7	8	9	10	11	12	13	14	15	16	17	18	19	20	21	22	23	24
1	70.03	1.3945	1.61042	1.57535	1.58113	1.34134	-0.05878	0.72463	0.48773	0.36772	0.62584	0.63396	0.58606	0.32494	0.57695	0.63139	0.86824	0.79168	0.80726	0.71669	1.47537	1.47039	1.59297	2.12066	2.48371	2.90114
2	70.1299	1.41234	1.54763	1.54252	1.67859	1.39663	-0.06953	0.76613	0.23352	0.32757	0.61982	0.71104	0.61337	0.32622	0.53892	0.65192	0.88064	0.65305	0.7238	0.76494	1.46802	1.34484	1.56269	2.06291	2.47678	2.86613
3	70.2298	1.52004	1.6349	1.66674	1.62198	1.2933	-0.04106	0.69858	0.29598	0.168	0.56707	0.72735	0.5012	0.5056	0.54313	0.52726	0.80009	0.62095	0.69177	0.68625	1.44718	1.37141	1.74206	2.0265	2.64387	2.92266
4	70.3297	1.47455	1.53026	1.51509	1.81853	1.38222	-0.13524	0.66844	0.13926	0.18597	0.52256	0.7063	0.55892	0.6672	0.42636	0.38693	0.77924	0.53492	0.62423	0.65474	1.41864	1.22133	1.70946	2.06385	2.56098	2.89771
5	70.4296	1.45605	1.45634	1.52956	1.79139	1.34909	-0.04732	0.61507	0.10785	0.28676	0.50811	0.64097	0.61516	0.57597	0.44306	0.35466	0.81604	0.47269	0.63799	0.65781	1.3881	1.25562	1.62711	2.12315	2.70245	2.97264
6	70.5295	1.39682	1.57381	1.41025	1.74928	1.29424	-0.14679	0.57568	0.19519	0.26045	0.40234	0.70242	0.52511	0.5645	0.30329	0.29441	0.88515	0.44133	0.59378	0.63863	1.53758	1.27935	1.47494	1.85309	2.69337	2.89852
7	70.6294	1.27585	1.58388	1.54768	1.62078	1.44605	-0.10032	0.40025	0.11895	0.16985	0.39996	0.62971	0.53469	0.49888	0.33434	0.34729	0.712	0.5121	0.63242	0.6573	1.58208	1.26778	1.46528	1.8056	2.72745	2.90897
8	70.7293	1.37154	1.43955	1.51796	1.86724	1.38348	-0.13605	0.46345	0.18715	0.04251	0.34847	0.53155	0.56111	0.52235	0.31828	0.30416	0.68875	0.48494	0.60404	0.64122	1.43673	1.29135	1.44465	1.99418	2.81938	2.85268
9	70.8292	1.31072	1.51293	1.38694	1.69369	1.41629	-0.11414	0.51602	0.15476	0.0168	0.31144	0.48572	0.6698	0.52097	0.17743	0.24918	0.75462	0.52866	0.47671	0.7003	1.41594	1.41026	1.36681	1.90396	2.81282	2.88567
10	70.9291	1.24718	1.46506	1.72157	1.79321	1.29772	-0.1241	0.59785	0.17501	0.1373	0.22165	0.68517	0.57004	0.59487	0.20592	0.15594	0.9237	0.26754	0.4663	0.66866	1.54535	1.35562	1.43608	1.9553	2.57204	2.91305
11	71.029	1.47828	1.5125	1.37507	1.68471	1.45598	-0.27801	0.56548	0.23039	-0.0365	0.15128	0.60588	0.64649	0.63317	0.2215	0.08411	0.71431	0.4768	0.4505	0.72521	1.50261	1.23755	1.37085	1.84366	2.69339	2.96528
12	71.1289	1.28373	1.42661	1.53415	1.8173	1.36512	-0.07586	0.37823	0.32599	0.06032	0.17281	0.61049	0.56213	0.62854	0.1374	0.07266	0.7855	0.66658	0.2482	0.65089	1.46384	1.21313	1.28713	1.98032	2.61139	2.92764
13	71.2288	1.27277	1.44923	1.56191	1.67755	1.33253	-0.12726	0.50937	0.32323	-0.06429	0.14758	0.56203	0.51409	0.63709	0.09243	-0.09947	0.71749	0.6203	0.44955	0.47833	1.63356	1.27557	1.21964	1.97095	2.63339	2.91652
14	71.3287	1.26704	1.59929	1.58548	1.66908	1.43469	-0.15079	0.40042	0.53441	-0.08433	-0.08307	0.63189	0.57674	0.48105	-0.30776	0.0362	0.56342	0.60391	0.23575	0.34602	1.48018	1.03196	1.16599	1.95086	2.55723	2.82255
15	71.4286	1.38902	1.53178	1.57557	1.65956	1.50904	-0.26924	0.3612	0.332	0.04628	0.04411	0.47933	0.47059	0.49412	-0.2315	-0.17366	0.60608	0.70055	0.27516	0.49226	1.36168	1.11886	1.2787	2.07322	2.58985	3.15342
16	71.5285	1.18238	1.43697	1.44804	1.81124	1.40643	-0.24407	0.23008	0.43195	0.03528	-0.10932	0.48979	0.55088	0.31587	-0.28058	-0.06308	0.63639	0.80222	-0.00631	0.61809	1.41048	1.18433	1.1386	2.08132	2.47268	2.99742
17	71.6284	1.24721	1.48807	1.61147	1.60096	1.38803	-0.1908	-0.09998	0.69355	0.19771	-0.03061	0.53363	0.50236	0.60038	-0.20836	-0.1082	0.92958	0.88082	0.12857	0.50347	1.32238	1.12143	1.04476	2.06951	2.47842	2.97054
18	71.7283	1.27185	1.36431	1.64169	1.7096	1.33794	-0.31073	0.18833	0.49721	-0.09344	0.05707	0.62665	0.64907	0.50834	-0.13691	-0.23492	0.60501	0.8592	0.11775	0.55665	1.62596	0.88539	1.02989	2.13825	2.48762	2.83869
19	71.8282	1.26257	0.87123	1.34455	1.96187	1.47831	-0.36023	0.11222	0.72065	0.65149	-0.04498	0.86538	0.33513	0.53752	-0.15131	0.52746	0.67409	0.98433	0.06519	0.31674	1.50651	1.09082	1.40301	2.02641	2.53639	3.04115
20	71.9281	1.14969	1.55922	1.54368	1.78968	1.47128	-0.1611	0.17735	0.62556	0.31389	-0.06781	0.63532	0.6951	0.51869	-0.27157	-0.73894	0.80307	0.83958	0.38562	0.2735	1.55806	1.22661	1.18626	2.35072	2.51468	2.99463
21	72.028	1.0346	1.4293	1.46937	1.63229	1.49584	-0.1636	0.14565	0.60531	0.27151	0.04673	0.72358	0.57444	0.26401	0.12509	-0.02696	0.60466	0.7123	0.11565	0.33166	1.39151	1.05807	1.12947	2.28339	2.45091	3.02432
22	72.1279	1.29379	1.38781	1.62532	1.85554	1.622	-0.39217	0.04639	0.48419	0.2121	-0.09616	0.71201	0.59637	0.53707	0.08338	0.07086	0.75959	0.97112	0.3607	0.39621	1.48236	1.33867	1.27653	2.36424	2.56879	3.2792
23	72.2278	1.04314	1.50641	1.40332	1.89557	1.4799	-0.32167	-0.09224	0.44031	0.1757	-0.50668	0.50981	0.47778	0.53378	0.03698	0.16605	0.71271	1.13192	0.08152	0.56565	1.62483	1.25073	1.10787	2.17185	2.57655	3.1575
24	72.3277	1.00691	1.27513	1.47093	1.71072	1.61436	-0.25048	0.06238	0.75422	0.3013	0.13647	1.41629	0.65516	0.4809	0.10034	0.15617	0.80786	0.88021	0.25709	0.61645	1.53374	1.0218	1.20293	2.14727	2.43727	3.24093
25	72.4276	1.12816	1.34536	1.3568	1.73529	1.21126	-0.5912	-0.19978	0.44647	0.11164	0.25766	0.96321	0.60641	0.75089	0.08786	0.14175	0.87016	0.82859	0.28554	0.60146	1.62748	1.15415	1.32664	2.07705	2.58792	3.15747
26	72.5275	0.80056	1.34903	1.55693	1.81122	1.54065	-0.4544	-0.16158	0.34424	0.17926	0.26183	0.77376	0.36263	0.45886	0.22668	0.30801	0.71897	0.91202	0.06986	0.5403	1.53589	1.39267	1.42936	1.89925	2.73727	3.27855
27	72.6274	0.78478	1.2761	1.68537	1.8041	1.57411	-0.39047	-0.00593	0.44082	0.26238	0.2011	0.6668	0.52599	0.57235	0.05368	0.14476	0.9155	0.84125	0.4492	0.68665	1.55433	1.49901	0.74296	2.09932	2.52238	3.0325
28	72.7273	0.59542	1.46876	1.31412	1.6808	1.41682	-0.29588	-0.28871	0.53222	0.01652	0.25765	0.87644	0.47461	0.33167	0.1056	0.41774	0.81237	0.62455	0.41665	0.60648	1.49369	1.11919	1.29229	2.02736	2.63329	3.13161
29	72.8272	0.91302	1.56425	1.48472	1.75831	1.60547	-0.51524	-0.28525	0.40135	0.12085	0.40176	0.88353	0.50611	0.52518	0.18531	0.29983	0.84177	0.70719	0.33518	0.69364	1.34763	1.31862	1.57244	2.0619	2.72502	3.29075
30	72.9271	0.78997	1.47837	1.28872	1.79971	1.76311	0.06	-0.46784	0.22236	0.10545	0.63162	0.87579	0.40298	-0.36053	0.135	0.34114	0.79673	0.79819	0.40567	0.88152	1.61211	1.45452	1.53056	1.97184	2.72319	3.21535
31	73.027	0.66691	1.45044	1.46641	1.65266	1.38125	-0.47734	-0.2965	0.35406	0.21517	0.52721	0.82304	0.33208	0.50433	0.32758	0.35033	0.78594	0.71048	0.41777	0.9942	1.49426	1.38527	1.37874	2.05903	2.60437	3.21143
32	73.1269	0.67136	1.46532	1.41503	1.56991	2.08994	-0.50184	-0.38542	0.49652	0.19281	0.58016	0.77504	0.80623	0.45241	0.20354	0.25632	1.28662	0.77068	-0.26425	0.98821	1.24882	1.34395	1.78164	2.09202	2.53702	3.2371
33	73.2268	0.58385	1.50151	1.41245	1.7121	1.72321	-0.61394	-0.39208	0.32206	0.06321	0.60049	0.8469	0.37428	0.40117	-0.41429	0.38215	0.77585	0.79986	0.51334	1.08341	1.40337	1.27072	1.6786	2.15529	2.63852	3.08773
34	73.3267	0.56136	1.49767	1.3957	1.63934	1.39539	-0.655	-0.60434	0.37212	0.10187	0.61656	0.81135	0.33927	0.35314	0.15021	0.29629	0.74376	0.81465	0.66589	0.98456	1.363	1.31305	1.68532	2.05915	2.55699	3.13281
35	73.4266	0.54179	1.49449	1.44079	1.60455	1.45396	-0.59177	-0.42675	0.24436	0.11467	0.62978	0.87272	0.3013	0.31531	0.19868	0.39839	0.84988	0.70674	0.55097	1.01475	1.44976	1.39246	1.59	2.18311	2.5381	3.1716
36	73.5265	0.5081	1.32061	1.37376	1.59279	1.5273	-0.71201	-0.62666	0.32766	0.16123	0.646	0.86742	0.29172	0.39922	0.23891	0.40977	0.85992	0.70485	0.41904	1.64438	1.37973	1.38586	1.6771	2.05109	2.68303	3.13684
37	73.6264	0.58447	1.4164	1.34357	1.58065	1.48577	-0.64327	-0.39062	0.29837	0.01624	0.65632	0.8845	0.27048	0.74988	0.25266	0.3169	0.87764	0.63552	0.61323	0.51417	1.42056	1.2727	1.7009	2.10711	2.51557	3.17976
38	73.7263	0.44146	1.43487	1.30332	1.62506	1.55566	-0.86958	-0.80337	0.28662	-0.05591	0.75251	0.82585	0.20113	0.24304	0.39809	0.19457	0.79484	0.64423	0.65799	1.07953	1.29281	1.29861	1.74456	2.02647	2.58375	3.14449
39	73.8262	0.40158	1.30744	1.25435	1.5084	1.64046	-0.72246	-0.69196	0.07292	0.08441	0.65847	0.75192	0.31027	0.12712	0.25424	0.06521	0.72225	0.721	1.16087	1.13321	1.30841	1.3407	1.67813	2.05266	2.6399	2.96236
40	73.9261	0.46073	1.18174	1.23842	1.46817	1.46495	-0.81276	-0.63192	0.25839	-0.09833	0.58146	0.74263	0.14192	0.25238	0.25269	0.15921	0.73443	0.69621	0.57416	1.20031	1.3841	1.38991	1.59897	2.06946	2.54985	2.93307
41	74.026	0.36965	1.34166	1.15471	1.36821	1.32028	-0.93014	-0.73073	0.09356	-0.13956	0.60128	0.73347	0.20346	0.18466	0.57799	0.42433	0.82196	0.47277	0.74765	1.18589	1.28466	0.66364	1.58226	1.90921	2.52564	2.87467
42	74.1259	0.48147	1.11929	1.22852	1.44903	1.55631	-1.09344	-0.77197	-0.05913	-0.15415	0.54142	0.68474	0.18143	0.20511	0.2134	0.35387	0.70277	0.47642	0.5625	1.23963	1.24965	1.40726	1.79023	2.01157	2.61774	2.79292
43	74.2258	0.34113	1.15277	1.20947	1.40602	1.3421	-1.0283	-0.82002	0.05109	-0.14557	0.76874	0.65948	0.19998	0.09314	0.19577	0.27042	0.75674	0.73235	0.50206	1.32215	1.29408	1.27654	1.61372	1.97413	2.54272	2.82507
44	74.3257	0.41774	1.08812	1.37925	1.2478	1.30475	-1.00404	-0.7155	0.12011	-0.04687	0.67392	0.79652	0.09789	0.07082	0.14049	0.22472	0.78276	0.26442	0.54188	1.12245	1.14778	1.30996	1.53981	1.91627	2.35942	2.81521
45	74.4256	0.53251	1.13802	1.10772	1.20641	1.2746	-1.22879	-0.96806	-0.09991	-0.34414	0.65351	0.57375	-0.09427	0.19101	0.15883	0.22685	0.72117	0.44222	0.46725	1.09423	1.20929	1.24118	1.53462	1.86916	2.51364	2.753
46	74.5255	0.21033	1.44609	1.03733	1.1606	1.46823	-1.19516	-0.97032	-0.11289	-0.19487	0.46617	0.49048	-0.13634	-0.17218	0.22008	0.3526	0.43458	0.45477	0.76996	1.24168	1.14569	1.45264	1.61816	1.9202	2.4299	2.60439
47	74.6254	0.25321	0.91262	0.98683	1.2194	1.33696	-1.13539	-0.8289	-0.2355	-0.38135	0.84158	0.67239	0.05567	-0.08008	0.01874	0.19181	0.73736	0.60695	0.54331	1.33946	1.12282	1.28672	1.4547	2.04209	2.30163	2.95428
48	74.7253	0.28896	1.14507	0.87344	1.02732	1.03126	-1.41437	-1.1736	-0.19393	-0.39254	0.64835	0.68659	-0.11297	-0.16772	0.12536	0.13481	0.6183	0.27876	0.71457	1.21276	1.21406	1.36308	1.5728	1.61529	2.37951	2.67578
49	74.8252	0.29409	1.0936	0.91298	0.93053	1.4037	-1.6274	-1.05247	-0.39012	-0.49936	0.51501	0.60193	-0.15584	-0.08736	-0.10967	0.32398	0.57367	0.17032	0.39432	1.2327	1.01517	1.28338	1.71401	1.75112	2.22974	2.79263
50	74.9251	0.09278	0.70149	0.87447	1.17291	1.11599	-1.38332	-1.08685	-0.35173	-0.27593	0.79447	0.69195	-0.13756	-0.02533	0.17347	0.18567	0.52185	0.44078	0.51531	1.17066	1.05902	1.12129	1.57269	1.71291	2.26753	2.71918
51	75.025	-0.00739	1.01954	0.97301	1.16372	1.06022	-1.23752	-1.0678	-0.12147	-0.31168	0.64941	0.58266	-0.08448	-0.21285	0.1585	0.1692	0.83154	0.08797	0.48621	1.35945	0.96474	1.158	1.42029	1.61221	2.04932	2.7388
52	75.1249	0.25299	0.96401	0.68837	0.89552	1.21126	-1.68874	-1.38638	-0.45775	-0.7239	0.52843	0.71977	-0.2497	-0.27298	-0.03654	-0.06459	0.55436	0.04215	0.22508	0.98834	0.93665	1.00394	1.34969	1.65362	2.16705	2.66891
53	75.2248	-0.09373	1.19658	0.72558	0.81148	1.31747	-1.56011	-1.37514	-0.44722	-0.45101	0.37201	0.45366	-0.45767	-0.40019	-0.02548	0.19001	0.27214	0.10685	0.62944	1.20785	0.81449	1.22779	1.35827	1.60667	2.33006	2.52833
54	75.3247	0.00422	0.67939	0.93407	0.86119	1.04391	-1.50111	-1.22255	-0.59881	-0.59697	0.51922	0.51447	-0.32292	-0.25666	-0.10044	0.03999	0.39385	0.24471	0.33084	1.21219	0.80761	1.12548	1.27524	1.64079	2.09976	2.73443
55	75.4246	-0.03857	0.61131	0.57771	0.73007	0.75204	-1.75489	-1.51107	-0.5828	-0.79685	0.67284	0.46664	-0.37049	-0.39857	-0.08346	-0.13692	0.5385	-0.027	0.42522	1.18031	0.92812	1.05544	1.23669	1.75261	2.14606	2.70147
56	75.5245	0.06541	0.94075	0.63364	0.70203	1.15254	-1.98403	-1.72732	-0.29861	-0.72315	0.3116	0.42049	-0.24797	-0.50311	-0.09671	0.08563	0.37402	-0.1223	0.17529	1.05499	0.66794	1.05555	1.37022	1.4949	2.01829	2.59238
57	75.6244	-0.25378	0.61384	0.6353	0.86771	0.91485	-1.83737	-1.60056	-0.70299	-0.63547	0.61218	0.5457	-0.44601	-0.39855	-0.01036	-0.14252	0.36356	0.1015	0.11041	1.15635	0.69344	0.86462	1.31529	1.59602	2.056	2.57626
58	75.7243	-0.21365	0.78968	0.71796	0.84857	0.80478	-1.67997	-1.44571	-0.46231	-0.58442	0.47358	0.41184	-0.34894	-0.2837	-0.29344	-0.0835	0.43247	-0.06854	0.2257	1.2299	0.61524	0.94858	1.25127	1.41047	1.83544	2.45632
59	75.8242	-0.27192	0.78599	0.43012	0.63626	0.80748	-1.91223	-1.59381	-0.67546	-1.01962	0.44243	0.54716	-0.56456	-0.59829	-0.24319	-0.25367	0.40382	-0.20301	0.05399	1.12213	0.80581	0.71297	1.09738	1.57456	2.03444	2.50568
60	75.9241	-0.26083	0.9033	0.50714	0.55739	1.04501	-2.16956	-1.8177	-0.87253	-0.70894	0.24608	0.3919	-0.73077	-0.66446	-0.12998	-0.10819	0.14038	-0.19634	0.31984	0.84769	0.6388	0.95076	1.14324	1.68279	2.08767	2.35852
61	76.024	-0.25356	0.46344	0.4251	0.85771	0.8813	-2.06088	-1.80668	-0.91436	-0.89661	0.34165	0.39357	-0.65096	-0.59412	-0.39409	-0.24696	0.18962	-0.07765	0.16805	0.93702	0.5419	0.86967	1.07583	1.44132	2.00841	2.55591
62	76.1239	-0.43314	0.64698	0.47877	0.51349	0.58381	-2.18059	-1.7934	-0.93708	-0.98601	0.48012	0.33777	-0.77691	-0.70965	-0.56833	-0.30815	0.26329	-0.23941	0.000323913	1.0214	0.45502	0.81228	1.0363	1.4363	1.99574	2.45221
63	76.2238	-0.47507	0.71088	0.52578	0.43112	0.93904	-2.20921	-2.17894	-1.0106	-1.20348	0.29576	0.22872	-0.66571	-0.73744	-0.42954	-0.40101	0.19267	-0.53053	-0.00827	1.10563	0.53578	0.75869	1.17376	1.2538	1.79718	2.35914
64	76.3237	-0.6504	0.45224	0.38261	0.41732	0.68805	-2.39362	-1.98958	-1.7739	-0.99249	0.14439	0.51104	-0.79112	-0.84756	-0.37428	-0.3026	0.12675	-0.2348	-0.09933	0.95402	0.5704	0.71565	1.05089	1.32477	1.86623	2.33767
65	76.4236	-0.40988	0.50355	0.31479	0.5951	0.55994	-2.34086	-1.97719	-0.90143	-0.99488	0.27365	0.35854	-0.83101	-0.7077	-0.47565	-0.36003	0.23894	-0.48784	-0.1334	1.04733	0.41175	0.75852	0.98	1.18156	1.7757	2.35932
66	76.5235	0.05843	0.55031	0.12883	0.36383	0.71978	-2.41383	-2.04871	-1.02	-1.16923	0.24152	0.41544	-0.92468	-0.90294	-0.61947	-0.36352	0.11941	-0.50481	-0.18246	1.01101	0.65931	0.57801	0.93376	1.37329	1.8168	2.31096
67	76.6234	-0.64876	0.67724	0.39039	0.14126	0.77188	-2.57101	-2.75223	-1.1726	-1.23438	0.19189	0.26778	-0.99523	-0.83806	-0.45216	-0.53667	-0.01934	-0.48626	0.02688	0.8394	0.30903	0.52894	0.95571	1.38752	1.86447	2.19504
68	76.7233	-0.59563	0.38179	0.17936	0.30505	0.66438	-2.50802	-2.321	-1.39646	-1.27839	0.19973	0.36358	-0.98135	-1.11281	-0.65257	-0.5238	0.04773	-0.42669	-0.11682	0.85548	0.31928	0.68627	0.6169	1.24424	1.79611	2.33171
69	76.8232	-0.71171	0.26744	0.10925	0.24897	0.40948	-2.67068	-2.30109	-1.16127	-1.2848	0.17955	0.30798	-1.0449	-1.0729	-0.82384	-0.47697	0.08198	-0.57782	-0.20081	0.94356	0.28514	0.65435	0.81325	1.24133	1.70994	2.27825
70	76.9231	-0.78516	0.4525	0.26468	0.05127	0.65339	-2.72916	-2.46061	-1.37677	-1.46096	0.17667	0.32873	-1.0756	-1.10512	-0.72604	-0.69135	0.03064	-0.69634	-0.1979	0.90444	0.2732	0.53228	0.85822	1.11516	1.69881	2.21912
71	77.023	-0.88818	0.41111	0.12987	0.10995	0.47469	-2.88007	-2.51341	-1.47451	-0.78275	0.06963	0.32776	-1.11637	-1.21788	-0.77479	-0.51293	-0.01078	-0.58999	-0.35436	0.951	0.10249	0.4716	0.89366	1.16339	1.78139	2.21637
72	77.1229	-1.38501	0.25719	0.00773	0.21287	0.3672	-2.8985	-2.55758	-1.51959	-1.29929	0.14936	0.25124	-1.11819	-1.09495	-0.84695	-0.65551	0.07342	-0.78035	-0.31518	0.96658	0.15428	0.50991	0.799	1.08342	1.66328	2.14707
73	77.2228	-0.90333	0.30496	-0.14581	0.04224	0.43451	-2.99437	-2.63576	-1.43836	-1.45983	0.07492	0.3118	-1.15947	-1.21994	-0.80082	-0.67849	0.01987	-0.80953	-0.44578	0.94653	0.14949	0.38857	0.72367	1.10151	1.58133	2.14765
74	77.3227	-0.88597	0.31819	0.07249	-0.11698	0.47212	-3.09044	-2.69492	-1.51805	-1.52217	0.1447	0.37759	-1.40919	-1.25349	-0.82975	-0.75483	-0.18042	-0.80796	-0.27407	0.812	0.06157	-0.1968	0.76239	1.16163	1.53615	1.96196
75	77.4226	-0.98932	0.28456	-0.08743	-0.0183	0.38026	-3.14964	-2.91056	-1.74749	-1.59801	0.00785	0.21344	-1.24801	-1.39098	-0.92588	-0.77423	-0.15512	-0.83299	-0.3713	0.86577	0.10543	0.44387	0.7307	1.03455	1.67136	2.13639
76	77.5225	-1.13202	0.15657	-0.2131	-0.90452	0.24302	-3.17282	-2.90126	-1.6886	-1.63236	0.02087	0.19286	-1.381	-1.39966	-1.01562	-0.74766	-0.03231	-0.88466	-0.42323	0.92642	-0.01781	0.39655	0.56541	1.0597	1.56402	2.10528
77	77.6224	-1.0965	0.16599	-0.12161	-0.29115	0.22463	-3.32302	-2.94543	-1.81313	-1.79105	-0.03312	0.92869	-1.36888	-1.46604	-1.04891	-0.94154	-0.11744	-1.13541	-0.50659	0.87831	-0.04992	0.26419	0.58238	0.86946	1.58115	2.06469
78	77.7223	-1.18456	0.14816	-0.99308	-0.26922	0.32462	-3.46979	-3.07232	-1.97034	-1.75422	-0.12599	0.28147	-1.4831	-1.53083	-1.04746	-0.85945	-0.19525	-1.05665	-0.62134	0.80541	-0.17358	0.21558	0.67465	0.90837	1.46804	2.10364
79	77.8222	-1.14895	0.1346	-0.2366	-0.21753	0.14598	-3.59574	-3.12873	-1.96105	-1.77174	-0.08804	0.22813	-1.49976	-1.53205	-1.1575	-0.99565	-0.13594	-0.58233	-0.62069	0.79743	-0.13877	0.2102	0.55833	0.8867	1.4598	2.0604
80	77.9221	-1.33269	0.01343	-0.25466	-0.29976	0.16289	-3.6073	-3.18659	-2.02806	-1.86225	-0.15711	0.25768	-1.55105	-1.63569	-1.17605	-1.00536	-0.18926	-1.22083	-0.73243	0.90155	-0.08437	0.12264	0.43344	0.84603	1.43974	1.87474
81	78.022	-1.31971	0.02667	-0.34591	-0.45562	0.11858	-3.74648	-3.21632	-2.11506	-1.98993	-0.26742	0.30695	-1.74399	-1.60565	-1.1611	-1.06398	-0.30152	-1.22296	-0.68233	0.73749	-0.24268	0.09141	0.51065	0.83783	1.33688	1.93533
82	78.1219	-1.31674	0.03248	-0.45699	-0.4413	0.06321	-3.82777	-3.4419	-2.25122	-2.04369	-0.29669	0.17829	-1.68149	-1.78357	-1.23957	-1.17269	-0.33881	-1.26689	-0.72279	0.72074	-0.25493	0.12178	0.58288	0.78519	1.52069	1.8742
83	78.2218	-1.36372	-0.08342	-0.52424	-0.49455	0.65188	-3.88764	-3.36895	-2.25452	-2.02121	-0.28089	0.13864	-1.79616	-1.82532	-1.42201	-1.15483	-0.28861	-1.31264	-0.77269	0.80732	-0.24456	0.13396	0.43753	0.77953	1.37715	1.95665
84	78.3217	-1.4416	-0.05846	-0.50247	-0.63711	-0.09669	-4.00835	-3.55233	-2.40595	-2.2062	-0.36587	0.17123	-1.20329	-1.88851	-1.37901	-1.26303	-0.31166	-1.38116	-0.83397	0.83178	-0.29318	0.03828	0.28752	0.78254	1.32776	1.88589
85	78.4216	-1.48352	-0.12336	-0.61069	-0.64183	-0.0364	-4.20738	-3.1034	-2.49855	-2.26194	-0.43452	0.24397	-2.00023	-1.97884	-1.41802	-1.28063	-0.34187	-1.46898	-0.9607	0.78901	-0.42071	-0.09126	0.26174	0.5661	1.2786	1.91368
86	78.5215	-1.49234	-0.21026	-0.64161	-0.60756	-0.14286	-4.32132	-3.66307	-2.56116	-2.30335	-0.49434	0.11583	-1.969	-1.93261	-1.51085	-1.34822	-0.35321	-1.51498	-0.96471	0.7622	-0.41365	-0.0778	0.42526	0.5977	1.20361	1.87254
87	78.6214	-1.58769	-0.10959	-0.8022	-0.72076	-0.31303	-4.3169	-3.73268	-2.62398	-2.76018	-0.62283	0.13504	-2.01982	-2.0899	-1.58862	-1.43054	-0.41884	-1.59066	-1.0785	0.74413	-1.15915	-0.22659	0.31378	0.5851	1.27856	1.6767
88	78.7213	-1.6067	-0.22511	-0.72899	-0.88569	-0.35306	-4.43753	-3.73706	-2.68076	-2.36954	-0.66912	0.14401	-2.13151	-2.15328	-1.63235	-1.95664	-0.55973	-1.66433	-1.03394	0.66983	-0.56791	-0.24429	0.15209	0.58509	1.0716	1.72508
89	78.8212	-1.6453	-0.36679	-0.86901	-0.90039	-0.38358	-4.61477	-3.94852	-2.96697	-2.61748	-0.7697	0.02354	-2.26525	-2.2384	-1.70261	-1.18668	-0.59539	-1.72064	-1.08611	0.60595	-0.55399	-0.19693	0.1167	0.53245	1.26403	1.69653
90	78.9211	-1.69983	-0.4316	-0.89351	-0.95658	-0.40166	-4.68623	-3.88971	-2.8591	-2.52784	-0.91525	-0.13558	-2.33325	-2.31221	-1.91328	-1.59124	-0.57527	-1.76636	-1.22804	0.58547	-0.63838	-0.18253	0.10566	0.51817	1.18967	1.67165
91	79.021	-1.64709	-0.4506	-1.03368	-1.11382	-0.54071	-4.71858	-3.97686	-3.00846	-2.71008	-0.56199	-0.10989	-2.3059	-2.3661	-1.94521	-1.73983	-0.68652	-1.85317	-1.25732	0.55679	-0.61989	-0.43445	-0.05392	0.51459	1.03994	1.70742
92	79.1209	-1.7175	-0.44572	-1.06835	-1.13077	-0.73564	-4.96187	-4.11423	-3.13494	-2.81056	-1.04782	-0.14849	-2.48049	-2.50598	-1.97846	-1.77602	-0.75096	-1.94488	-1.33013	0.47891	-0.68601	-0.44404	-0.0263	0.22842	0.96487	1.64296
93	79.2208	-1.68371	-0.5803	-1.10049	-1.13765	-0.68637	-5.08346	-4.17483	-3.28202	-2.86791	-1.1269	-0.73263	-2.53442	-2.44764	-1.97892	-1.85528	-0.80842	-1.93957	-1.37263	0.47632	-0.77222	-0.4172	0.05417	0.33408	0.93017	1.6326
94	79.3207	-1.79354	-0.6627	-1.16084	-1.22289	-0.88986	-5.07064	-4.1516	-3.27359	-2.88577	-1.25204	-0.28203	-2.53722	-2.60552	-2.12847	-1.93482	-0.85005	-2.05363	-1.51703	0.43212	-0.85206	-0.58003	-0.07881	0.32881	0.85497	1.38665
95	79.4206	-1.79548	-0.69375	-1.23046	-1.35864	-1.0002	-5.23698	-4.15471	-3.35288	-2.97702	-1.36282	-0.35952	-2.68684	-2.64002	-2.15279	-2.01291	-0.87357	-2.22487	-1.48164	0.2667	-0.97992	-0.61729	0.38828	0.2874	0.75088	1.38138
96	79.5205	-1.7693	-0.70518	-1.3833	-1.39688	-1.04477	-5.38735	-4.39075	-3.50261	-3.27648	-1.47561	-0.54756	-2.83691	-2.81547	-2.26076	-2.18222	-1.12702	-2.17847	-1.56313	0.1136	-1.01451	-0.56439	-0.21227	0.26665	0.85713	1.4112
97	79.6204	-1.86276	-0.79968	-1.37446	-1.47768	-1.0818	-5.3947	-4.34815	-3.63901	-3.0972	-1.62621	-0.75699	-2.94326	-2.94675	-2.46441	-2.06001	-1.11064	-2.24957	-1.67532	0.21032	-1.06927	-0.59481	-0.29592	0.18636	0.78247	1.3733
98	79.7203	-1.83809	-0.92298	-1.44335	-1.59729	-1.26121	-5.67072	-4.41206	-3.7526	-3.3175	-1.7443	-0.75949	-2.87383	-2.49669	-2.52017	-2.26376	-1.21553	-2.25143	-1.7872	0.12825	-1.10289	-0.75463	-0.47608	0.20317	0.56347	1.29554
99	79.8202	-1.85391	-0.91456	-1.56506	-1.70071	-1.47693	-5.80663	-4.55989	-3.76904	-3.47489	-1.85869	-0.80547	-3.08145	-3.1696	-2.50295	-2.37089	-1.20536	-2.50908	-1.83225	-0.01137	-1.23328	-0.99485	-0.41633	-0.11163	0.50877	1.19824
100	79.9201	-1.77318	-1.01774	-1.59518	-1.72637	-1.40803	-5.82826	-4.57372	-3.96806	-3.50251	-1.94912	-1.00006	-3.87582	-3.08209	-2.58293	-2.37495	-2.25654	-2.53305	-1.80458	-0.0487	-1.27348	-0.812	-0.31506	-0.03376	0.43025	1.36776
101	80.02	-1.89008	-1.10239	-1.65377	-1.74858	-2.16595	-5.88657	-4.63141	-3.96466	-3.53835	-1.95866	-1.16437	-3.10465	-3.23181	-2.70021	-2.4586	-1.45326	-2.54397	-1.77243	-0.09729	-1.31346	-0.94395	-0.44477	-0.1071	0.40955	1.06947
102	80.1199	-1.91576	-1.1192	-1.65196	-1.88756	-1.73796	-5.95505	-4.55981	-4.02946	-3.6188	-2.19066	-1.15589	-3.32147	-3.31959	-2.421	-2.53503	-1.44633	-2.76269	-2.06973	-0.28433	-1.43661	-1.07678	-0.60591	-0.1072	0.30906	1.05313
103	80.2198	-1.85907	-1.18025	-1.87547	-1.87773	-1.81481	-6.13386	-4.83575	-4.21007	-3.92337	-2.29125	-1.35278	-3.48436	-3.44666	-2.78428	-2.68881	-1.64171	-2.85704	-2.16294	-0.39348	-1.46852	-1.05112	-0.66171	-0.26249	0.4187	1.09872
104	80.3197	-1.94412	-1.20931	-1.89142	-2.07426	-1.84589	-6.19037	-4.82085	-4.3331	-3.89718	-2.53376	-1.60531	-3.57086	-3.5962	-2.97776	-2.69576	-1.82314	-2.81991	-2.09542	-0.39302	-1.59022	-0.96104	-0.61051	-0.26072	0.39187	1.084
105	80.4196	-1.94006	-1.41945	-1.9208	-2.0955	-2.05776	-6.32253	-4.88257	-4.41832	-4.05179	-2.51346	-1.62719	-3.55074	-4.31368	-3.04423	-2.87848	-1.90443	-2.8637	-2.29291	-0.95033	-1.57169	-1.20586	-0.7876	-0.30004	0.2	0.97036
106	80.5195	-2.00718	-1.43451	-2.07592	-2.1952	-2.24224	-6.50374	-5.05911	-4.58661	-4.27672	-2.66458	-1.73604	-3.73336	-3.78923	-3.06213	-2.90666	-1.88166	-3.09716	-2.30636	-0.3816	-1.71717	-1.34524	-0.90864	-0.61809	0.15351	0.93577
107	80.6194	-1.98315	-1.47033	-2.11744	-2.25746	-2.2278	-6.75926	-5.07362	-4.69234	-4.3516	-3.50487	-1.94026	-3.90269	-3.75668	-3.18519	-3.01702	-2.1743	-3.22302	-2.55372	-0.65546	-1.76095	-1.29984	-0.7893	-0.68457	0.00565	0.87765
108	80.7193	-2.01846	-1.60743	-2.20229	-2.29858	-2.42485	-6.69017	-5.17074	-4.75736	-4.40324	-2.83089	-2.05312	-3.89938	-3.93474	-3.30624	-3.12458	-2.16683	-3.18801	-2.98995	-0.72809	-1.78427	-1.50137	-0.94938	-0.67204	0.03616	0.88484
109	80.8192	-2.08148	-1.60753	-2.18432	-2.43815	-2.58823	-6.80644	-5.19071	-4.81481	-4.54864	-3.05444	-2.11075	-4.05264	-4.04575	-3.87377	-3.23708	-2.22594	-3.39457	-2.62325	-0.93975	-1.86038	-1.46322	-1.07397	-0.63471	-0.10084	0.72391
110	80.9191	-2.03325	-1.61119	-2.3754	-2.54968	-2.55685	-7.0086	-5.48142	-5.00487	-4.79319	-3.1848	-2.35178	-4.2196	-4.10981	-3.5016	-3.405	-2.40592	-3.47635	-2.74123	-1.02315	-2.00024	-1.70745	-1.18324	-0.77652	0.01615	0.77207
111	81.019	-2.14389	-1.63699	-2.36003	-2.65	-2.5796	-7.05277	-5.45338	-5.15174	-4.76413	-3.4129	-2.52224	-4.4048	-4.36103	-3.61132	-3.49059	-2.59233	-3.53842	-2.75138	-1.03667	-2.04654	-1.53416	-1.20304	-1.20237	-0.02217	0.6185
112	81.1189	-2.12161	-1.85676	-2.47806	-2.61187	-2.79861	-7.18702	-5.48715	-5.21869	-4.96059	-3.41701	-2.62842	-4.34838	-4.37419	-3.83298	-3.6055	-2.65256	-3.51928	-2.91243	-1.10215	-2.13704	-1.73405	-1.25226	-0.75876	-0.14966	0.7341
113	81.2188	-2.18694	-1.84616	-2.568	-2.78216	-3.00475	-7.38476	-5.78005	-5.37146	-5.15206	-3.52837	-2.72268	-4.48003	-4.54612	-3.86262	-3.74394	-2.65586	-3.67568	-2.96147	-1.31998	-2.20464	-1.75697	-1.35935	-0.96498	-0.17946	0.51044
114	81.3187	-2.24091	-1.93435	-2.59633	-2.94529	-3.01454	-7.66321	-5.8549	-5.5437	-5.18279	-3.81091	-3.00848	-4.73811	-4.57849	-4.06187	-3.76093	-2.98891	-3.90438	-3.11673	-1.33477	-2.33271	-1.95566	-1.2549	-1.03328	-0.34763	0.45723
115	81.4186	-2.28397	-2.10189	-2.70848	-2.9785	-3.21574	-7.75694	-5.98631	-5.63946	-5.29624	-3.82544	-3.06637	-4.79137	-4.67129	-4.04703	-3.92648	-2.9338	-3.85885	-3.18579	-1.46657	-2.32647	-2.04274	-1.42493	-0.92118	-0.33486	0.3641
116	81.5185	-2.33274	-2.16875	-2.77741	-2.99456	-3.36561	-7.79967	-6.01496	-5.64309	-5.42376	-4.02419	-3.26646	-4.81318	-4.9117	-4.21768	-4.05321	-3.02229	-4.12149	-3.33125	-1.48397	-2.4843	-1.92116	-1.59322	-0.9559	-0.53269	0.14793
117	81.6184	-2.32543	-2.21469	-2.979	-3.21738	-3.44316	-8.02458	-6.27341	-5.91448	-5.72499	-4.16247	-3.31821	-4.88349	-5.12033	-4.30214	-4.17285	-3.23531	-4.21727	-3.37244	-1.73572	-2.56268	-2.102	-1.66667	-1.17941	-0.47392	0.36305
118	81.7183	-2.42436	-2.22315	-3.01337	-3.44265	-3.51689	-8.24492	-6.33947	-6.06451	-5.68065	-4.47985	-3.78588	-5.135	-5.22111	-4.39694	-4.17839	-3.44724	-4.28766	-3.23182	-1.68621	-2.64462	-1.8001	-1.73434	-1.22023	-0.60036	0.0013
119	81.8182	-2.44724	-2.44567	-3.01704	-3.46103	-3.70962	-8.40812	-6.35218	-6.30756	-5.88304	-4.43677	-3.86499	-5.09531	-5.22473	-4.63909	-4.20989	-3.35074	-4.32841	-3.41997	-1.61112	-2.76328	-1.9299	-1.78446	-1.29769	-0.70393	0.10485
120	81.9181	-2.43487	-2.50207	-3.20689	-3.59285	-3.98086	-8.66662	-6.55487	-6.40849	-6.09401	-4.55292	-4.07218	-5.17756	-5.51867	-4.64802	-4.14855	-3.42414	-4.49517	-3.38618	-1.57198	-2.86122	-1.95523	-1.98194	-1.23314	-0.70962	0.04259
121	82.018	-2.43322	-2.49657	-3.2708	-3.833	-3.95277	-9.00609	-6.84722	-6.63908	-6.15448	-4.64572	-4.47712	-5.10381	-5.63367	-4.77893	-4.13509	-3.75521	-4.77545	-3.56408	-1.79966	-3.00793	-1.97752	-1.761	-1.6663	-1.07351	-0.17282
122	82.1179	-2.38207	-2.65125	-3.354	-3.89606	-4.28453	-9.08049	-6.86397	-6.83602	-6.29477	-4.57879	-4.49496	-5.27282	-5.72255	-4.83789	-4.2328	-3.80242	-4.70245	-3.58734	-1.80254	-3.09473	-2.13235	-1.94583	-1.71768	-1.01464	-0.22234
123	82.2178	-2.63758	-2.71215	-3.32095	-3.98127	-4.44409	-9.17532	-6.8724	-6.85077	-6.33057	-4.6565	-4.85677	-5.33043	-5.7233	-5.18555	-4.2858	-3.87587	-5.05031	-3.56672	-1.67628	-3.37925	-2.12851	-2.11592	-1.89275	-1.63927	-0.64002
124	82.3177	-2.52102	-2.80157	-3.59882	-4.31314	-4.57698	-9.5723	-7.26163	-7.19599	-6.85419	-4.85544	-5.08826	-5.71917	-6.05184	-5.20494	-4.40008	-4.11711	-5.22158	-3.70377	-1.8441	-3.22115	-2.33769	-2.2996	-1.92864	-1.69174	-0.3005
125	82.4176	-2.54823	-2.76916	-3.6744	-4.63889	-4.67573	-9.94705	-7.88892	-7.57698	-6.85386	-5.06539	-5.54519	-6.34038	-6.2549	-5.23252	-4.36873	-4.35282	-5.36528	-3.50144	-2.08028	-3.55186	-2.12155	-2.34152	-1.98316	-1.73604	-0.12529
126	82.5175	-2.38946	-3.06391	-3.75449	-4.67333	-4.87578	-9.99369	-7.95036	-7.67651	-7.12913	-5.11047	-5.33805	-6.37109	-6.26239	-5.54125	-4.4584	-4.55389	-5.43297	-3.92191	-1.9868	-3.66807	-2.27621	-2.45443	-2.21666	-2.05506	0.30112
127	82.6174	-2.76792	-3.11119	-3.77699	-4.91684	-5.25818	-10.3471	-8.28059	-7.87065	-7.42033	-4.97652	-5.30605	-6.66883	-6.5325	-5.89777	-4.54089	-4.46214	-5.54533	-4.32043	-1.94179	-3.98045	-2.73328	-2.71278	-2.16055	-1.85367	1.01491
128	82.7173	-3.02012	-3.09616	-3.97582	-5.24871	-5.10868	-10.6153	-8.69023	-8.2022	-7.84037	-5.3342	-5.5694	-6.69909	-6.80419	-5.94146	-4.70842	-4.70835	-6.1344	-4.85568	-2.63781	-3.8016	-3.48987	-2.48388	-3.03353	-2.54899	0.95819
129	82.8172	-3.24113	-3.34934	-4.48151	-5.58818	-5.499	-11.0322	-8.8343	-8.35214	-7.84631	-5.51105	-5.48924	-7.02991	-7.02793	-5.58622	-4.71077	-4.9103	-6.00929	-5.07989	-2.93583	-3.91769	-3.49649	-2.61293	-2.6475	-2.52422	1.20197
130	82.9171	-3.26865	-3.38417	-4.60916	-5.1211	-5.73714	-11.0312	-9.00692	-8.33598	-7.84295	-5.62147	-5.87237	-7.16827	-6.88474	-5.63578	-5.31328	-4.90779	-6.33915	-5.17036	-3.0115	-4.28187	-3.87598	-2.89137	-2.85375	-2.7943	0.89484
131	83.017	-3.32524	-3.41851	-4.98589	-5.02473	-5.78363	-11.4693	-9.17688	-8.72052	-8.38412	-5.76284	-6.0297	-7.33222	-7.33104	-5.61546	-5.85748	-5.22706	-6.72463	-5.51954	-3.32478	-4.44383	-4.37724	-3.05798	-2.92419	-2.91035	1.13296
132	83.1169	-3.63337	-3.36322	-4.88413	-5.22952	-5.87584	-11.8549	-9.76127	-8.68295	-8.76196	-6.14749	-6.45016	-7.9882	-7.50667	-5.61964	-6.17505	-5.62269	-6.82315	-5.26304	-3.75248	-4.80107	-4.60488	-3.16919	-2.76061	-2.7312	1.00623
133	83.2168	-3.48517	-3.64874	-5.31884	-5.13581	-6.11881	-11.9892	-10.046	-9.53773	-8.87332	-7.09875	-6.70221	-8.02772	-7.91768	-5.9355	-6.5543	-5.89913	-6.97487	-5.71289	-4.01032	-4.86903	-5.37399	-3.3141	-3.04784	-2.81954	1.09011
134	83.3167	-3.94145	-4.02898	-5.6099	-5.25626	-6.80801	-12.4162	-10.064	-9.33688	-9.27326	-7.56116	-6.95453	-8.51191	-8.07046	-6.35356	-6.5225	-5.71178	-7.12321	-5.38482	-3.95471	-5.22774	-5.75662	-3.6614	-2.93965	-2.21696	1.36137
135	83.4166	-3.72587	-3.80121	-5.54121	-5.50522	-6.57765	-12.7333	-10.2098	-9.91291	-9.76303	-8.03669	-7.19041	-8.64897	-8.4359	-6.47279	-7.0613	-6.144	-7.89476	-5.80219	-4.30017	-6.45809	-6.27871	-3.74182	-3.51231	-2.05612	1.07262
136	83.5165	-3.79771	-3.8831	-5.86141	-5.4702	-7.23353	-13.1836	-10.0718	-10.2445	-9.92701	-8.51902	-7.57764	-9.01974	-8.76793	-6.50426	-7.14975	-6.49844	-7.75848	-6.13384	-4.60525	-6.69164	-6.33282	-4.28368	-3.14555	-1.68157	0.88042
137	83.6164	-3.85916	-4.28034	-6.02504	-5.34337	-7.63717	-13.3296	-10.6935	-10.3395	-9.9919	-8.9752	-7.95502	-9.19973	-8.62742	-6.95043	-7.45836	-6.4917	-8.03015	-6.15321	-4.60836	-6.7839	-6.53763	-4.23436	-3.32489	-1.87286	-0.09206
138	83.7163	-3.87605	-4.29731	-6.39642	-5.70158	-7.77902	-13.6872	-10.8786	-10.083	-10.4964	-9.32546	-8.1345	-9.388	-9.23456	-7.22058	-7.81694	-6.9597	-8.59345	-6.52225	-4.94069	-6.9016	-6.82129	-4.74368	-3.5125	-1.96643	-0.32368
139	83.8162	-3.98949	-4.49511	-5.90707	-6.13153	-7.90328	-13.5438	-11.1576	-9.84693	-11.0836	-9.80107	-8.41638	-10.0772	-9.47427	-7.48285	-8.18406	-7.48004	-8.59286	-6.27507	-5.47145	-6.9521	-6.88055	-4.95016	-3.24478	-2.25179	-0.49399
140	83.9161	-3.50197	-4.38787	-4.84004	-6.10177	-8.28435	-13.8338	-11.2224	-10.6777	-11.5991	-10.2722	-9.07826	-10.2504	-10.0065	-8.0745	-8.61943	-7.87539	-8.8527	-6.73181	-5.86259	-6.07066	-6.75427	-5.07458	-3.63373	-1.77282	-0.9521
141	84.016	-4.42767	-5.17082	-4.59644	-6.28319	-9.17744	-13.8171	-11.2058	-10.5664	-11.7551	-10.6517	-9.64574	-10.5554	-10.38	-9.41803	-8.65583	-7.8666	-9.07724	-7.00872	-5.81109	-5.99394	-6.86329	-5.47959	-3.56892	-2.06113	-1.33887
142	84.1159	-4.17598	-4.90259	-4.37353	-6.7347	-9.36701	-14.5351	-11.7051	-10.6205	-12.4121	-11.0474	-10.2093	-10.8939	-10.7601	-10.2382	-9.346	-8.37828	-10.0073	-7.20902	-6.16672	-6.02271	-6.66616	-5.17915	-4.05326	-2.21149	-1.22193
143	84.2158	-3.57465	-5.04865	-4.73125	-6.74582	-9.59007	-15.0659	-12.0656	-11.1949	-12.7045	-11.6746	-10.7179	-11.2541	-11.3446	-10.3636	-9.63135	-8.99461	-10.275	-7.86321	-6.67502	-6.32226	-6.35278	-5.4222	-4.04742	-2.39083	-1.64089
144	84.3157	-3.46296	-5.47497	-5.01917	-6.18541	-10.2117	-15.6443	-12.3206	-11.5847	-12.9358	-12.0795	-11.4218	-11.7672	-11.3901	-11.0006	-10.0232	-9.10674	-10.443	-7.94244	-6.84861	-6.35691	-6.21955	-5.64512	-4.18944	-2.63813	-1.8456
145	84.4156	-3.85797	-5.49396	-5.64931	-6.58276	-11.1591	-15.6888	-12.7714	-12.1011	-13.6858	-12.636	-12.1753	-12.1071	-12.0615	-11.5923	-10.5525	-9.75422	-10.9212	-8.322	-7.26247	-6.21979	-6.57775	-5.98765	-4.28342	-3.34218	-2.22811
146	84.5155	-3.86434	-5.66603	-5.56732	-7.6463	-11.5451	-16.5576	-13.0544	-12.7851	-14.9355	-13.2122	-12.5485	-12.9146	-12.5404	-11.8262	-11.0969	-10.3087	-11.3751	-9.21528	-7.16648	-6.36617	-6.74348	-5.9931	-4.44533	-3.64378	-2.29512
147	84.6154	-3.54978	-5.67765	-5.95095	-8.43662	-11.8476	-17.0743	-14.6639	-13.78	-14.8046	-13.7914	-13.2371	-13.3178	-13.6123	-12.4567	-11.6626	-11.0426	-12.0789	-9.58433	-7.6861	-7.04115	-6.66963	-6.00258	-4.1121	-3.37204	-2.24166
148	84.7153	-4.06398	-6.33279	-7.01693	-8.83795	-12.1513	-17.4093	-14.9418	-14.2524	-15.0861	-13.9405	-13.941	-14.43	-14.1644	-13.0678	-12.0427	-11.2542	-12.2406	-9.96021	-7.94467	-7.49532	-6.91109	-6.29186	-4.29863	-3.63257	-2.32499
149	84.8152	-4.0074	-6.32342	-6.80092	-9.50094	-12.6085	-18.258	-15.4159	-15.2013	-16.1203	-14.1876	-14.347	-14.824	-14.6389	-13.6185	-12.7048	-11.9443	-12.6987	-10.0617	-8.25619	-8.05043	-7.25315	-6.53304	-4.59997	-3.83285	-2.55012
150	84.9151	-4.1368	-6.52239	-7.39128	-9.91475	-12.9594	-19.0133	-15.9906	-16.4157	-16.6188	-15.1763	-14.9248	-15.4391	-15.331	-14.0175	-13.2808	-12.6429	-13.3252	-10.4533	-8.80036	-8.76938	-7.48956	-6.66129	-5.01218	-4.24478	-2.63398
151	85.015	-4.26852	-6.90911	-8.09416	-10.3913	-13.4789	-19.8656	-16.4947	-16.7329	-17.3204	-15.9571	-15.6818	-15.999	-15.6367	-14.4956	-13.8244	-13.0408	-13.7451	-10.7653	-9.19843	-8.94764	-7.81372	-6.71079	-5.28533	-4.62101	-2.74612
152	85.1149	-4.51336	-6.85169	-8.39232	-10.9675	-13.9525	-20.5121	-17.1467	-17.2963	-18.0548	-16.7686	-16.5696	-16.5836	-16.3001	-15.1734	-14.5188	-13.7785	-14.5371	-11.1358	-9.7457	-9.1177	-8.2245	-6.71259	-5.61131	-4.75744	-2.89472
153	85.2148	-4.74773	-7.612	-8.49018	-11.5358	-14.4395	-21.4184	-17.7181	-18.0849	-18.9002	-17.4527	-17.3758	-17.3205	-16.9436	-15.757	-15.2098	-14.4871	-14.7686	-11.5138	-10.3619	-9.3884	-8.56423	-6.98527	-6.10773	-4.8701	-3.04656
154	85.3147	-4.95701	-7.89093	-8.83757	-12.3568	-14.9402	-22.3212	-18.6304	-18.9976	-19.8209	-18.175	-17.978	-17.8747	-17.5435	-16.4181	-15.9158	-15.2088	-15.429	-11.8904	-10.8753	-9.73909	-8.97544	-7.34501	-6.28934	-5.12377	-3.26332
155	85.4146	-5.16332	-8.08018	-9.25917	-12.7436	-15.572	-23.2609	-19.1995	-19.785	-20.7263	-18.8496	-18.7859	-18.6118	-18.3207	-17.1158	-16.7269	-15.9881	-16.2232	-12.3408	-11.4876	-9.93637	-9.40635	-7.84391	-6.6897	-5.28316	-3.47631
156	85.5145	-5.4289	-8.62214	-9.83975	-12.9077	-16.2059	-24.2224	-20.0001	-20.7647	-21.5856	-19.7618	-19.7925	-19.4416	-19.1008	-17.7879	-17.1867	-16.7706	-17.0778	-12.6337	-12.1183	-10.4829	-9.69603	-8.09565	-7.06642	-5.45037	-3.62816
157	85.6144	-5.57634	-8.57673	-10.4071	-13.4119	-17.3042	-25.2067	-20.7871	-21.7186	-23.1452	-20.5965	-20.798	-20.2375	-19.8332	-18.6216	-18.4813	-17.5384	-17.7669	-13.0038	-12.6389	-10.7209	-10.0929	-8.38792	-7.30107	-5.59081	-3.90164
158	85.7143	-5.59981	-8.77196	-10.8729	-14.1121	-18.3307	-25.9914	-21.5829	-22.624	-24.035	-21.4832	-21.8484	-20.8726	-20.7866	-19.473	-19.1667	-18.4102	-18.5759	-14.2566	-13.2711	-11.2455	-10.6278	-9.18385	-7.59013	-5.69088	-4.17663
159	85.8142	-5.82466	-8.83843	-11.3079	-14.7233	-18.9928	-27.2236	-23.0166	-23.9224	-25.1722	-22.48	-22.8444	-22.2369	-21.6049	-20.2055	-20.0453	-19.4024	-19.5739	-15.0083	-13.7873	-11.6853	-11.0111	-9.40062	-7.99844	-5.91335	-4.26104
160	85.9141	-6.00607	-9.34928	-11.6868	-15.2692	-19.801	-28.4631	-24.4802	-24.9433	-26.3454	-23.5935	-24.0344	-23.4653	-22.4905	-21.2542	-20.9668	-20.2568	-20.2069	-15.9262	-14.3831	-12.0211	-11.4674	-9.76732	-8.4495	-5.98445	-4.24573
161	86.014	-6.46436	-9.95934	-11.7493	-16.0272	-20.7	-29.568	-25.363	-25.9188	-27.2153	-24.2812	-24.9031	-24.5341	-23.5173	-22.2765	-21.7525	-20.9851	-21.0831	-16.7163	-14.9437	-12.5484	-12.2067	-9.93724	-8.66404	-6.61304	-4.84002
162	86.1139	-6.37845	-10.167	-12.3764	-16.8434	-21.7989	-31.1029	-26.6814	-26.8092	-28.7559	-25.7083	-26.0024	-25.4691	-24.6643	-23.0718	-22.976	-22.1516	-22.1777	-17.4334	-15.8906	-13.065	-12.8535	-10.3424	-9.15018	-6.89198	-5.31882
163	86.2138	-6.74299	-10.2368	-12.8313	-17.6559	-22.5518	-32.3359	-28.0917	-27.911	-29.8537	-27.2963	-27.4032	-26.9466	-25.8524	-23.9696	-23.7279	-23.2479	-23.4382	-18.2465	-16.7968	-13.5914	-13.1345	-10.1238	-9.71736	-7.38791	-5.31403
164	86.3137	-7.0573	-11.6294	-13.3043	-18.3803	-23.3563	-33.5963	-29.1392	-29.3877	-30.9212	-28.5588	-28.8109	-27.9618	-26.6291	-25.2888	-24.7552	-24.501	-23.7794	-19.1177	-17.2042	-14.0425	-13.6605	-10.8143	-9.7392	-7.88842	-5.88197
165	86.4136	-7.5143	-12.5507	-13.9001	-19.3487	-24.7604	-34.5999	-30.5697	-30.4545	-32.2449	-29.6588	-29.5455	-28.9387	-27.9196	-26.3219	-25.8873	-24.888	-24.0426	-20.1627	-18.0676	-14.6871	-14.445	-12.2769	-10.0277	-8.16413	-6.3663
166	86.5135	-7.61704	-12.989	-14.5279	-20.3567	-25.4721	-36.1014	-31.843	-31.8539	-33.5337	-31.2077	-30.2318	-30.315	-28.8831	-27.2502	-26.8915	-26.2698	-25.0952	-20.9218	-18.4636	-15.4322	-14.863	-12.74	-10.4222	-8.7195	-6.51262
167	86.6134	-7.79213	-13.8382	-15.2838	-21.1789	-26.6166	-37.3117	-33.4015	-33.1258	-34.6894	-32.3182	-31.3245	-31.2518	-30.0188	-28.4819	-27.8846	-27.3188	-25.6029	-21.737	-18.7872	-15.9068	-15.4091	-13.0487	-10.9128	-8.88676	-6.70106
168	86.7133	-8.47538	-14.6799	-15.4973	-22.2413	-27.8212	-38.3591	-34.1129	-34.1129	-35.3304	-33.3559	-32.2467	-32.2319	-30.7316	-29.516	-28.6661	-28.2299	-26.4822	-22.5749	-19.346	-16.9954	-16.2462	-13.6724	-11.3849	-9.70207	-7.46426
169	86.8132	-8.59927	-15.2344	-16.2998	-22.6936	-29.0038	-39.3133	-35.2515	-35.1853	-36.3736	-34.1513	-32.9818	-32.7941	-31.644	-30.2563	-30.0109	-28.9658	-27.5949	-24.0617	-20.3941	-17.6884	-17.2996	-14.4039	-12.0835	-10.0263	-8.09409
170	86.9131	-9.86182	-15.4208	-17.0147	-23.8849	-29.917	-40.347	-36.2436	-36.257	-36.4949	-35.4506	-34.1134	-34.1705	-32.4648	-31.2519	-30.7887	-30.0146	-28.4919	-24.4997	-21.3479	-18.6572	-17.1886	-14.9669	-12.7747	-10.3041	-8.72368
171	87.013	-9.92482	-16.4537	-17.4357	-24.6719	-30.8128	-41.0622	-36.9129	-37.2499	-36.5809	-36.6017	-35.0726	-34.7541	-32.8569	-32.2784	-31.5553	-31.3232	-29.4405	-25.6188	-21.7994	-19.2166	-17.4564	-15.4141	-12.9421	-10.588	-9.37595
172	87.1129	-10.6301	-16.9931	-18.2229	-25.6157	-32.3566	-41.4433	-37.9888	-37.7586	-37.2861	-37.0047	-35.9374	-35.2142	-33.1613	-33.0232	-32.5693	-31.6185	-29.6644	-26.1248	-22.7453	-19.9732	-18.5011	-16.4452	-13.3243	-11.0659	-9.91258
173	87.2128	-10.9844	-17.3452	-18.8542	-26.4715	-33.2417	-42.3596	-38.826	-38.1798	-37.9678	-37.7233	-36.5047	-36.0758	-33.7141	-33.595	-33.1124	-32.6412	-30.6067	-26.7897	-23.3677	-20.804	-18.9532	-17.0683	-14.1208	-11.5375	-10.617
174	87.3127	-11.0871	-18.1718	-19.6916	-27.0564	-34.1206	-42.8691	-39.7765	-38.4301	-38.3543	-37.7512	-37.0446	-35.899	-34.5438	-34.2196	-33.6495	-33.2458	-30.6189	-27.3071	-23.9617	-21.4735	-19.5401	-18.1944	-15.0559	-12.0045	-10.4153
175	87.4126	-12.023	-18.962	-19.9517	-27.7491	-34.7112	-42.5609	-39.5816	-38.517	-37.7975	-37.9376	-36.9748	-35.8682	-35.3862	-34.635	-33.8159	-33.5398	-30.1032	-27.8057	-24.1214	-22.2029	-19.8409	-19.2598	-15.2672	-12.4728	-11.2127
176	87.5125	-12.1272	-19.5282	-20.6314	-29.0493	-35.5588	-42.7995	-39.8832	-38.6471	-38.1103	-37.8779	-36.1022	-35.576	-35.335	-34.9042	-34.3004	-33.6756	-30.2974	-28.4513	-24.7583	-22.7752	-20.8886	-19.8995	-15.788	-12.9134	-11.5408
177	87.6124	-12.5918	-19.7691	-21.2354	-29.5766	-35.7598	-42.671	-40.2308	-38.6367	-37.5217	-37.8142	-36.0156	-35.5294	-35.4186	-34.4597	-34.0293	-33.769	-30.4745	-28.6411	-24.682	-23.3964	-21.0638	-19.5703	-15.6038	-13.3409	-12.1344
178	87.7123	-13.0533	-20.4859	-21.5061	-29.5596	-35.8105	-42.1057	-39.7765	-38.4517	-36.5947	-37.4822	-35.7197	-35.2052	-34.9933	-34.3531	-33.7924	-33.2058	-30.4767	-28.9343	-25.0885	-23.6335	-21.5948	-19.6761	-17.1702	-13.7362	-12.4766
179	87.8122	-13.5868	-20.6933	-22.0003	-29.6891	-36.3458	-41.2063	-39.2299	-37.8463	-35.0796	-36.5442	-34.9751	-34.1799	-34.652	-34.1338	-33.806	-32.3828	-29.6997	-28.7285	-25.8902	-23.3174	-21.5766	-20.2357	-17.5553	-14.0836	-12.8179
180	87.9121	-13.7985	-20.188	-22.3119	-29.8518	-35.9455	-40.6417	-38.7527	-37.5745	-33.9435	-36.0143	-34.2328	-33.5487	-34.2725	-33.9612	-33.2167	-31.9764	-30.1162	-28.8041	-26.014	-23.3539	-21.6722	-20.3738	-17.903	-14.3985	-13.2825
181	88.012	-13.8082	-20.3817	-22.7542	-29.8304	-35.7176	-40.161	-38.2458	-36.7393	-33.0516	-35.274	-33.7569	-32.7642	-33.429	-33.145	-32.6299	-31.5862	-29.4269	-28.6187	-26.2494	-23.6595	-21.7774	-20.3765	-18.1383	-14.6217	-13.1398
182	88.1119	-14.3785	-20.4722	-23.6563	-29.2507	-35.4442	-38.8085	-37.2691	-35.7537	-31.4288	-34.1965	-32.9913	-31.8862	-32.589	-32.3063	-31.711	-31.0036	-28.4953	-28.1723	-25.5877	-23.4842	-21.4799	-20.3744	-18.3417	-14.7857	-13.6368
183	88.2118	-14.3507	-20.5727	-23.9244	-28.7415	-35.3297	-37.927	-36.2207	-34.759	-30.4936	-32.9722	-31.6376	-30.4163	-31.5517	-31.3032	-31.0592	-30.0016	-27.9882	-28.0535	-25.2531	-23.3144	-21.6574	-20.447	-18.3864	-14.9117	-13.6528
184	88.3117	-14.3559	-20.432	-23.9771	-28.3886	-35.821	-36.7482	-35.4928	-33.5092	-29.0422	-31.6773	-30.7626	-29.4449	-31.5686	-29.6726	-30.0863	-28.9138	-27.3817	-27.2291	-24.7675	-22.9767	-21.2812	-20.257	-18.4083	-14.9303	-13.7202
185	88.4116	-13.4964	-21.1944	-23.6714	-27.6047	-35.1707	-35.4176	-34.2647	-33.0532	-27.986	-30.7053	-29.6067	-28.3426	-30.815	-26.5319	-28.6702	-28.1233	-26.4514	-26.5956	-24.2523	-22.7377	-20.8346	-19.9939	-18.2846	-14.8833	-13.8363
186	88.5115	-13.6041	-21.432	-23.4692	-26.8712	-34.5868	-33.902	-33.1737	-32.8208	-26.9672	-29.0505	-28.256	-27.2257	-29.0726	-24.9497	-26.5905	-26.7175	-25.9523	-25.6134	-23.2571	-22.2031	-20.4287	-19.9696	-18.0856	-14.7537	-13.3259
187	88.6114	-13.5151	-20.7799	-23.1703	-26.2945	-33.4248	-32.6031	-32.0867	-32.1752	-25.8149	-27.975	-27.2184	-26.0164	-26.9206	-23.9584	-24.9184	-25.4318	-25.7773	-24.7322	-22.5047	-21.6188	-19.7584	-19.4844	-17.8104	-14.5856	-13.4308
188	88.7113	-13.2385	-20.5157	-22.8618	-25.6542	-32.5001	-31.5545	-31.0391	-31.1183	-24.7279	-26.7587	-25.6848	-25.0015	-25.6122	-22.4407	-23.737	-24.5627	-24.931	-23.9378	-21.8458	-20.876	-19.4208	-18.8884	-17.461	-14.3158	-13.1524
189	88.8112	-13.2857	-20.2079	-22.2604	-24.6611	-31.4341	-30.0904	-29.785	-29.9146	-23.5959	-25.4799	-24.7415	-23.9882	-24.1461	-21.3873	-22.5293	-22.2418	-23.7383	-22.9109	-20.8136	-20.359	-18.9246	-18.3366	-17.0228	-14.021	-13.1478
190	88.9111	-13.2602	-19.9455	-21.8658	-23.6874	-30.5601	-28.7531	-28.4307	-28.962	-22.8722	-24.2076	-23.554	-22.7424	-22.6979	-20.3545	-21.5101	-20.7865	-22.9377	-22.2474	-19.8627	-19.5698	-18.4558	-17.7519	-16.552	-13.6625	-12.8886
191	89.011	-12.9964	-19.382	-21.3991	-22.9743	-29.3538	-27.7173	-27.2532	-27.7068	-22.9753	-23.0103	-22.3969	-21.9834	-21.8685	-19.1185	-20.4253	-20.955	-21.997	-21.3209	-19.1784	-18.8542	-17.7345	-16.4433	-16.0187	-13.2923	-12.748
192	89.1109	-12.7789	-18.8554	-20.8895	-22.0447	-28.1271	-26.6259	-26.1684	-26.6836	-22.7963	-22.2302	-21.4909	-21.1547	-20.6956	-18.0397	-19.106	-20.8693	-21.1891	-20.506	-18.6402	-18.1034	-16.9943	-15.7157	-15.4571	-12.9043	-12.5763
193	89.2108	-12.6042	-18.6782	-20.611	-21.3242	-27.5208	-25.607	-24.9763	-25.8087	-22.0707	-21.2273	-20.4813	-20.3992	-19.6891	-17.2143	-16.972	-19.8541	-19.9897	-19.5874	-17.6314	-17.4688	-16.2473	-16.2224	-14.96	-12.5304	-12.2246
194	89.3107	-12.5511	-18.1869	-20.0952	-20.9003	-26.4154	-24.6356	-24.0462	-24.8326	-21.6664	-20.3495	-19.8826	-19.6593	-18.6927	-16.6932	-16.6997	-18.996	-19.3418	-18.8177	-16.885	-16.8539	-15.592	-15.5253	-14.4129	-12.1502	-12.1055
195	89.4106	-12.407	-17.8394	-19.677	-20.4364	-25.3936	-23.8716	-23.3423	-24.1133	-21.1934	-19.7995	-18.9461	-19.176	-18.2104	-15.9221	-15.7966	-18.4095	-18.6973	-18.2464	-16.2848	-16.1131	-15.0338	-14.7257	-13.9061	-11.8169	-11.5893
196	89.5105	-12.3305	-16.9566	-19.1506	-19.9024	-23.4285	-23.0492	-22.6581	-23.2247	-20.4396	-19.116	-18.3033	-18.67	-17.3663	-16.5602	-15.4443	-17.7279	-17.8336	-17.5953	-15.5137	-17.0312	-14.3108	-14.404	-13.4541	-11.4988	-11.3868
197	89.6104	-12.4641	-16.0859	-19.0917	-19.3895	-21.918	-21.2587	-21.9349	-22.4067	-19.8624	-18.4959	-17.6252	-18.056	-16.7076	-16.2245	-15.8198	-17.1322	-17.3464	-17.308	-14.9672	-16.4535	-13.9098	-13.9376	-13.0216	-11.2395	-11.133
198	89.7103	-12.5109	-15.627	-18.6292	-19.2694	-20.9011	-20.8002	-22.0524	-21.6719	-19.381	-17.9158	-17.0101	-18.5254	-16.1534	-15.7544	-15.9959	-16.4655	-16.8751	-16.7368	-14.3443	-15.5628	-13.598	-13.5685	-12.6214	-10.9473	-9.61467
199	89.8102	-12.4577	-15.3678	-18.3388	-18.8282	-20.0765	-20.0722	-22.9274	-21.4745	-18.9846	-17.4709	-16.6349	-18.9913	-15.6595	-15.5076	-15.8056	-16.2859	-16.5277	-16.3889	-14.0837	-14.7725	-13.2759	-13.1622	-12.2823	-10.7337	-8.80985
200	89.9101	-12.7272	-15.4186	-18.2488	-18.486	-19.7502	-19.5982	-22.4689	-20.7762	-18.4631	-17.1087	-15.4209	-18.6506	-15.3262	-15.0045	-15.513	-15.8468	-15.9073	-16.6282	-13.7596	-13.8075	-12.8598	-13.1299	-12.0258	-10.5687	-8.65908
201	90.01	-13.631	-15.4155	-17.9317	-18.4244	-19.0834	-19.228	-22.674	-19.9003	-18.3163	-16.733	-14.7072	-18.9568	-15.5625	-15.0704	-15.2575	-14.8647	-15.7123	-17.7935	-13.3792	-13.5323	-12.7535	-12.8887	-11.7522	-10.4434	-8.729

## Sheet: No.6（experimental group）
Name	Frequency	Phase	Phase	Phase	Phase	Phase	Phase	Phase	Phase	Phase	Phase	Phase	Phase	Phase	Phase	Phase	Phase	Phase	Phase	Phase	Phase	Phase	Phase	Phase	Phase	Phase
Units	MHz	degree	degree	degree	degree	degree	degree	degree	degree	degree	degree	degree	degree	degree	degree	degree	degree	degree	degree	degree	degree	degree	degree	degree	degree	degree
Hour		0	1	2	3	4	5	6	7	8	9	10	11	12	13	14	15	16	17	18	19	20	21	22	23	24
1	80.02	-1.99475	-3.44236	-3.80273	-5.76973	-6.60347	-6.43051	-6.12744	-5.95126	-5.78285	-5.60138	-5.2948	-5.16451	-5.02776	-4.01909	-3.8973	-3.47563	-3.57614	-2.28717	-2.25075	-1.82755	-2.05891	-0.89351	-1.53316	-1.60412	-1.15428
2	80.1199	-1.91912	-3.51983	-3.69425	-5.8466	-6.77242	-6.4589	-6.28203	-5.86371	-5.9267	-5.62439	-5.50692	-5.23863	-5.03231	-4.03273	-3.83077	-3.69888	-3.46151	-2.44624	-1.97676	-2.24806	-2.1273	-0.81505	-1.67952	-1.49472	-1.09527
3	80.2198	-1.96657	-3.39517	-3.88131	-5.85134	-6.64688	-6.45965	-6.19625	-6.01233	-5.71847	-5.81264	-5.59298	-5.24314	-5.08238	-4.225	-3.98234	-3.74922	-3.46334	-2.51176	-2.23403	-2.0794	-1.95822	-0.93074	-1.6532	-1.35035	-1.0532
4	80.3197	-1.81837	-3.44101	-3.82711	-5.78248	-6.72847	-6.56487	-6.12546	-5.92992	-5.90667	-5.63142	-5.52075	-5.07868	-5.07804	-4.29369	-3.83442	-3.691	-3.3697	-2.5336	-2.17653	-1.87669	-1.91063	-0.86762	-1.53426	-1.49147	-0.99401
5	80.4196	-1.76907	-3.58121	-3.70482	-5.94291	-6.90406	-6.55155	-6.27343	-5.96212	-5.88685	-5.74398	-5.57841	-5.23356	-5.1043	-4.20992	-3.89817	-3.5449	-3.46806	-2.23967	-2.08188	-2.03174	-1.86876	-0.811	-1.64903	-1.60239	-1.12235
6	80.5195	-1.72107	-3.43436	-3.83213	-5.97939	-6.81021	-6.73334	-6.35562	-5.98	-5.85633	-5.80587	-5.68594	-5.23962	-5.11292	-4.25079	-3.89661	-3.69308	-3.45686	-2.45624	-2.2045	-2.06872	-1.90363	-0.7203	-1.7608	-1.47273	-0.94672
7	80.6194	-1.73384	-3.37407	-3.81196	-5.98513	-6.93647	-6.7136	-6.33903	-6.04953	-5.82432	-5.78282	-5.6255	-5.23388	-5.10973	-4.3894	-3.9109	-3.66843	-3.37137	-2.40245	-2.23025	-2.11571	-1.85606	-0.85255	-1.69317	-1.48865	-0.99719
8	80.7193	-1.61087	-3.44907	-3.7646	-6.02547	-7.00935	-6.76796	-6.40416	-6.07395	-5.91671	-5.86123	-5.578	-5.30862	-5.14772	-4.47569	-3.92278	-3.62946	-3.47248	-2.36523	-2.22558	-1.97897	-1.83416	-0.77627	-1.7546	-1.50075	-0.96817
9	80.8192	-1.58579	-3.45599	-3.77987	-6.12014	-7.07851	-6.78172	-6.47915	-6.10549	-5.95401	-5.88818	-5.67291	-5.33474	-5.18447	-4.51834	-3.86498	-3.68799	-3.46555	-2.41332	-2.18764	-2.13738	-1.85799	-0.77818	-1.7567	-1.56726	-0.95471
10	80.9191	-1.6329	-3.40775	-3.87709	-6.16222	-7.13539	-6.88522	-6.50947	-6.16234	-5.96303	-5.99812	-5.66042	-5.38172	-5.22624	-4.58695	-3.89689	-3.74833	-3.44563	-2.47489	-2.19513	-2.13648	-1.90679	-0.79945	-1.71772	-1.60245	-0.97036
11	81.019	-1.55674	-3.44027	-3.93461	-6.1825	-7.25008	-6.93819	-6.64625	-6.29185	-6.03727	-6.05126	-5.67826	-5.4087	-5.24817	-4.61754	-3.89888	-3.77573	-3.53797	-2.535	-2.16408	-2.16214	-1.90415	-0.7948	-1.83311	-1.64979	-0.96279
12	81.1189	-1.48645	-3.46903	-3.95648	-6.27159	-7.3603	-6.9955	-6.67645	-6.35714	-6.0682	-6.13562	-5.74548	-5.46368	-5.2957	-4.65109	-3.89138	-3.78525	-3.47763	-2.81005	-2.12304	-2.1899	-1.97066	-0.7808	-1.86686	-1.69279	-0.94299
13	81.2188	-1.48925	-3.47833	-3.97677	-6.2994	-7.42803	-7.06617	-6.71077	-6.41008	-6.12162	-6.15494	-5.72663	-5.45039	-5.31514	-4.65007	-3.89602	-3.77345	-3.49693	-2.6482	-2.18846	-2.21373	-1.95952	-0.8247	-1.79947	-1.76552	-0.93995
14	81.3187	-1.42204	-3.57073	-3.93579	-6.36366	-7.54771	-7.11258	-6.7865	-6.46257	-6.16478	-6.23797	-5.78703	-5.41821	-5.35456	-4.65393	-3.91875	-3.84511	-3.54182	-2.76414	-2.17167	-2.12065	-2.0722	-0.65864	-1.89785	-2.01485	-0.9452
15	81.4186	-1.39416	-3.51851	-3.93815	-6.46465	-7.64475	-7.13636	-6.86945	-6.56489	-6.29635	-6.32572	-5.88889	-5.44375	-5.38898	-4.59606	-3.94743	-3.89198	-3.48833	-2.8528	-2.12387	-2.36788	-2.0803	-0.67251	-1.96	-2.00701	-0.88067
16	81.5185	-1.40257	-3.50391	-4.01255	-6.56678	-7.78944	-7.13845	-6.93686	-6.73315	-6.3101	-6.41897	-5.87088	-5.42611	-5.43837	-4.72167	-4.07861	-3.9206	-3.52513	-2.85824	-2.11072	-2.24051	-1.94716	-0.75649	-2.03067	-1.8967	-0.88316
17	81.6184	-1.56313	-3.54754	-4.01506	-6.65964	-7.90866	-7.17364	-6.94622	-6.72598	-6.42549	-6.48337	-5.80348	-5.44651	-5.4724	-4.61359	-4.00566	-3.85888	-3.62889	-2.81498	-2.2557	-2.26362	-2.12266	-0.59494	-2.08237	-2.0854	-0.89781
18	81.7183	-1.42257	-3.86024	-3.91385	-6.82653	-7.96604	-7.23533	-7.14611	-6.73942	-6.59004	-6.73083	-6.02834	-5.68147	-5.55072	-4.47012	-4.21316	-3.93452	-3.66929	-2.79306	-2.14185	-2.29449	-2.24107	-0.69878	-2.22655	-2.22386	-0.99809
19	81.8182	-1.42416	-3.79027	-4.05281	-6.92922	-8.24708	-7.35086	-7.26085	-6.86674	-6.75853	-6.87122	-6.03045	-5.70295	-5.62387	-4.68885	-4.30514	-4.122	-3.58305	-3.09254	-2.20628	-2.21007	-2.33397	-0.72339	-2.23407	-1.96188	-0.81265
20	81.9181	-1.49476	-3.91253	-4.15804	-6.86883	-8.24641	-7.44387	-7.35546	-6.93143	-6.89204	-7.01398	-6.00403	-5.65579	-5.67684	-5.05139	-4.40501	-4.05442	-3.46245	-2.6391	-2.28745	-2.13481	-2.39067	-0.94025	-2.09502	-2.1439	-0.90742
21	82.018	-1.3534	-4.04424	-4.13829	-7.10421	-8.43687	-7.51566	-7.49508	-7.03458	-7.07657	-7.31482	-6.23078	-5.8924	-5.74242	-4.99656	-4.49811	-4.11719	-3.53035	-2.54086	-2.44056	-1.88363	-2.54684	-0.67624	-2.33184	-2.36304	-0.86394
22	82.1179	-1.26558	-4.25495	-4.1605	-7.36085	-8.58675	-7.605	-7.31404	-7.05861	-7.30362	-7.42319	-6.49563	-5.97907	-5.80666	-5.04034	-4.60803	-4.29413	-3.61255	-2.82356	-2.4666	-2.27776	-2.52025	-0.64691	-2.48342	-2.39167	-1.08919
23	82.2178	-1.19648	-4.24704	-4.17729	-7.61073	-8.69549	-7.72675	-7.41654	-7.3455	-7.45654	-7.60901	-6.49094	-6.04437	-5.87191	-5.39019	-4.94382	-4.21074	-3.85189	-2.60351	-2.41259	-2.09813	-2.21281	-0.93889	-2.53047	-2.02457	-0.99896
24	82.3177	-1.4074	-4.30353	-4.28381	-7.7111	-8.84651	-7.9297	-7.25025	-7.31774	-7.63865	-7.69047	-6.627	-6.00539	-5.93451	-5.60929	-4.89814	-4.0025	-3.73357	-2.51784	-2.67099	-1.94815	-2.69278	-0.79866	-2.59324	-2.24375	-0.97751
25	82.4176	-1.1247	-4.61327	-4.22211	-7.95338	-8.9435	-8.18624	-7.47532	-7.5337	-7.95839	-8.0322	-6.95438	-6.22797	-6.00653	-5.80343	-5.12898	-4.17519	-3.74191	-2.08068	-2.51306	-2.18448	-2.77683	-0.63712	-2.75937	-2.38609	-0.92133
26	82.5175	-1.07719	-4.53937	-4.30723	-8.08656	-9.3189	-8.36657	-7.43687	-7.47175	-8.09273	-8.12717	-7.04314	-6.47436	-6.09816	-6.27229	-5.38054	-4.37728	-3.68388	-2.62752	-2.65116	-1.94645	-2.71745	-0.78533	-2.85507	-2.24196	-0.98453
27	82.6174	-1.11979	-4.68884	-4.44597	-8.02852	-9.31945	-8.52225	-7.50534	-7.62206	-8.45514	-8.30196	-7.14585	-6.32957	-6.18704	-6.65287	-5.44799	-4.31322	-3.87576	-2.3325	-3.27238	-1.81056	-2.5957	-1.13987	-2.59653	-2.41386	-1.22336
28	82.7173	-1.28658	-4.80297	-4.34674	-8.51421	-9.61293	-8.78438	-7.79012	-7.79881	-8.77762	-8.2998	-7.44329	-6.27786	-6.29269	-6.68268	-5.48137	-4.35597	-3.92873	-2.35878	-3.43154	-1.73399	-2.59753	-1.05763	-2.98577	-2.67202	-0.99069
29	82.8172	-1.15944	-4.97998	-4.46496	-8.68154	-9.79516	-9.08477	-7.68751	-7.91472	-8.87614	-8.66734	-7.40236	-6.5769	-6.40355	-6.83999	-5.58332	-4.51298	-3.90378	-2.64351	-3.39395	-2.13892	-2.3467	-0.94466	-3.02082	-2.93093	-1.17924
30	82.9171	-1.22789	-4.90448	-4.53397	-8.84621	-9.95744	-9.25535	-8.13449	-8.00855	-8.97837	-8.72164	-7.57709	-6.59597	-6.49656	-7.01206	-6.28909	-4.43262	-4.08483	-2.56089	-3.27878	-2.18701	-1.99904	-1.12019	-3.16524	-2.79642	-1.2312
31	83.017	-1.42747	-4.78405	-4.70084	-8.94977	-10.1473	-9.37702	-8.25128	-7.87404	-8.70697	-8.83856	-7.54183	-6.56352	-6.61237	-7.25842	-6.00928	-4.20723	-4.08776	-2.67963	-3.5996	-2.14621	-2.21055	-1.21654	-3.17506	-2.83045	-1.25695
32	83.1169	-1.54962	-5.00522	-4.769	-9.13258	-10.285	-9.82888	-8.83699	-8.15755	-8.86241	-8.8866	-7.45699	-6.8567	-6.70385	-7.36084	-5.98864	-4.36455	-4.13578	-2.62436	-3.6378	-2.53511	-2.00765	-1.17204	-3.39577	-3.10083	-1.29444
33	83.2168	-1.79025	-4.79125	-4.78747	-9.23362	-10.6984	-9.87855	-9.11845	-8.1135	-8.73449	-9.04484	-7.45592	-7.07567	-6.82781	-7.66895	-5.96886	-4.49693	-4.13667	-3.1896	-3.48621	-2.57094	-2.2745	-1.33927	-3.69057	-3.07369	-1.31492
34	83.3167	-1.9499	-4.80954	-4.97239	-9.13901	-10.7888	-9.96083	-9.33639	-8.32391	-8.78285	-9.04287	-7.65563	-7.02253	-6.95389	-7.87114	-5.84627	-4.50575	-4.24793	-3.17482	-3.74131	-2.75169	-2.35843	-1.66795	-3.68588	-3.2033	-1.53898
35	83.4166	-2.06788	-4.82451	-5.09756	-9.3537	-11.0535	-10.2716	-9.63237	-8.58295	-8.81936	-9.04018	-7.48465	-7.05699	-7.08455	-7.867	-5.74214	-4.51001	-4.4355	-3.21222	-3.76498	-2.81981	-2.58946	-1.69435	-3.93448	-3.4069	-1.54514
36	83.5165	-2.29204	-4.89316	-4.95129	-9.55073	-11.3338	-10.3309	-9.66888	-8.82811	-9.15499	-9.35023	-7.72983	-7.35167	-7.23608	-7.90107	-5.61504	-4.66198	-4.40645	-3.5123	-3.70611	-3.19693	-2.76584	-1.70507	-4.21112	-3.69225	-1.73737
37	83.6164	-2.49913	-4.87915	-5.21007	-9.67816	-11.5955	-10.4336	-10.0871	-9.11497	-9.43993	-9.50057	-7.9443	-7.41679	-7.37703	-8.05833	-6.02956	-4.74134	-4.59036	-3.45674	-3.55085	-3.48879	-2.77273	-1.9484	-4.3895	-3.66901	-1.66912
38	83.7163	-2.9302	-4.68825	-5.27427	-9.82299	-11.9713	-10.6063	-10.2967	-9.21991	-9.34929	-9.55596	-8.30869	-7.5214	-7.54533	-8.20071	-5.83176	-4.685	-4.65579	-3.65273	-3.8146	-3.47438	-3.08494	-2.14744	-4.5022	-3.726	-1.91562
39	83.8162	-3.17399	-5.06153	-5.51201	-10.0308	-12.2987	-10.7594	-10.7515	-9.63375	-9.7699	-9.67503	-8.30611	-7.82491	-7.72236	-8.23899	-6.12138	-4.91593	-4.78153	-3.6601	-3.84897	-3.85736	-3.30379	-2.23376	-4.66464	-4.09808	-2.17392
40	83.9161	-3.40216	-5.0321	-5.34138	-10.2203	-12.9161	-11.1583	-10.997	-9.88528	-10.0575	-9.88668	-8.4899	-8.11698	-7.91866	-8.45959	-6.37001	-5.41212	-4.84337	-4.03488	-3.82489	-3.99366	-3.60364	-2.34068	-4.9479	-4.15194	-2.51947
41	84.016	-3.70696	-5.13097	-5.53549	-10.203	-13.1735	-11.3941	-11.3199	-10.3043	-10.1695	-10.2168	-8.76145	-8.19872	-8.11902	-8.72913	-6.43287	-5.43409	-5.00998	-4.06641	-4.05936	-4.16227	-3.90925	-2.56711	-4.98857	-4.34595	-2.24883
42	84.1159	-4.07046	-5.25134	-5.84877	-10.526	-13.6141	-11.6685	-11.6966	-10.4943	-10.5519	-10.4302	-8.88549	-8.37331	-8.3055	-8.7658	-6.5824	-5.5255	-5.24366	-3.99183	-4.11475	-4.21241	-4.15882	-2.80835	-5.24088	-4.62802	-2.51818
43	84.2158	-4.32811	-5.43036	-5.77975	-10.8353	-14.1798	-12.0264	-11.8681	-10.8405	-10.8836	-10.8207	-9.16033	-8.63804	-8.54057	-8.86309	-6.68093	-5.81576	-5.32119	-4.28366	-4.18094	-4.49126	-4.39047	-2.98821	-5.52131	-5.00185	-2.88199
44	84.3157	-4.28958	-5.59743	-5.99461	-11.1233	-14.6278	-12.5084	-12.3642	-11.1541	-11.3752	-11.0326	-9.54248	-8.9117	-8.76424	-8.92978	-7.19262	-6.10804	-5.53919	-4.39033	-4.17546	-4.62422	-4.62196	-3.18907	-5.48098	-5.1093	-3.01409
45	84.4156	-4.61499	-5.46545	-6.18201	-11.5472	-15.1185	-12.9163	-12.7361	-11.5795	-11.5527	-11.3171	-9.88809	-9.18365	-9.02158	-9.15477	-7.45144	-6.40235	-5.53078	-4.51061	-4.55675	-4.65307	-4.72665	-3.5573	-5.59301	-5.28873	-3.28834
46	84.5155	-4.75625	-5.81741	-6.50835	-11.8994	-15.5114	-13.477	-13.2624	-11.9593	-12.1325	-11.6232	-9.97216	-9.41445	-9.27912	-9.3479	-7.68257	-6.66296	-5.82826	-4.54107	-4.77935	-5.02669	-4.99681	-3.80632	-5.93068	-5.64492	-3.50423
47	84.6154	-5.02222	-5.99502	-6.45434	-12.2324	-16.2555	-13.9598	-13.6675	-12.3183	-12.579	-11.9837	-10.2497	-9.86638	-9.55446	-9.58527	-8.03759	-7.06308	-6.12013	-4.82215	-4.82158	-5.15088	-5.27931	-4.12535	-6.21156	-5.92728	-3.852
48	84.7153	-5.31438	-6.18384	-6.66516	-12.5461	-16.5859	-14.4994	-14.1543	-12.8068	-12.8848	-12.3974	-10.6657	-10.1034	-9.85839	-10.1057	-8.37737	-7.45486	-6.43309	-5.15024	-5.19728	-5.18238	-5.58493	-4.68827	-6.57842	-6.20519	-4.10858
49	84.8152	-5.65859	-6.417	-7.05238	-13.1074	-17.0227	-15.1747	-14.6974	-13.1904	-13.4698	-12.8329	-10.9033	-10.4492	-10.1861	-10.4037	-8.73768	-7.53493	-6.48204	-5.1179	-5.53792	-5.33537	-5.86187	-5.17918	-6.8463	-6.67133	-4.34544
50	84.9151	-5.80535	-6.75775	-7.07657	-13.5864	-17.6576	-15.7628	-15.0582	-13.6534	-14.1106	-13.5613	-11.293	-10.7817	-10.532	-10.7447	-9.16595	-7.95382	-6.73558	-5.51179	-5.78449	-5.59294	-6.13259	-5.50215	-7.23692	-7.2053	-4.74457
51	85.015	-5.91433	-7.18088	-7.35667	-14.2033	-18.2444	-16.4668	-15.7885	-14.0685	-14.6899	-14.0062	-11.827	-11.1765	-10.9005	-11.0397	-9.54522	-8.31855	-7.13716	-5.77653	-5.94899	-6.00384	-6.4967	-5.96459	-7.57912	-7.51613	-5.01052
52	85.1149	-6.42399	-7.2842	-7.66397	-14.5158	-18.8748	-17.2015	-16.3665	-14.5658	-15.0277	-14.5486	-12.2993	-11.5508	-11.2948	-11.6745	-9.92149	-8.85854	-7.2973	-6.0086	-6.57622	-6.11494	-6.90476	-6.59089	-8.16949	-7.98573	-5.50752
53	85.2148	-6.80889	-7.40193	-8.10299	-14.992	-19.4852	-17.9989	-17.0867	-15.0569	-15.7077	-15.0698	-12.5872	-11.8153	-11.7174	-12.0784	-10.3237	-9.01324	-7.66207	-6.24296	-7.00965	-6.43635	-7.31518	-7.10569	-8.77902	-8.72584	-6.06524
54	85.3147	-7.13159	-7.82509	-8.19232	-15.738	-20.4504	-18.8003	-17.8318	-15.5314	-16.4174	-15.5558	-13.0348	-12.2491	-12.1577	-12.4915	-10.6244	-9.12395	-8.02151	-6.58121	-7.2285	-6.71829	-7.76894	-7.80233	-9.32229	-9.40042	-6.65648
55	85.4146	-7.63057	-7.92524	-8.46371	-16.2467	-21.1766	-19.7605	-18.5786	-16.1185	-16.8979	-16.2444	-13.6398	-12.808	-12.6263	-13.1662	-11.308	-9.6112	-8.43629	-7.06324	-7.7501	-6.96686	-8.24811	-8.54627	-10.0906	-9.95276	-7.17793
56	85.5145	-8.09951	-8.25959	-8.96278	-16.8529	-21.9108	-20.7273	-19.5005	-16.5769	-17.6388	-16.8426	-14.0832	-13.1836	-13.1509	-13.6352	-11.6995	-10.0558	-8.7987	-7.3509	-8.40431	-7.15395	-8.84572	-9.36478	-10.7071	-10.7303	-7.734
57	85.6144	-8.48995	-8.75237	-9.17128	-17.5373	-22.9694	-21.7257	-20.2319	-17.2622	-18.4253	-17.5962	-14.6544	-13.6979	-13.7182	-14.1546	-12.1868	-10.4702	-9.18315	-7.74813	-8.83597	-7.53922	-9.39174	-10.0985	-11.5282	-11.5598	-8.47478
58	85.7143	-8.77138	-9.19906	-9.65525	-18.4834	-23.8414	-22.8193	-21.3427	-17.9141	-19.3208	-18.3376	-15.375	-14.1632	-14.3087	-14.7284	-12.656	-11.0114	-9.76383	-8.18065	-9.2866	-8.01159	-10.1102	-10.9168	-12.3568	-12.2572	-9.1173
59	85.8142	-9.41476	-9.41765	-10.0877	-19.2597	-24.9343	-24.0247	-22.3622	-18.5994	-20.014	-19.094	-16.0608	-14.8396	-14.9698	-15.4014	-13.3641	-11.6675	-10.1756	-8.68444	-9.93749	-8.50429	-10.7172	-11.9579	-13.3354	-13.0556	-9.94665
60	85.9141	-9.89334	-9.71457	-10.7011	-20.2585	-26.0154	-25.3271	-23.5192	-19.4548	-20.9528	-19.9174	-16.7474	-15.51	-15.6649	-16.0513	-14.072	-12.2415	-10.776	-9.19801	-10.5536	-9.06231	-11.472	-13.0235	-14.262	-14.0182	-10.7895
61	86.014	-10.4167	-10.2444	-11.1259	-21.3532	-27.29	-26.7044	-24.8415	-20.3663	-22.0585	-20.7727	-17.5437	-16.2228	-16.4148	-16.8103	-14.6838	-12.8124	-11.4284	-9.75217	-11.1713	-9.68968	-12.3701	-14.0941	-15.2494	-15.0016	-11.6747
62	86.1139	-11.0685	-10.6502	-11.6431	-22.4434	-28.5618	-28.1392	-26.1135	-21.3771	-23.1017	-21.7696	-18.4414	-17.0828	-17.2165	-17.5721	-15.6338	-13.5598	-12.0732	-10.3292	-11.9126	-10.307	-13.2188	-15.308	-16.3549	-16.0708	-12.5847
63	86.2138	-11.6233	-11.1143	-12.3561	-23.526	-29.977	-29.715	-27.5357	-22.3787	-24.213	-22.7679	-19.321	-17.9118	-18.0781	-18.4274	-16.3471	-14.3741	-12.7742	-10.9417	-12.6844	-10.9344	-14.188	-16.6198	-17.4345	-17.2334	-13.5816
64	86.3137	-12.2579	-11.7087	-13.0299	-24.6461	-31.4532	-31.3584	-28.9936	-23.5432	-25.3997	-23.8066	-20.3039	-18.8465	-19.0114	-19.3575	-17.1684	-15.211	-13.5401	-11.6724	-13.4862	-11.6776	-15.2066	-18.0226	-18.6662	-18.417	-14.7451
65	86.4136	-12.8895	-12.294	-13.8214	-25.9477	-32.997	-33.1528	-30.6494	-24.8066	-26.6892	-25.0136	-21.3833	-19.8656	-20.0082	-20.358	-18.0694	-16.1983	-14.4348	-12.3773	-14.3815	-12.5073	-16.3413	-19.4537	-20.0079	-19.6822	-15.9351
66	86.5135	-13.6634	-12.9069	-14.6052	-27.3204	-34.7322	-35.0241	-32.3627	-26.1257	-27.9566	-26.2787	-22.507	-20.9402	-21.0818	-21.4381	-19.058	-17.2623	-15.3043	-13.187	-15.4044	-13.4382	-17.5617	-21.0141	-21.4537	-20.9948	-17.1599
67	86.6134	-14.4494	-13.5823	-15.5036	-28.7432	-36.6094	-37.014	-34.1729	-27.5542	-29.338	-27.6303	-23.7733	-22.1435	-22.2459	-22.6241	-20.0382	-18.3017	-16.3142	-14.0957	-16.4596	-14.406	-18.863	-22.6582	-22.9555	-22.3998	-18.4176
68	86.7133	-15.2883	-14.3392	-16.4514	-30.4164	-38.5505	-39.0994	-36.0826	-29.0636	-30.9293	-29.0468	-25.109	-23.4136	-23.5193	-23.8518	-21.2136	-19.5638	-17.4161	-15.0759	-17.6256	-15.4735	-20.2624	-24.3391	-24.5273	-23.8575	-19.7767
69	86.8132	-16.2762	-15.1597	-17.4421	-32.0691	-40.5604	-41.239	-38.0847	-30.6812	-32.5887	-30.6019	-26.5476	-24.7802	-24.8515	-25.1645	-22.4933	-20.743	-18.6015	-16.1614	-18.8672	-16.6193	-21.7449	-25.9777	-26.0856	-25.3074	-21.1067
70	86.9131	-17.3086	-16.0319	-18.4717	-33.8213	-42.7012	-43.5048	-40.1913	-32.4344	-34.2099	-32.2403	-28.0702	-26.212	-26.2838	-26.5822	-23.7147	-22.0124	-19.8577	-17.2598	-20.1938	-17.854	-23.2879	-27.7111	-27.7538	-26.7962	-22.4642
71	87.013	-18.365	-16.9408	-19.601	-35.6926	-44.9806	-45.8153	-42.3737	-34.2536	-36.0882	-33.8214	-29.6697	-27.7875	-27.7978	-28.1056	-25.1938	-23.4291	-21.2911	-18.5471	-21.6177	-19.1854	-24.9017	-29.453	-29.3345	-28.2555	-23.8107
72	87.1129	-19.5534	-17.975	-20.7963	-37.6454	-47.2036	-48.1487	-44.5502	-36.2131	-38.0373	-35.6319	-31.4002	-29.432	-29.4069	-29.7912	-26.7968	-24.9774	-22.6384	-19.8845	-23.1543	-20.5841	-26.5778	-30.9553	-30.8211	-29.6696	-25.0684
73	87.2128	-20.8346	-19.1222	-22.1281	-39.7049	-49.4332	-50.4652	-46.7988	-38.1813	-40.0721	-37.4864	-33.1682	-31.1256	-31.0879	-31.5092	-28.4176	-26.4428	-24.3178	-21.2391	-24.7072	-22.0254	-28.2819	-32.4333	-32.2472	-30.9877	-26.2285
74	87.3127	-22.1352	-20.3526	-23.5192	-41.8479	-51.7264	-52.7576	-49.0494	-40.2313	-42.1811	-39.3932	-35.0856	-32.9222	-32.8362	-33.2867	-30.157	-28.1188	-25.9542	-22.7579	-26.3208	-23.6069	-30.0186	-33.8252	-33.5727	-32.2605	-27.4146
75	87.4126	-23.4394	-21.5755	-25.0516	-44.0234	-54.001	-55.0352	-51.255	-42.3523	-44.2562	-41.3246	-37.0745	-34.7725	-34.6455	-35.09	-32.0247	-29.8776	-27.6792	-24.3107	-28.0785	-25.2436	-31.6348	-35.0432	-34.7926	-33.3201	-28.4006
76	87.5125	-24.9946	-22.9635	-26.7613	-46.228	-56.1229	-57.2213	-53.3769	-44.5356	-46.3544	-43.2681	-39.0564	-36.7193	-36.5048	-36.934	-33.8344	-31.7295	-29.4419	-26.0153	-29.8683	-26.8901	-33.3813	-36.1543	-35.8091	-34.2653	-29.2509
77	87.6124	-26.3093	-24.4359	-28.4811	-48.419	-58.264	-59.2415	-55.4395	-46.7126	-48.4387	-45.261	-41.1194	-38.705	-38.3817	-38.7348	-35.7062	-33.5654	-31.2864	-27.6435	-31.6657	-28.6488	-34.8018	-37.0901	-36.6455	-34.8689	-29.9227
78	87.7123	-27.6446	-25.87	-30.273	-50.6328	-60.2174	-61.1243	-57.435	-48.914	-50.5735	-47.1273	-43.2116	-40.7052	-40.2378	-40.601	-37.5987	-35.3962	-33.2094	-29.3784	-33.439	-30.4077	-36.2266	-37.7626	-37.3447	-35.2999	-30.453
79	87.8122	-28.9633	-27.474	-32.1358	-52.7081	-61.9016	-62.8437	-59.1333	-51.0898	-52.391	-49.0299	-45.2173	-42.7088	-42.0633	-42.4089	-39.4337	-37.2018	-34.9673	-31.1427	-35.1628	-32.1258	-37.4338	-38.2987	-37.735	-35.5726	-30.6165
80	87.9121	-30.235	-29.1634	-34.0099	-54.682	-63.3914	-64.3105	-60.6404	-53.1765	-54.2028	-50.8309	-47.1387	-44.6083	-43.7955	-44.0704	-41.1863	-38.9491	-36.7708	-32.7685	-36.8719	-33.7548	-38.4247	-38.6781	-37.8378	-35.5438	-30.6048
81	88.012	-31.3478	-30.8346	-35.8835	-56.4864	-64.6604	-65.527	-61.9446	-55.0842	-55.8038	-52.4668	-49.1495	-46.4023	-45.4165	-45.5685	-42.7553	-40.5171	-38.4153	-34.3801	-38.3922	-35.298	-39.2293	-38.5296	-37.6652	-35.2708	-30.5654
82	88.1119	-32.2744	-32.4231	-37.7419	-58.1199	-65.6539	-66.4795	-63.0104	-56.8452	-57.2088	-53.9255	-50.81	-47.9864	-46.9042	-46.8738	-44.2634	-42.0277	-39.9667	-35.8612	-39.8171	-36.8102	-39.7121	-38.3465	-37.2713	-34.8044	-29.9344
83	88.2118	-33.0996	-33.9015	-39.5468	-59.4232	-66.2503	-67.2038	-63.7928	-58.368	-58.3191	-55.1404	-52.2729	-49.4049	-48.1638	-47.9085	-45.5235	-43.2335	-41.2894	-37.2118	-40.8377	-38.0385	-40.0188	-37.8714	-36.5673	-34.069	-29.2905
84	88.3117	-33.6226	-35.3516	-41.1729	-60.4669	-66.6814	-67.5731	-64.3037	-59.6692	-59.2022	-56.1237	-53.6418	-50.5975	-49.2269	-48.5712	-46.6005	-44.1837	-42.424	-38.3263	-41.6921	-39.1418	-40.0478	-37.1952	-35.6553	-33.1473	-28.4901
85	88.4116	-33.7609	-36.5887	-42.5811	-61.3376	-66.7422	-67.6218	-64.4355	-60.7124	-59.7852	-56.8244	-54.8194	-51.5559	-50.0054	-49.1203	-47.3776	-44.8627	-43.3156	-39.3067	-42.324	-39.9068	-39.821	-36.2975	-34.5676	-32.0988	-27.4762
86	88.5115	-33.9678	-37.5953	-43.7854	-61.7709	-66.4523	-67.3252	-64.1708	-61.4572	-60.0846	-57.1935	-55.6151	-52.1941	-50.5144	-49.0985	-47.8445	-45.265	-43.864	-40.0217	-42.6965	-40.4318	-39.2564	-35.2936	-33.1946	-30.8154	-26.3671
87	88.6114	-33.7231	-38.3577	-44.6748	-61.8323	-65.772	-66.7281	-63.6562	-61.9038	-60.0576	-57.2531	-56.1628	-52.5236	-50.7336	-48.8457	-47.9444	-45.3247	-44.1246	-40.4142	-42.7067	-40.6399	-38.4921	-34.0753	-31.8094	-29.4218	-25.1021
88	88.7113	-33.0731	-38.8445	-45.323	-61.5356	-64.7125	-65.928	-62.7687	-61.9952	-59.6702	-56.971	-56.4105	-52.5459	-50.5985	-48.2913	-47.7502	-45.0968	-44.0911	-40.5963	-42.4508	-40.5645	-37.4309	-32.7454	-30.3244	-27.9644	-23.7912
89	88.8112	-32.1275	-39.0235	-45.6245	-60.8384	-63.3685	-64.7702	-61.6858	-61.7248	-58.927	-56.3809	-56.3146	-52.3516	-50.1661	-47.4216	-47.2782	-44.6127	-43.7713	-40.4399	-41.8869	-40.2755	-36.1852	-31.3645	-28.7815	-26.4621	-22.4142
90	88.9111	-31.0708	-38.8039	-45.527	-59.7757	-61.6925	-63.2657	-60.233	-61.0944	-57.8031	-55.4276	-55.795	-51.5769	-49.4203	-46.1957	-46.4253	-43.7814	-43.0942	-40.023	-41.0682	-39.6063	-34.8069	-29.8391	-27.14	-24.8632	-21.0238
91	89.011	-29.6973	-38.3146	-45.0796	-58.5198	-59.6788	-61.4331	-58.5151	-60.1508	-56.3827	-54.1533	-54.9478	-50.6229	-48.3544	-44.7297	-45.3877	-42.6815	-42.1606	-39.2819	-40.0414	-38.708	-33.3657	-28.3009	-25.4488	-23.2941	-19.5389
92	89.1109	-28.1445	-37.4759	-44.2611	-56.8894	-57.3953	-59.3063	-56.5247	-58.814	-54.7005	-52.562	-53.8193	-49.3488	-46.9798	-43.013	-43.9674	-41.2752	-40.9164	-38.209	-38.651	-37.5813	-31.7542	-26.67	-23.7936	-21.6602	-18.0455
93	89.2108	-26.3839	-36.3248	-43.1337	-54.8328	-54.8312	-56.8889	-54.2426	-57.1422	-52.557	-50.6557	-52.306	-47.7649	-45.3499	-41.1239	-42.2857	-39.7325	-39.4414	-37.0855	-37.137	-36.2149	-29.982	-25.0663	-22.1048	-19.9955	-16.6425
94	89.3107	-24.5778	-34.7859	-41.8811	-52.4951	-52.0392	-54.2218	-51.6001	-55.1534	-50.2269	-48.4923	-50.425	-45.9137	-43.4519	-39.0779	-40.4168	-37.932	-37.7582	-35.6146	-35.441	-34.6523	-28.2001	-23.4598	-20.3971	-18.4251	-15.2077
95	89.4106	-22.6323	-33.0738	-40.0786	-49.9467	-49.1032	-51.3505	-48.8261	-52.8739	-47.7498	-46.1454	-48.3366	-43.7897	-41.3628	-36.9054	-38.2783	-35.9618	-35.9228	-33.975	-33.6187	-32.9631	-26.4075	-21.8823	-18.7527	-16.8614	-13.7858
96	89.5105	-20.5983	-31.2185	-38.0429	-47.14	-46.0037	-48.3028	-45.886	-50.3995	-45.0768	-43.626	-46.056	-41.5531	-39.0754	-34.5073	-36.0591	-33.8987	-33.9291	-32.2693	-31.67	-31.1613	-24.6117	-20.2991	-17.1452	-15.3305	-12.4361
97	89.6104	-18.6803	-29.1013	-35.8702	-44.1984	-42.8427	-45.1593	-42.8698	-47.6545	-42.2493	-40.8875	-43.5337	-39.0813	-36.6857	-32.2796	-33.7508	-31.734	-31.8458	-30.5016	-29.6645	-29.2614	-22.876	-18.7671	-15.5765	-13.832	-11.1113
98	89.7103	-16.6817	-27.0277	-33.6572	-41.1249	-39.5858	-41.8643	-39.7852	-44.7487	-39.3459	-38.082	-40.8356	-36.495	-34.2306	-30.0623	-31.4286	-29.5515	-29.7089	-28.5383	-27.6378	-27.3157	-21.0992	-17.1963	-14.0323	-12.3984	-9.83557
99	89.8102	-14.7876	-24.8994	-31.2814	-38.0335	-36.4186	-38.5881	-36.6539	-41.6083	-36.3424	-35.1842	-37.9574	-33.8645	-31.6879	-27.7675	-29.1625	-27.3247	-27.5586	-26.6041	-25.5718	-25.353	-19.3717	-15.658	-12.5917	-11.0132	-8.57549
100	89.9101	-12.9706	-22.7193	-28.8689	-34.8753	-33.2491	-35.4124	-33.5413	-38.5045	-33.2885	-32.3041	-35.1551	-31.2436	-29.1547	-25.496	-26.7451	-25.109	-25.3829	-24.5038	-23.477	-23.3837	-17.6601	-14.1427	-11.1562	-9.64609	-7.37704
101	90.01	-11.1814	-20.5165	-26.3391	-31.7842	-30.1751	-32.0384	-30.4826	-35.4035	-30.3827	-29.5967	-32.2468	-28.5182	-26.6051	-23.3376	-24.4146	-22.9295	-23.2127	-22.4894	-21.4738	-21.3863	-16.036	-12.7203	-9.82218	-8.34455	-6.17382
102	90.1099	-9.35282	-18.4198	-23.8374	-28.7205	-27.1705	-28.9544	-27.4699	-32.3167	-27.4176	-26.7732	-29.3884	-25.8745	-24.1314	-21.1187	-22.05	-20.7502	-21.0584	-20.4999	-19.5692	-19.5026	-14.4906	-11.3189	-8.47693	-7.15112	-5.00867
103	90.2098	-7.56808	-16.3477	-21.4641	-25.7723	-24.3296	-25.8713	-24.6089	-29.1786	-24.5955	-24.0958	-26.5327	-23.3887	-21.6431	-18.9385	-19.8184	-18.6805	-19.0612	-18.5149	-17.7286	-17.6479	-12.9268	-9.95659	-7.20443	-5.83233	-3.87958
104	90.3097	-5.73526	-14.3407	-19.0502	-22.9348	-21.522	-22.9925	-21.7879	-26.1888	-21.8661	-21.4881	-23.7011	-20.9772	-19.3075	-16.9299	-17.7048	-16.6017	-17.1563	-16.6449	-15.8003	-15.8452	-11.4588	-8.55954	-5.93895	-4.47911	-2.79483
105	90.4096	-4.00125	-12.4792	-16.8555	-20.2947	-18.8427	-20.3087	-19.1151	-23.2603	-19.3027	-18.9654	-21.0268	-18.5205	-16.9925	-15.0993	-15.6471	-14.5849	-15.3051	-14.7346	-13.9359	-14.0923	-9.92301	-7.26745	-4.60837	-3.14394	-1.70193
106	90.5095	-2.34002	-10.6619	-14.6621	-17.7082	-16.2866	-17.5408	-16.5277	-20.4994	-16.7707	-16.6337	-18.4071	-16.1354	-14.7474	-13.2012	-13.6982	-12.6532	-13.4802	-12.7657	-12.2031	-12.2536	-8.5093	-5.96224	-3.38332	-1.98422	-0.6431
107	90.6094	-0.74926	-8.88755	-12.5513	-15.3325	-13.8743	-14.9515	-14.059	-17.8367	-14.4023	-14.2951	-15.951	-13.9481	-12.6292	-11.3336	-11.7903	-10.8252	-11.5749	-10.8802	-10.4712	-10.5277	-7.05624	-4.67367	-2.1495	-0.74035	0.39613
108	90.7093	0.81938	-7.22425	-10.5074	-13.0523	-11.5312	-12.5046	-11.6381	-15.3463	-12.1416	-12.0988	-13.5671	-11.8292	-10.6095	-9.62208	-9.98596	-9.04788	-9.8253	-9.18692	-8.79545	-8.89539	-5.63782	-3.41723	-0.91374	0.57359	1.44694
109	90.8092	2.35244	-5.60764	-8.53328	-10.844	-9.29332	-10.236	-9.43307	-12.8908	-9.9451	-9.98433	-11.2637	-9.73924	-8.54608	-8.13187	-8.20451	-7.35864	-8.13127	-7.5131	-7.17243	-7.26619	-4.25885	-2.12162	0.31708	1.6613	2.48482
110	90.9091	3.98891	-4.07611	-6.7302	-8.66674	-7.1762	-8.10692	-7.10452	-10.5686	-7.81859	-7.91827	-9.38424	-7.69097	-6.6805	-6.61872	-6.58404	-5.72937	-6.48424	-5.78056	-5.63079	-5.7173	-2.90228	-0.866	1.54801	2.89076	3.54229
111	91.009	5.56656	-2.57251	-4.93897	-6.57425	-5.16803	-6.06277	-4.86687	-8.30671	-5.82316	-6.07279	-7.37519	-5.73167	-4.78499	-5.15445	-4.93491	-4.12852	-4.83588	-4.18788	-4.12316	-4.19424	-1.50503	0.35398	2.7904	4.07338	4.67128
112	91.1089	7.1606	-1.13153	-3.18736	-4.54009	-3.10386	-4.0579	-2.59386	-6.09937	-4.08035	-4.10836	-5.28713	-3.82614	-2.92152	-3.58805	-3.39122	-2.59066	-3.29819	-2.56864	-2.60201	-2.52196	-0.24132	1.66667	3.99835	5.1992	5.69675
113	91.2088	8.79677	0.31948	-1.46662	-2.75772	-1.09843	-2.08471	-0.51627	-4.02325	-2.20519	-2.22328	-3.39811	-1.96743	-1.17299	-2.18922	-1.86871	-1.04532	-1.79038	-1.05156	-1.19696	-0.98935	1.04034	2.87673	5.32984	6.41359	6.79887
114	91.3087	10.2988	1.76793	0.17664	-1.04414	0.8566	-0.44443	1.21952	-1.86303	-0.16381	-0.39581	-1.48265	-0.08902	0.64926	-0.71452	-0.40313	0.50348	-0.26934	0.49376	0.30609	0.49406	2.63755	4.18544	6.81178	7.63956	7.95494
115	91.4086	11.9231	3.33771	1.85045	0.78218	2.72612	1.26839	2.82845	0.2114	1.56217	1.40204	0.56884	1.7077	2.41325	0.91172	1.12541	2.03368	1.29253	2.02784	1.63651	2.03422	4.47786	5.48013	8.00781	8.97591	9.098
116	91.5085	13.4911	4.74736	3.48837	2.5448	4.69867	3.12946	4.87506	2.52805	3.35254	3.1895	2.39496	3.53604	4.18179	2.42115	2.57781	3.49282	2.73138	3.52067	2.80704	3.50952	5.97254	6.84011	9.38358	10.2605	10.3625
117	91.6084	15.1454	6.21737	5.07501	4.33074	6.56879	4.80169	6.7907	4.53842	5.46273	4.96956	4.25639	5.26293	5.86392	3.69345	4.31392	5.10577	4.30381	5.02523	4.28346	5.04618	7.37368	8.19438	10.8516	11.535	11.5279
118	91.7083	16.7227	7.79468	6.67625	6.10425	8.5447	6.63702	8.47054	6.66638	7.63746	6.81209	6.56996	7.07623	7.66433	5.08844	5.80791	6.68352	5.75228	6.58958	5.78752	6.5384	9.14447	9.65967	12.2916	12.9214	12.8671
119	91.8082	18.454	9.577	8.29786	7.93346	10.4664	8.43733	10.2751	8.68967	9.6829	8.66683	8.59631	8.88407	9.3842	6.66323	7.4444	8.20627	7.31745	7.92547	7.30267	8.1216	10.6587	11.1683	13.7699	14.4348	14.0811
120	91.9081	20.1476	11.2358	9.85824	9.66821	12.5599	10.1606	12.2911	10.7569	11.5366	10.7638	10.4574	10.8377	11.294	8.18641	9.36018	9.80715	8.98706	9.49513	8.79755	9.67739	12.3022	12.7111	15.1748	15.8499	15.4684
121	92.008	22.0515	12.8873	11.5439	11.5387	14.6728	12.1121	14.2727	12.6973	13.7203	12.6697	12.5664	12.6215	13.1512	9.85433	11.3787	11.3715	10.6494	11.0386	10.1506	11.3592	13.96	14.2869	16.7628	17.3813	16.9354
122	92.1079	23.9011	14.6803	13.276	13.3729	16.9058	14.1028	16.3325	14.8386	15.7674	14.7888	14.6138	14.5992	15.0604	11.5501	13.2416	13.15	12.2834	12.3487	11.8085	13.0019	15.6355	15.9132	18.4588	19.0153	18.4173
123	92.2078	25.5909	16.5516	15.0136	15.3358	19.316	16.4624	18.4565	17.2153	17.9574	17.1676	16.6878	16.5644	17.0513	13.3175	15.1262	15.0187	14.063	13.8806	13.5245	14.8011	17.46	17.6623	20.0923	20.7205	20.1237
124	92.3077	27.2985	18.2636	16.9472	17.3548	21.8215	18.6719	20.5325	19.4321	20.1758	19.3895	18.7308	18.7177	19.1827	15.1887	17.3932	16.9805	15.8027	15.5836	15.3183	16.5679	19.2908	19.387	21.8976	22.6671	21.7567
125	92.4076	29.3273	20.2159	18.9111	19.4377	24.1462	20.9641	22.8391	21.7473	22.6136	21.6833	20.9705	20.8946	21.3134	17.1298	19.5709	18.9888	17.7438	17.3207	17.1958	18.3636	21.2552	21.2902	23.7162	24.578	23.597
126	92.5075	31.1395	22.2493	20.9151	21.7239	26.5749	23.7291	25.1168	24.1104	25.0467	24.256	23.2181	23.123	23.6381	19.1303	21.9806	21.0601	19.6313	19.0674	19.221	20.2196	23.5323	23.2134	25.5416	26.7682	25.6051
127	92.6074	32.8635	24.2419	23.0813	24.1388	29.0567	26.4753	27.6609	26.578	27.853	26.8096	25.6438	25.5009	26.0261	21.2882	24.6007	23.2975	21.8612	21.014	21.249	22.1568	25.6039	25.3999	27.3649	28.9188	27.6506
128	92.7073	34.8728	26.5158	25.325	26.8363	31.9534	29.1396	30.2385	29.1716	30.8892	29.4096	28.1298	27.9566	28.5253	23.6064	27.0999	25.7654	24.1566	23.2054	23.4921	24.278	27.6347	27.6407	29.6684	31.3104	29.8166
129	92.8072	37.1027	28.8656	27.7835	29.5192	34.768	32.153	33.037	31.8388	33.8513	32.0395	30.8116	30.5007	31.1849	26.0322	29.7793	28.3961	26.4317	25.4853	25.7782	26.4635	30.1968	30.2391	32.07	33.8436	31.916
130	92.9071	39.0328	31.5786	30.1639	32.2424	37.6439	35.0646	35.8135	34.6633	36.8626	34.8546	33.6357	33.3967	34.0095	28.3457	32.4693	31.0072	28.7965	27.9657	28.2447	28.6848	32.517	32.9524	34.6398	36.4555	34.355
131	93.007	41.571	34.1442	32.7563	35.1663	40.6631	38.0706	38.8135	37.5499	39.8814	37.8914	36.6669	36.2221	36.9568	31.3407	35.2527	33.7891	31.4243	30.3828	30.8777	31.1039	34.8892	36.0509	37.5575	39.3031	37.108
132	93.1069	44.1859	36.9879	35.6255	38.2702	43.7412	41.3261	41.8406	40.613	43.0566	41.072	39.5904	39.1409	40.0269	34.3561	38.127	36.8299	34.1796	33.1561	33.6302	33.5068	37.4968	39.1247	40.3735	42.3756	39.884
133	93.2068	46.9832	40.1581	38.524	41.6503	46.8648	44.5124	45.1835	43.769	46.449	44.5345	42.8164	42.2243	43.288	37.4617	41.2135	40.0547	36.9687	36.0763	36.5055	36.3543	40.4521	42.2157	43.5984	45.5189	42.8302
134	93.3067	49.948	43.3049	41.6315	45.0736	50.0107	47.9757	48.6161	47.0487	49.6611	47.9565	46.205	45.5547	46.6677	40.6566	44.5078	43.1502	40.2368	38.9257	39.7851	39.1503	43.2437	45.5187	46.9524	48.9007	45.9838
135	93.4066	53.1724	46.8091	44.9215	48.5675	53.3841	51.4609	51.9783	50.5419	53.4512	51.6372	49.6122	48.9776	50.2481	44.2819	47.955	46.3956	43.439	42.4099	43.0743	42.4192	46.5016	48.8306	50.303	52.3745	49.0524
136	93.5065	56.4631	50.2004	48.3198	52.0871	56.7521	55.06	55.6349	54.0861	56.8574	55.4567	53.2194	52.4513	53.6907	47.8054	51.4381	49.5289	46.9209	45.4879	46.5403	45.6141	49.9335	52.1955	53.8051	55.9992	52.2831
137	93.6064	60.0633	53.6689	51.8282	55.8235	60.1078	58.6801	59.242	57.5378	60.6563	59.1901	56.8534	56.1707	57.3674	51.5377	54.8022	53.1437	50.4297	48.9409	49.9587	49.001	53.4066	56.036	57.4159	59.5005	55.5768
138	93.7063	63.5344	57.1398	55.3553	59.5948	63.9144	62.3999	62.8639	61.1349	64.088	62.7854	60.4737	59.9113	61.0586	55.5973	58.2553	56.4884	53.9404	52.5355	53.4124	52.6534	57.2084	59.7098	61.0457	63.2453	59.4153
139	93.8062	66.8453	60.6945	58.9614	63.2604	67.4872	66.1059	66.4069	64.5928	67.5118	66.3033	64.0896	63.3153	64.6011	59.1677	61.6531	59.9078	57.5938	56.1535	57.0704	56.0601	60.7585	63.2959	65.0289	66.9672	63.2858
140	93.9061	70.3163	64.3326	62.6923	66.8607	70.8213	69.9227	70.0561	68.2182	71.017	69.7548	67.9096	67.0666	68.2639	62.7684	65.2812	63.1308	61.3221	59.8693	60.9657	59.5443	64.4986	66.7936	68.8165	70.5946	66.9118
141	94.006	73.9262	67.9372	66.5253	70.461	74.1592	73.3498	73.5274	72.0519	74.2336	73.2747	71.5536	70.7184	71.9953	66.6084	68.7155	66.5956	65.0262	63.5462	64.9069	63.4321	68.2177	70.3468	72.3214	74.0528	70.6672
142	94.1059	77.5145	71.3748	70.2107	74.1342	77.4329	76.7733	76.9171	75.494	77.6385	76.6991	75.0848	74.1519	75.2869	70.1289	72.1209	70.2692	68.7103	67.2218	68.7162	67.0228	71.8161	73.8957	75.9704	77.0183	73.9967
143	94.2058	80.9484	74.6273	73.5647	77.5737	80.8554	80.1664	80.2707	78.6939	80.7638	79.6758	78.5448	77.9447	78.6269	73.6592	75.3601	73.7712	72.2406	70.813	72.044	70.7643	75.2896	77.3573	79.37	80.1993	77.5856
144	94.3057	84.1113	77.9333	77.0949	80.894	83.924	83.2071	83.2928	81.9244	83.6835	82.843	81.7706	81.2057	81.8901	77.0271	78.7622	76.811	75.7738	74.3135	75.5626	74.4302	78.6426	80.6242	82.5859	83.3661	80.4432
145	94.4056	87.1589	80.9312	80.233	84.1957	86.7752	86.394	86.2978	84.8853	86.5391	85.7971	84.9055	84.405	84.8714	80.3545	81.6956	80.0189	78.9112	77.6822	79.0087	77.8272	81.8904	83.5007	85.5581	86.1383	83.5239
146	94.5055	90.269	84.1878	83.2447	86.9408	89.7409	89.1088	89.1168	87.7448	89.2094	88.5441	87.9546	87.3651	87.5929	83.1787	84.4521	83.0082	82.0834	80.9107	82.2258	81.1672	84.9496	86.5596	88.1149	88.721	86.7682
147	94.6054	92.8954	86.8906	86.2635	89.5852	92.4803	91.8492	91.4483	90.4848	91.774	90.9898	90.8987	90.2344	90.3056	86.0741	87.1902	85.8756	85.2161	84.0522	85.2672	84.1451	87.7531	89.1939	90.919	91.1998	89.692
148	94.7053	95.3119	89.701	89.0624	92.1642	94.9022	94.3935	93.9403	93.0469	94.058	93.3078	93.2227	92.948	92.9312	88.9303	89.604	88.6023	87.7809	87.0766	87.8768	87.0791	90.4188	91.7305	93.4169	93.4955	92.1853
149	94.8052	97.605	91.83	91.6808	94.2624	96.9841	96.5137	96.1842	95.2963	96.2729	95.6811	95.4495	95.2594	94.9927	91.3164	92.3109	90.9907	90.5461	89.6611	90.5131	89.7592	93.0155	94.1234	95.4943	95.6599	94.4526
150	94.9051	99.6021	94.207	93.8998	96.7013	98.8501	98.551	98.0869	97.4441	98.0275	97.7742	97.7523	97.5098	97.0682	93.5277	94.2691	93.271	92.7694	92.1318	93.016	92.2754	95.229	96.0733	97.4435	97.7485	96.7117
151	95.005	101.609	96.295	95.7358	98.4404	100.598	100.263	99.9729	99.4884	100.546	99.4952	99.61	99.3582	99.1607	95.661	96.6788	95.3195	95.1078	94.5095	95.3949	94.4443	97.3046	97.6713	98.6296	99.2501	98.4329
152	95.1049	103.054	98.2342	97.7521	100.132	102.265	102.096	101.529	101.048	102.265	101.074	101.535	101.206	100.689	97.6548	98.5785	97.1665	96.8976	96.6068	97.2248	96.512	99.021	99.3359	100.334	101.18	100.526
153	95.2048	104.405	99.7103	99.334	101.81	103.813	103.486	102.989	102.639	103.549	102.594	102.998	102.599	102.309	99.1923	100.094	99.3617	98.707	98.6408	99.1387	98.4478	100.809	101.231	101.864	102.51	102.037
154	95.3047	105.55	101.399	100.927	103.065	104.632	104.842	104.187	104.064	104.618	103.978	104.471	103.997	103.491	100.646	101.49	100.936	100.381	100.558	100.57	99.9713	102.14	102.414	103.18	103.708	103.518
155	95.4046	106.473	102.794	102.492	104.647	105.583	105.851	105.201	105.305	105.967	105.094	105.636	105.354	104.726	101.802	102.796	102.286	101.686	101.614	102.154	101.542	103.58	103.8	104.328	104.771	104.626
156	95.5045	107.194	104.117	103.458	105.676	106.768	107.095	106.379	106.461	106.771	106.19	106.927	106.603	105.585	103.149	103.794	103.293	102.719	103.398	103.386	102.741	104.724	104.865	105.525	105.912	105.801
157	95.6044	108.019	104.86	104.613	106.554	107.233	107.866	107.154	107.347	107.537	107.132	107.894	107.317	106.612	103.992	105.003	104.335	103.862	104.293	104.538	103.96	105.651	106.005	106.342	106.412	106.825
158	95.7043	108.479	106.077	105.576	107.585	107.901	108.594	107.886	108.421	108.31	108.021	108.58	108.076	107.442	104.765	105.578	105.052	104.798	105.309	105.549	104.713	106.566	106.52	106.954	107.251	107.672
159	95.8042	108.876	106.825	106.38	108.176	108.319	109.028	108.506	109.063	108.925	108.817	109.312	108.904	108.169	105.567	106.171	105.778	105.592	106.212	106.247	105.37	107.186	107.253	107.428	107.854	108.1
160	95.9041	109.256	107.136	106.929	108.685	108.671	109.476	108.992	109.472	109.363	109.21	109.828	109.116	108.333	106.084	106.927	106.107	105.948	106.965	106.827	105.999	107.663	107.527	107.785	108.105	108.533
161	96.004	109.153	107.403	107.512	109.186	108.853	109.992	109.117	110.067	109.396	109.171	110.274	109.377	108.731	106.012	107.226	106.327	106.432	107.501	107.182	106.445	108.19	107.863	108.09	108.615	108.941
162	96.1039	109.126	107.765	107.771	109.458	108.97	110.017	109.111	110.293	109.622	109.378	110.572	109.842	108.823	106.213	107.306	106.456	106.697	107.713	107.458	106.929	108.729	107.666	108.029	108.613	108.94
163	96.2038	108.79	107.519	107.68	109.525	109.006	110.423	108.936	110.28	109.613	109.173	110.57	109.714	108.974	106.086	107.656	106.141	106.84	108.148	107.492	107.286	108.263	107.715	108.265	108.682	109.109
164	96.3037	108.523	107.37	108.076	109.482	108.469	110.402	109.045	110.156	109.32	109.24	110.611	109.183	108.839	105.691	107.478	106.089	106.975	107.922	107.329	106.883	108.161	107.765	107.945	108.343	109.247
165	96.4036	108.062	106.851	107.341	109.372	108.265	109.963	108.67	110.094	109.205	109.176	110.52	109.033	108.409	105.544	107.251	105.737	106.499	108.044	107.077	106.691	108.199	107.428	107.426	108.074	108.997
166	96.5035	107.227	106.837	107.192	108.906	107.879	109.478	108.396	109.794	108.754	108.542	110.087	108.65	108.218	104.611	106.987	105.232	105.901	107.653	106.862	106.321	107.575	107.02	107.101	107.578	108.552
167	96.6034	106.072	106.06	106.599	108.379	107.079	108.92	107.277	109.212	107.985	107.919	109.617	108.39	107.719	104.239	106.272	104.711	105.503	107.09	106.119	105.467	107.317	106.219	106.62	106.884	108.072
168	96.7033	104.867	105.152	105.805	107.882	106.118	108.272	106.482	108.587	107.219	107.405	108.735	107.204	106.433	103.003	105.468	104.121	104.604	106.428	105.587	104.679	106.725	105.5	105.666	105.773	107.307
169	96.8032	103.353	104.057	104.918	106.999	105.184	107.499	105.398	107.543	106.132	106.205	107.972	106.714	105.472	102.209	104.58	103.061	103.995	105.701	104.809	103.896	105.32	104.004	104.69	104.773	106.357
170	96.9031	101.904	102.782	103.776	105.996	103.925	106.197	104.169	106.686	105.1	104.958	106.676	105.24	104.181	101.201	103.32	101.924	102.807	104.742	103.081	102.59	104.77	102.997	103.354	103.663	104.981
171	97.003	100.119	100.922	102.478	104.592	102.414	104.748	102.852	105.439	103.565	103.662	105.702	103.941	102.933	99.5563	101.96	100.26	101.298	103.562	102.018	101.403	103.127	101.321	101.656	102.117	103.209
172	97.1029	97.7484	99.5001	100.663	103.265	100.84	103.082	101.331	103.879	101.779	101.973	103.994	102.098	101.522	97.6177	100.389	98.3075	99.7431	101.762	100.114	101.191	101.603	99.7356	99.8151	100.384	102.007
173	97.2028	95.5097	96.8917	99.4361	101.424	98.6159	101.35	99.1625	102.289	99.7372	100.037	102.193	100.483	99.2472	95.27	98.402	96.6407	97.7032	100.404	98.6389	99.5218	100.206	97.8181	97.9518	98.3983	100.225
174	97.3027	92.6069	94.6702	96.6343	99.0594	96.2547	99.4334	97.0058	100.181	97.5716	97.8221	100.376	98.6707	97.2675	92.72	96.2647	94.4492	95.4023	98.2547	96.2871	97.5344	97.7874	95.7368	96.2145	95.7547	98.1322
175	97.4026	89.5898	91.9726	94.0788	97.2717	93.9611	97.0107	94.3298	97.5894	95.5453	95.6502	98.0216	96.2589	94.8329	90.6017	93.7593	91.7298	92.8957	95.708	93.7938	94.8805	96.0152	92.7497	93.1473	93.4241	95.5817
176	97.5025	86.4124	89.0349	91.1889	94.5874	90.8405	94.5014	91.7292	95.8322	92.7226	92.7846	95.2658	93.5534	92.2716	87.633	91.4437	89.3731	90.5318	93.1055	91.3941	91.9064	92.9761	90.1507	90.3146	90.2121	92.5634
177	97.6024	82.5267	85.6708	88.2532	91.556	87.6673	91.4329	88.3754	92.5171	89.5603	89.5601	92.8937	90.9924	89.7616	84.493	88.1856	85.8295	87.3158	90.0866	88.541	88.8399	90.6619	87.2027	87.3565	87.6462	89.4826
178	97.7023	78.4926	82.2231	84.9774	88.0908	83.9743	88.2209	84.6345	89.2787	86.6032	86.348	88.9709	87.4819	85.4893	81.0143	85.3689	82.7102	83.9321	86.8819	84.8727	85.8422	86.7757	84.1331	83.9028	84.0493	86.5891
179	97.8022	74.4548	78.4024	81.3471	84.6461	80.0624	84.2101	81.2164	85.7259	82.7241	83.0156	85.787	84.0538	82.6126	77.1782	81.3719	78.9115	80.6494	83.2051	81.1204	81.6376	84.1146	80.0338	80.4049	80.5426	82.7539
180	97.9021	69.7908	74.6386	77.3074	80.6771	76.0196	81.4346	77.0047	81.8638	78.5891	79.6313	83.5875	81.0691	78.5006	73.4559	77.5438	74.7067	76.3555	79.3501	77.5816	76.2124	79.1937	75.8476	76.2438	76.3669	79.1867
181	98.002	67.2164	70.3186	73.564	75.6286	71.8982	75.0134	73.8927	75.4783	74.1287	75.2634	78.565	77.2992	74.7733	69.7064	73.8156	71.6166	72.4133	75.3699	73.6984	74.2353	75.6105	75.6105	72.6858	72.5282	75.7509
182	98.1019	62.7377	65.8265	68.8432	71.4451	67.6604	70.636	69.6684	71.1446	70.3429	70.9654	74.8201	72.961	70.3348	64.9239	69.8185	66.9308	68.5523	71.1208	68.6889	70.4463	71.132	71.132	68.5202	68.3592	71.3285
183	98.2018	58.4961	61.2626	64.6993	66.8067	62.8305	66.2758	65.2292	67.1641	65.7933	66.6574	69.874	68.5041	65.9904	60.9936	65.3934	62.6877	64.1435	67.0012	64.7847	65.8851	67.1415	67.1415	63.9906	64.2876	67.293
184	98.3017	53.7901	57.1274	60.3254	62.6525	58.3359	61.0314	60.5557	62.3004	61.0348	62.2771	61.0511	63.7417	61.9896	56.6816	61.0688	58.3484	59.5327	61.8443	60.0386	61.2489	62.2257	62.2257	60.343	59.8103	62.9155
185	98.4016	49.7077	52.3943	55.1698	58.1268	54.3604	56.7166	55.8578	57.3807	56.8537	57.8191	56.2501	59.7833	57.1442	51.917	56.6553	53.7275	55.2821	57.6455	55.4793	56.7845	58.6121	58.6121	56.203	55.5933	59.0095
186	98.5015	45.3743	48.2276	50.9211	53.0572	49.8169	52.6022	51.3692	52.8139	52.6735	53.055	52.0468	55.5413	53.3222	48.7854	52.7584	50.1049	51.0877	53.6448	50.8541	52.2227	53.8532	53.8532	51.6275	51.4357	54.5375
187	98.6014	41.5005	44.7982	46.7118	48.1857	45.9706	47.9533	47.3454	48.7676	48.0849	49.1779	47.5958	51.0318	49.6245	44.3524	48.1423	46.0024	47.135	49.501	46.9279	48.0357	49.7263	49.7263	48.0041	48.3105	50.5075
188	98.7013	37.7659	40.6377	43.3576	43.5257	42.0054	44.2438	43.0767	44.3908	44.0233	44.9554	43.7176	47.2409	45.319	41.0078	44.7115	42.63	42.6729	45.0422	43.5145	43.7206	45.6647	45.6647	43.8997	44.1171	46.305
189	98.8012	33.5915	37.1404	39.5358	40.3262	38.1672	40.4273	39.5956	40.4429	40.2447	40.7424	40.3284	43.384	40.9701	37.3433	40.7905	38.9748	39.0667	41.3558	40.4061	40.7378	41.4159	41.4159	40.9031	40.78	43.1583
190	98.9011	30.4368	34.0351	36.1087	36.3857	34.6891	37.0564	35.9548	37.1961	36.8269	37.7986	36.4262	39.3979	37.6018	34.0921	37.3921	36.0447	35.9702	38.6921	37.0212	36.8334	37.9972	37.9972	37.825	36.8061	39.6559
191	99.001	27.6187	30.58	32.9329	33.5067	31.4794	33.6029	33.1755	33.3447	33.5915	34.3447	33.0573	35.276	34.8619	31.61	34.107	34.107	32.896	35.0623	33.5059	33.5603	34.8984	34.8984	34.8413	34.4019	36.0385
192	99.1009	25.3103	28.3397	30.1226	30.2889	28.8191	30.7343	29.8315	30.6999	30.8757	31.6587	30.1549	32.6647	31.4108	28.9496	31.1013	31.1013	29.6192	32.486	30.7599	30.3798	31.9962	31.9962	32.0584	32.1135	33.5505
193	99.2008	23.2722	26.0421	27.6622	27.6065	25.9189	28.0923	26.6898	27.9193	28.3056	28.3193	27.8597	29.8185	28.6497	26.6775	28.296	28.296	27.0649	29.5924	28.063	28.0811	29.1234	29.1234	29.5883	29.1569	30.8143
194	99.3007	20.9988	23.3826	25.1262	25.2876	23.9007	24.7064	24.7696	25.3151	25.5177	25.591	25.0496	27.2944	25.9903	24.1108	25.848	25.848	24.4055	26.5776	25.2476	25.5673	26.6505	26.6505	27.5005	26.8838	28.7319
195	99.4006	18.8209	21.2563	23.298	22.8786	21.4859	22.8128	22.1732	23.193	22.6105	23.3846	22.6308	24.349	23.7948	22.6059	23.3816	23.3816	22.098	24.2779	22.9433	22.7793	24.2668	24.2668	24.8396	24.7378	26.1936
196	99.5005	17.3778	19.3698	20.0835	20.813	19.4016	20.6903	20.1429	20.9282	21.2311	21.673	20.8497	22.3911	21.2917	20.0756	21.2689	21.2689	20.3858	22.0044	21.3583	21.5755	21.7619	21.7619	22.622	22.6295	23.8103
197	99.6004	15.659	18.0589	18.5794	18.3517	17.4723	18.8519	18.3169	18.9436	18.9355	19.3505	18.6971	20.3234	19.6911	18.4691	19.6355	19.6355	18.3895	20.0256	19.2836	19.2974	19.8275	19.8275	20.9235	21.0247	21.713
198	99.7003	14.1202	15.822	16.5402	17.0427	15.62	16.825	16.7206	17.3492	17.0767	17.5212	17.2684	18.7143	17.9196	16.911	17.6522	17.6522	16.5875	18.4466	17.6902	17.2677	18.2095	18.2095	18.9893	19.414	20.2601
199	99.8002	12.6851	14.6424	14.422	15.0158	14.154	15.2879	14.8952	15.8967	16.2105	15.8078	15.347	16.6228	16.3508	15.3559	16.1415	16.1415	15.0754	16.2806	15.7895	15.2447	16.4322	16.4322	18.0174	17.5153	18.7677
200	99.9001	11.5241	13.3216	13.5229	13.7415	12.8779	13.566	13.52	13.9188	14.239	14.1249	13.9941	14.8525	14.5463	14.0472	14.5335	14.5335	14.4028	15.1877	14.4123	14.5852	14.7177	14.7177	16.4555	16.258	16.965
201	100	10.4045	11.9353	12.3709	12.2499	11.2526	12.4074	12.5341	12.4376	12.9041	12.6752	12.596	13.8693	13.2982	13.1177	13.093	13.093	12.2737	13.9451	13.0726	12.9143	13.1038	13.1038	14.8179	15.023	15.5915

## Sheet: No.7（experimental group）
Name	Frequency	Phase	Phase	Phase	Phase	Phase	Phase	Phase	Phase	Phase	Phase	Phase	Phase	Phase	Phase	Phase	Phase	Phase	Phase	Phase	Phase	Phase	Phase	Phase	Phase	Phase
Units	MHz	degree	degree	degree	degree	degree	degree	degree	degree	degree	degree	degree	degree	degree	degree	degree	degree	degree	degree	degree	degree	degree	degree	degree	degree	degree
Hour		0	1	2	3	4	5	6	7	8	9	10	11	12	13	14	15	16	17	18	19	20	21	22	23	24
1	70.03	-1.99736	-1.93704	-2.48152	-2.40113	-2.50045	-2.81373	-2.81791	-2.32618	-3.10209	-2.91948	-2.68021	-2.71644	-2.46511	-2.58085	-2.30973	-2.35368	-2.25362	-2.51545	-1.89906	-2.45345	-1.97563	-2.33961	-2.2036	-2.27876	-2.18425
2	70.1299	-2.17401	-2.1568	-2.67909	-2.54479	-2.78585	-2.94913	-2.98571	-2.53001	-3.33781	-3.09247	-3.00375	-2.90078	-2.70055	-2.70914	-2.54396	-2.46784	-2.47992	-2.68326	-2.12893	-2.61505	-2.10589	-2.54616	-2.4343	-2.56113	-2.38776
3	70.2298	-2.4877	-2.38621	-2.9083	-2.81174	-2.98881	-3.23869	-3.22603	-2.72641	-3.5132	-3.26163	-3.15445	-3.11403	-2.96945	-3.00143	-2.70249	-2.75527	-2.78706	-2.97953	-2.25067	-2.92937	-2.27702	-2.78718	-2.63032	-2.75665	-2.60213
4	70.3297	-2.77273	-2.62376	-3.00743	-3.06897	-3.15772	-3.34376	-3.42585	-2.84842	-3.79886	-3.52704	-3.36568	-3.36406	-3.10299	-3.26022	-2.94908	-3.00497	-2.91064	-3.19436	-2.4155	-3.17468	-2.37816	-3.0246	-2.83004	-2.9866	-2.9032
5	70.4296	-3.0832	-2.89595	-3.40072	-3.34502	-3.37904	-3.69751	-3.77588	-3.11797	-4.03215	-3.73953	-3.68583	-3.68726	-3.32179	-3.54283	-3.28863	-3.2582	-3.20365	-3.49174	-2.66076	-3.44761	-2.74689	-3.29702	-3.14802	-3.29159	-3.11183
6	70.5295	-3.18366	-3.16131	-3.63849	-3.55204	-3.62694	-3.99562	-4.08764	-3.23579	-4.42792	-4.00261	-4.04452	-3.98773	-3.71318	-3.78394	-3.49025	-3.44839	-3.50425	-3.75234	-2.86788	-3.64481	-2.87085	-3.56055	-3.35253	-3.57678	-3.43383
7	70.6294	-3.46578	-3.42564	-3.75849	-3.82266	-3.84391	-4.20283	-4.30608	-3.52158	-4.65985	-4.26342	-4.19952	-4.33515	-3.96592	-4.15494	-3.71954	-3.64366	-3.72296	-3.99162	-3.15678	-3.8749	-3.1448	-3.83436	-3.58202	-3.81317	-3.7818
8	70.7293	-3.71758	-3.71317	-4.11672	-4.0794	-4.0741	-4.48903	-4.55701	-3.86804	-4.89962	-4.57254	-4.42612	-4.53714	-4.07988	-4.29432	-3.81259	-3.90587	-3.99435	-4.31105	-3.39774	-4.18367	-3.35862	-4.1382	-3.86992	-4.19292	-3.88082
9	70.8292	-3.98841	-3.82338	-4.27026	-4.22332	-4.44487	-4.64604	-4.63422	-4.12165	-5.15348	-4.76321	-4.73881	-4.68963	-4.39816	-4.62363	-4.19318	-4.23637	-4.35134	-4.54832	-3.64599	-4.38359	-3.62635	-4.43015	-4.26283	-4.34272	-4.05451
10	70.9291	-4.12912	-3.9981	-4.48653	-4.35811	-4.70058	-4.91108	-4.89686	-4.32915	-5.3282	-5.01733	-4.96674	-4.88567	-4.56953	-4.93834	-4.42315	-4.39223	-4.59803	-4.71733	-3.94392	-4.67252	-4.00548	-4.68484	-4.38135	-4.48738	-4.17728
11	71.029	-4.29938	-4.23706	-4.56171	-4.57709	-4.90509	-5.12595	-5.01402	-4.51055	-5.64713	-5.15586	-4.95193	-5.24691	-4.91126	-5.0024	-4.54483	-4.52368	-4.65987	-5.00607	-4.22902	-4.87574	-4.14082	-4.89231	-4.65416	-4.75503	-4.47209
12	71.1289	-4.32792	-4.42213	-4.72985	-4.67172	-4.96806	-5.28096	-5.15787	-4.65399	-5.60015	-5.30874	-5.20161	-5.36868	-5.02822	-5.35347	-4.7997	-4.84713	-4.90655	-5.14809	-4.90585	-5.08517	-4.36812	-4.84638	-4.63638	-4.81352	-4.55354
13	71.2288	-4.32181	-4.45279	-4.91176	-4.75698	-5.02588	-5.38495	-5.31482	-4.82421	-5.88584	-5.50723	-5.37761	-5.61022	-5.1935	-5.31844	-4.9301	-4.97166	-4.9744	-5.35571	-4.94002	-5.20145	-4.47891	-5.02499	-4.97787	-4.88912	-4.66095
14	71.3287	-4.05682	-4.42707	-4.82913	-4.7072	-5.18603	-5.47658	-5.25094	-4.94949	-5.86041	-5.57363	-5.47319	-5.58457	-5.2247	-5.44492	-4.90614	-4.92194	-5.09632	-5.52915	-5.03538	-5.19783	-4.67172	-4.99149	-4.95315	-4.96765	-4.87729
15	71.4286	-3.38956	-4.1589	-4.88396	-4.70872	-5.22693	-5.37243	-5.32766	-4.99766	-5.80651	-5.62071	-5.39903	-5.43176	-5.13443	-5.3958	-4.96395	-5.00855	-5.06473	-5.40003	-5.0952	-5.34735	-4.69328	-4.98877	-4.99083	-5.02613	-4.68804
16	71.5285	-3.43624	-4.02772	-4.8587	-4.60817	-4.95411	-5.40649	-5.14623	-5.13158	-5.77652	-5.53933	-5.59695	-5.27884	-5.20227	-5.30065	-4.93636	-4.88503	-4.97807	-5.17879	-4.98144	-5.31179	-4.80467	-4.84987	-4.95094	-4.68076	-4.52347
17	71.6284	-3.13505	-3.96801	-4.35996	-4.46855	-4.64132	-5.06087	-5.09083	-5.15128	-5.60588	-5.18505	-5.22227	-5.25701	-5.00586	-4.97217	-4.79166	-4.77061	-4.96892	-5.08828	-5.06478	-5.02238	-4.64411	-4.59042	-4.71571	-4.57893	-4.33808
18	71.7283	-2.92882	-3.57213	-3.97862	-4.12672	-4.42811	-4.9925	-4.98537	-4.84549	-5.40942	-4.88436	-4.91996	-4.92697	-4.67608	-4.76384	-4.58815	-4.62114	-4.59353	-4.71928	-4.54985	-4.70347	-4.40723	-4.32215	-4.41099	-4.10736	-4.09805
19	71.8282	-3.00931	-3.0868	-3.76536	-3.85634	-4.11609	-4.70282	-4.55635	-4.55159	-4.84276	-4.59109	-4.81095	-4.58608	-4.34384	-4.48703	-4.3414	-4.41722	-4.20559	-4.45624	-4.18981	-4.38932	-4.12335	-4.00936	-4.20962	-3.83579	-3.56756
20	71.9281	-2.39548	-2.8509	-3.36995	-3.46428	-3.8699	-4.32254	-4.12882	-4.37133	-4.47719	-4.13619	-4.31945	-4.23798	-4.07101	-4.13017	-3.91612	-3.94365	-3.90128	-3.98095	-3.97668	-4.06302	-3.94104	-3.75979	-3.79566	-3.47579	-3.35775
21	72.028	-2.10713	-2.52848	-3.12511	-3.06617	-3.46515	-4.1235	-3.84469	-3.87991	-4.26709	-3.96577	-3.91772	-3.89882	-3.84987	-3.65146	-3.73231	-3.56344	-3.51583	-3.89301	-3.61925	-3.61433	-3.51823	-3.491	-3.38175	-3.11846	-2.92074
22	72.1279	-1.92278	-1.92182	-2.71328	-2.7316	-3.09752	-3.74283	-3.58586	-3.49305	-3.78326	-3.56635	-3.64232	-3.58476	-3.36628	-3.37761	-3.26761	-3.24944	-3.14652	-3.39015	-3.28654	-3.48061	-3.21737	-2.9688	-3.01564	-2.64404	-2.43508
23	72.2278	-1.54384	-1.50597	-2.06655	-2.50501	-2.70716	-3.37088	-3.0942	-3.24131	-3.46108	-3.38616	-3.24173	-3.13859	-3.02211	-2.85538	-2.98251	-2.79925	-2.77306	-3.06136	-2.75044	-2.98907	-2.76457	-2.69648	-2.58156	-2.21778	-2.06975
24	72.3277	-1.23263	-1.27562	-1.80366	-2.04649	-2.47499	-3.09567	-2.74122	-2.83733	-3.18266	-2.90747	-2.91495	-2.7379	-2.63514	-2.60712	-2.35483	-2.52068	-2.38037	-2.65032	-2.53478	-2.48377	-2.48209	-2.24284	-2.24778	-1.9783	-1.66293
25	72.4276	-0.96326	-0.66178	-1.45015	-1.85317	-2.16011	-2.90919	-2.53029	-2.53301	-2.92065	-2.71866	-2.53992	-2.53032	-2.40796	-2.27454	-2.28502	-2.25294	-2.10437	-2.2677	-2.24327	-2.16637	-2.20708	-2.01123	-2.13026	-1.61453	-1.28002
26	72.5275	-0.54821	-0.51923	-1.06708	-1.40184	-1.84006	-2.66164	-2.32839	-2.2892	-2.59781	-2.31079	-2.19997	-2.25917	-2.1475	-1.89505	-1.93184	-1.76017	-1.88061	-2.08301	-1.90856	-2.02313	-1.91808	-1.65965	-1.71234	-1.32242	-1.07286
27	72.6274	-0.37304	-0.38516	-0.97536	-1.37896	-1.83036	-2.54302	-2.04299	-2.14077	-2.41183	-2.20291	-2.04181	-2.03271	-1.89253	-1.74356	-1.63696	-1.56814	-1.61214	-1.77375	-1.67297	-1.48282	-1.71095	-1.40147	-1.34917	-1.1545	-0.77227
28	72.7273	-0.1338	-0.14668	-0.70636	-1.0625	-1.60121	-2.31114	-1.83396	-1.96728	-2.19933	-1.883	-1.87856	-1.71438	-1.70375	-1.42296	-1.47211	-1.3981	-1.32108	-1.48245	-1.42628	-1.45325	-1.32357	-1.28266	-1.24709	-0.80018	-0.59556
29	72.8272	0.01678	0.0864	-0.65956	-0.89883	-1.37977	-2.09465	-1.71828	-1.76504	-2.01006	-1.97873	-1.62846	-1.54622	-1.43853	-1.24576	-1.32305	-1.27519	-1.25894	-1.18202	-1.21378	-1.19446	-1.11448	-0.9299	-0.954	-0.69075	-0.39108
30	72.9271	0.11887	0.17976	-0.51225	-0.69179	-1.33285	-1.92201	-1.58766	-1.55947	-1.81703	-1.64331	-1.42321	-1.44813	-1.23544	-1.08849	-1.13548	-1.1116	-1.07151	-1.1034	-1.11171	-1.13442	-1.01043	-0.76092	-0.72075	-0.34366	-0.15774
31	73.027	0.3007	0.35892	-0.32887	-0.62894	-1.17405	-1.81687	-1.39109	-1.244	-1.71973	-1.44842	-1.33994	-1.26312	-1.12373	-1.0089	-1.07362	-0.87744	-1.05489	-0.99243	-0.87323	-0.88095	-0.74137	-0.59714	-0.62403	-0.2475	-0.0466
32	73.1269	0.39187	0.50256	-0.25594	-0.56139	-0.9647	-1.66066	-1.33605	-1.31496	-1.60705	-1.30964	-1.20825	-1.31578	-1.03543	-0.85427	-1.01362	-0.79113	-0.73605	-0.88129	-0.7651	-0.77186	-0.54792	-0.48084	-0.38804	-0.21688	0.06899
33	73.2268	0.51422	0.46957	-0.13155	-0.47465	-0.96533	-1.61587	-1.26765	-1.20713	-1.50814	-1.27392	-1.14376	-1.05925	-0.91793	-0.74694	-0.86726	-0.55804	-0.5751	-0.757	-0.56804	-0.56363	-0.49183	-0.37422	-0.36034	-0.03078	0.23121
34	73.3267	0.60432	0.5607	-0.2174	-0.40997	-0.81695	-1.58939	-1.22898	-1.16392	-1.54783	-1.20152	-1.09072	-0.92123	-0.72927	-0.70812	-0.81058	-0.61939	-0.6406	-0.63559	-0.30218	-0.64764	-0.43232	-0.33031	-0.23091	0.01403	0.14122
35	73.4266	0.68088	0.56779	-0.13329	-0.37871	-0.79531	-1.61824	-1.14833	-0.93216	-1.43351	-1.0912	-1.31385	-0.95274	-0.89314	-0.61104	-0.72765	-0.53612	-0.71361	-0.59091	-0.47654	-0.53555	-0.59441	-0.26384	-0.14396	0.1138	0.27218
36	73.5265	0.59476	0.69074	-0.06983	-0.30915	-0.88238	-1.69706	-1.19137	-1.12002	-1.43006	-1.07948	-0.93879	-0.90633	-0.89268	-0.48346	-0.8444	-0.48382	-0.39378	-0.48947	-0.38894	-0.44077	-0.29906	-0.22096	-0.09417	0.2543	0.42987
37	73.6264	0.72833	0.64917	-0.06791	-0.34216	-0.80897	-1.74564	-1.00884	-1.0902	-1.18372	-1.08195	-0.77804	-0.92154	-0.79419	-0.53519	-0.5929	-0.52071	-0.3157	-0.38964	-0.42755	-0.3659	-0.26614	0.05121	-0.06795	0.23394	0.32728
38	73.7263	0.81978	0.59133	0.12637	-0.39435	-0.797	-1.58595	-1.10489	-1.07725	-1.46511	-1.12664	-0.85451	-1.02244	-0.86201	-0.61294	-0.69712	-0.39789	-0.41624	-0.48758	-0.25714	-0.44258	-0.31368	-0.12449	-0.09057	0.2362	0.36328
39	73.8262	0.78307	0.55571	-0.01881	-0.13906	-0.70121	-1.61798	-1.15033	-1.09465	-1.49816	-1.1431	-0.94844	-0.88967	-0.81985	-0.58301	-0.51536	-0.36802	-0.40209	-0.46495	-0.34688	-0.40782	-0.27767	-0.11463	-0.0789	0.31063	0.40352
40	73.9261	0.82126	0.65067	-0.0188	-0.23897	-0.99379	-1.59836	-1.22476	-1.1646	-1.45277	-0.99603	-0.93497	-0.90952	-0.65913	-0.70764	-0.557	-0.45818	-0.34889	-0.44344	-0.38452	-0.35367	-0.2382	-0.06599	0.02721	0.34077	0.15964
41	74.026	1.14931	0.69351	-0.04021	-0.40757	-0.89738	-1.68494	-1.22866	-1.16052	-1.50598	-0.93634	-1.07383	-1.03777	-0.76318	-0.59206	-0.55253	-0.44078	-0.30927	-0.44793	-0.5043	-0.4558	-0.2491	-0.14477	-0.01296	0.54122	0.47328
42	74.1259	0.79387	0.45195	-0.0933	-0.37773	-0.83522	-1.46448	-1.27793	-1.21508	-1.46112	-1.15597	-1.04723	-0.93025	-0.76869	-0.63826	-0.62835	-0.44324	-0.41563	-0.481	-0.44675	-0.29446	-0.34551	-0.07027	-0.02929	0.23593	0.43358
43	74.2258	0.7778	0.54853	-0.20259	-0.3212	-0.9901	-1.75984	-1.50938	-1.26989	-1.62519	-1.14494	-1.09464	-1.12535	-0.73417	-0.7198	-0.60618	-0.3295	-0.3493	-0.52578	-0.6882	-0.3982	-0.40127	-0.12174	-0.1174	0.31167	0.25348
44	74.3257	0.60322	0.28252	-0.23987	-0.46252	-1.03223	-1.82186	-1.39618	-1.35822	-1.5749	-1.29196	-1.19102	-1.03751	-0.89041	-0.68485	-0.58837	-0.53779	-0.45295	-0.56794	-0.44251	-0.51813	-0.16965	-0.09149	-0.08298	0.20954	0.30845
45	74.4256	0.91443	0.42867	-0.24044	-0.58134	-0.9844	-1.94317	-1.45751	-1.54544	-1.70141	-1.45375	-1.08651	-1.11363	-0.98172	-0.68024	-0.76336	-0.29885	-0.35619	-0.55625	-0.39615	-0.33271	-0.38713	-0.14548	-0.06299	0.15871	0.26932
46	74.5255	0.6822	0.43022	-0.37663	-0.62346	-0.94447	-1.99641	-1.44125	-1.77313	-1.83418	-1.27583	-1.23373	-1.11803	-0.99058	-0.8536	-0.73742	-0.44068	-0.60523	-0.86273	-0.57691	-0.53277	-0.37818	-0.27309	-0.25027	0.12703	0.36732
47	74.6254	0.37221	0.30823	-0.21067	-0.40837	-1.08652	-1.89604	-1.518	-1.55253	-1.84814	-1.33207	-1.17214	-1.2165	-0.83482	-0.95636	-0.65432	-0.62457	-0.58046	-0.64186	-0.48506	-0.83539	-0.37188	-0.31244	-0.23671	0.08602	0.23809
48	74.7253	0.76579	0.43017	-0.28017	-0.76916	-1.04309	-2.1157	-1.68736	-1.46817	-1.97498	-1.54815	-1.39131	-1.26271	-0.98848	-0.86	-0.60798	-0.55242	-0.53823	-0.69537	-0.69063	-0.74702	-0.28098	-0.29312	-0.43178	0.00542	0.18009
49	74.8252	0.66481	0.20823	-0.50749	-0.7593	-1.19573	-2.30974	-1.6749	-1.90447	-1.78199	-1.58123	-1.48801	-1.30721	-1.20086	-0.92737	-0.61858	-0.69642	-0.57591	-0.79431	-0.69993	-0.59189	-0.533	-0.31909	-0.15887	0.19783	0.3567
50	74.9251	0.55793	0.07972	-0.59923	-0.63214	-1.3919	-2.08355	-1.75065	-1.79395	-1.98963	-1.56547	-1.48547	-1.43851	-1.30723	-1.06695	-0.95646	-0.60552	-0.44933	-0.74561	-0.63998	-0.65182	-0.67834	-0.2238	-0.27967	-0.05245	0.05033
51	75.025	0.3067	0.24214	-0.62088	-0.95044	-1.49552	-2.24945	-1.84151	-1.89202	-2.06216	-1.72674	-1.56948	-1.48164	-1.07175	-1.18426	-0.96412	-0.84132	-0.75026	-0.85304	-0.75878	-0.90223	-0.61585	-0.28174	-0.33196	-0.11868	-0.0596
52	75.1249	0.7428	0.06848	-0.83045	-0.87	-1.46007	-2.42283	-1.89376	-1.88505	-2.003	-2.05828	-1.5122	-1.5978	-1.22566	-1.17556	-0.88174	-0.94386	-0.63102	-0.96076	-0.56036	-0.51668	-0.58417	-0.42355	-0.45515	-0.33831	0.03823
53	75.2248	0.52981	0.10867	-0.95905	-0.97568	-1.34093	-2.57951	-2.04186	-2.0347	-2.53977	-2.01576	-1.73817	-1.68512	-1.44369	-1.06185	-1.16747	-0.87494	-1.12215	-1.06387	-0.83822	-0.90289	-0.64086	-0.35818	-0.52456	-0.2443	0.07356
54	75.3247	0.17104	-0.02247	-0.76923	-0.87026	-1.59868	-2.5071	-2.13481	-2.10781	-2.37222	-2.1938	-1.77056	-1.76979	-1.49601	-1.48641	-1.29147	-1.2329	-0.99816	-1.01957	-0.80084	-1.04546	-0.82023	-0.71751	-0.5204	-0.26776	-0.03514
55	75.4246	0.52111	0.11908	-0.7485	-1.2878	-1.86057	-2.50611	-2.21528	-2.16733	-2.60273	-2.13123	-1.9336	-1.82858	-1.56614	-1.39062	-1.08982	-1.14809	-1.0313	-1.13601	-1.0659	-1.04104	-0.68341	-0.66784	-0.63603	-0.35267	-0.16384
56	75.5245	0.29254	-0.26754	-0.98223	-1.33596	-1.56497	-2.9874	-2.3221	-2.28742	-2.42655	-2.26984	-2.19817	-2.04419	-1.55229	-1.4607	-1.24067	-1.27445	-1.09287	-1.18246	-1.08925	-1.06564	-0.94637	-0.69188	-0.62868	-0.35239	0.0028
57	75.6244	0.15013	-0.04653	-1.05917	-1.04362	-1.88967	-2.72932	-2.41929	-2.15477	-2.69587	-2.11496	-2.14101	-1.99943	-1.953	-1.43477	-1.4821	-1.18109	-1.21298	-1.22996	-1.08066	-0.9755	-0.96366	-0.73855	-0.71869	-0.58165	-0.32943
58	75.7243	-0.15913	-0.17048	-1.13065	-1.55231	-1.94809	-2.85466	-2.55181	-2.48834	-2.69243	-2.35369	-2.18324	-2.10611	-1.72727	-1.78967	-1.745	-1.51486	-1.15409	-1.33889	-1.08126	-1.23584	-1.03634	-0.73188	-0.80321	-0.46977	-0.51262
59	75.8242	0.263	-0.30757	-1.21731	-1.43797	-2.31147	-3.1169	-2.63923	-2.60722	-2.77107	-2.88897	-2.23396	-2.06555	-1.89417	-1.44461	-1.47329	-1.53394	-1.38332	-1.38308	-1.17089	-1.39126	-1.06342	-0.88318	-0.88191	-0.67609	-0.16194
60	75.9241	0.08881	-0.29161	-1.47101	-1.50297	-1.89439	-3.47873	-2.77495	-2.6052	-3.23772	-2.66511	-2.67012	-2.31131	-2.13754	-1.5961	-1.63751	-1.50851	-1.56408	-1.49852	-1.19011	-1.26805	-1.30405	-0.80817	-0.87574	-0.67217	-0.3926
61	76.024	-0.31387	-0.35699	-1.13955	-1.31379	-2.30277	-3.25431	-2.90956	-2.81053	-3.14179	-2.63334	-2.3984	-2.41798	-2.16764	-2.07364	-2.16494	-1.85757	-1.66766	-1.53631	-1.22575	-1.46762	-1.24707	-1.16194	-0.93119	-0.4069	-0.39058
62	76.1239	0.06651	-0.05941	-1.19025	-1.7595	-2.27654	-3.27339	-2.79134	-2.93063	-3.37139	-2.86813	-2.46754	-2.61838	-2.27777	-1.86158	-1.77743	-1.79	-1.66076	-1.63997	-1.35225	-1.55355	-1.11174	-1.10153	-1.05625	-0.79018	-0.56396
63	76.2238	-0.18468	-0.68265	-1.22285	-2.04784	-2.53535	-3.92205	-3.10189	-3.12471	-2.9931	-3.01445	-3.05416	-2.56501	-2.25151	-2.05862	-1.88782	-1.90831	-1.93251	-1.68057	-1.69779	-1.74307	-1.40403	-1.19507	-1.14718	-0.76813	-0.47557
64	76.3237	-0.27863	-0.47394	-1.64341	-1.65005	-2.76311	-3.9598	-3.30296	-3.05831	-3.46571	-2.91903	-2.89657	-2.73059	-2.73787	-1.96029	-2.21301	-1.92642	-1.7778	-1.78058	-1.85317	-1.60961	-1.72005	-1.42914	-1.23617	-1.00794	-0.62148
65	76.4236	-0.60815	-0.59294	-1.64686	-2.1321	-2.93454	-3.80861	-3.43092	-3.27372	-3.51771	-3.21008	-2.86031	-2.86204	-2.45842	-2.48674	-2.46444	-1.97268	-1.66023	-1.91513	-1.63152	-1.78835	-1.49692	-1.15001	-1.28546	-0.9718	-1.19491
66	76.5235	-0.10591	-0.74791	-1.62209	-2.04456	-3.02321	-4.05368	-3.49311	-3.40206	-3.59259	-3.54565	-2.99402	-3.01308	-2.68011	-2.42274	-2.18947	-2.2486	-2.01524	-1.94599	-1.70779	-2.03357	-1.51871	-1.48072	-1.38889	-1.00116	-0.80519
67	76.6234	-0.33897	-0.52738	-1.97714	-2.1539	-2.66787	-4.19905	-3.6997	-3.47859	-4.15179	-3.5615	-3.45054	-2.99358	-2.90943	-2.25797	-2.30592	-2.0916	-2.11425	-2.0169	-1.95672	-1.94991	-1.6817	-1.46029	-1.50433	-1.17849	-0.81187
68	76.7233	-0.49457	-0.77921	-1.65753	-2.00004	-3.11069	-4.34968	-3.96313	-3.63082	-4.07788	-3.52751	-3.26507	-3.20459	-2.74551	-2.68044	-2.65977	-2.21767	-2.28439	-2.23033	-2.06911	-1.7701	-1.77168	-1.70493	-1.44245	-0.94103	-0.88923
69	76.8232	-0.6233	-0.65615	-1.8467	-2.43217	-3.04903	-4.40351	-3.92862	-3.7593	-4.12418	-3.46771	-3.36603	-3.32983	-3.05118	-2.81234	-2.4446	-2.65602	-2.34239	-2.1698	-1.93519	-2.09281	-1.64337	-1.89029	-1.61785	-1.20863	-1.00469
70	76.9231	-0.59383	-1.13753	-2.01679	-2.83386	-3.37944	-4.63043	-4.06547	-3.98152	-4.02689	-4.09514	-3.62451	-3.55302	-3.02751	-3.0971	-2.69015	-2.59697	-2.60118	-2.46454	-2.32509	-2.32065	-1.86164	-1.82281	-1.67158	-1.41025	-0.91041
71	77.023	-0.689	-0.97485	-2.11839	-2.38242	-3.54778	-4.8808	-4.22582	-4.06001	-4.66399	-3.87625	-4.00304	-3.51728	-3.48163	-2.77281	-2.83968	-2.54132	-2.5084	-2.75838	-2.46944	-2.4492	-2.27419	-2.14315	-1.74092	-1.44051	-1.02541
72	77.1229	-0.92	-1.05051	-2.31932	-2.81831	-3.50039	-4.85684	-4.40841	-4.1691	-4.54021	-4.03663	-3.8463	-3.6906	-3.38995	-3.14167	-3.17965	-2.54198	-2.4435	-2.32451	-2.3029	-2.32811	-2.06952	-1.73824	-1.8477	-1.48087	-1.37632
73	77.2228	-0.89191	-1.29072	-2.28173	-2.86882	-3.82531	-5.10994	-4.50018	-4.33277	-4.63882	-4.30856	-3.86627	-3.94845	-3.51346	-3.2956	-3.03839	-2.953	-2.74478	-2.60627	-2.40315	-2.61145	-2.09377	-2.11438	-2.04521	-1.67807	-1.26643
74	77.3227	-0.76009	-1.24182	-2.59121	-2.86922	-3.51939	-5.2788	-4.69571	-4.49132	-4.92657	-4.58134	-4.31847	-3.99879	-3.73182	-3.1651	-3.09504	-3.03206	-2.85543	-2.7324	-2.65379	-2.53951	-2.26878	-2.11214	-2.02997	-1.74536	-1.31863
75	77.4226	-0.90444	-1.45558	-2.44199	-2.84937	-3.85855	-5.52746	-4.84356	-4.65832	-5.22272	-4.69666	-4.22643	-4.18495	-3.8405	-3.46239	-3.3618	-3.07308	-3.02518	-3.0555	-2.60096	-2.51843	-2.3842	-2.39057	-1.99633	-1.54677	-1.19933
76	77.5225	-1.04282	-1.2775	-2.47569	-3.168	-3.96177	-5.61295	-4.99453	-4.83155	-5.37748	-4.58228	-4.39044	-4.33962	-3.99302	-3.65906	-3.36515	-3.37513	-3.01914	-2.89263	-2.6672	-2.76109	-2.37538	-2.50559	-2.21563	-1.75896	-1.68872
77	77.6224	-1.00302	-1.63431	-2.70237	-3.38845	-4.15774	-5.81001	-5.2005	-5.05714	-5.27337	-5.08892	-4.6606	-4.62014	-3.96438	-3.90898	-3.52264	-3.27856	-3.30705	-2.99659	-2.97417	-2.96334	-2.54095	-2.48728	-2.30401	-1.90423	-1.49321
78	77.7223	-1.10841	-1.60713	-2.85516	-3.39048	-4.32502	-6.08661	-5.36696	-5.20702	-5.77508	-5.08456	-4.99205	-4.59827	-4.41132	-3.85276	-3.69442	-3.43525	-3.28375	-3.24956	-3.20544	-2.99304	-2.86476	-2.67496	-2.38329	-2.06809	-1.60526
79	77.8222	-1.19468	-1.64964	-3.04931	-3.37969	-4.41269	-6.17941	-5.60575	-5.38129	-5.8466	-5.27339	-4.99654	-4.84409	-4.43806	-4.04011	-3.97939	-3.52012	-3.33996	-3.36083	-3.18019	-2.96602	-2.83063	-2.58104	-2.4748	-2.04057	-1.74361
80	77.9221	-1.25498	-1.88208	-3.11193	-3.58856	-4.66151	-6.32482	-5.7761	-5.61112	-5.97125	-5.59201	-5.09726	-5.12348	-4.5977	-4.28868	-3.9881	-3.74514	-3.5948	-3.44537	-3.26042	-3.28792	-2.92537	-2.84859	-2.55796	-2.24813	-1.89347
81	78.022	-1.24116	-1.90385	-3.21929	-3.85566	-4.61026	-6.58016	-6.01519	-5.78183	-6.28541	-5.77209	-5.48296	-5.14973	-4.89226	-4.33013	-4.06984	-3.88894	-3.69583	-3.58913	-3.4808	-3.3282	-3.03319	-2.8659	-2.69571	-2.26859	-1.95138
82	78.1219	-1.33538	-2.0004	-3.37865	-3.87263	-4.83943	-6.77411	-6.22169	-5.93528	-6.56857	-5.92555	-5.49532	-5.43326	-4.94375	-4.52062	-4.3609	-3.95909	-3.86212	-3.70059	-3.58635	-3.3884	-3.19503	-3.05741	-2.6936	-2.19715	-1.83839
83	78.2218	-1.49534	-2.0287	-3.45258	-3.95027	-5.04458	-7.00456	-6.42845	-6.21039	-6.77918	-5.985	-5.70489	-5.67911	-5.13967	-4.8147	-4.388	-4.17358	-3.99472	-3.89435	-3.66055	-3.60855	-3.18746	-3.18623	-2.8514	-2.38336	-2.15899
84	78.3217	-1.46325	-2.28653	-3.6425	-4.06525	-5.28599	-7.16811	-6.65361	-6.41829	-6.79957	-6.39486	-5.96352	-5.8982	-5.17477	-4.97152	-4.57664	-4.33833	-4.19888	-3.95801	-3.66949	-3.74137	-3.37715	-3.23818	-2.88236	-2.51311	-2.05143
85	78.4216	-1.46814	-2.2728	-3.67622	-4.3747	-5.29769	-7.4558	-6.90333	-6.67516	-7.21766	-6.53087	-6.29284	-5.88649	-5.65221	-4.9939	-4.76656	-4.39865	-4.34656	-4.13175	-3.96757	-4.00302	-3.60584	-3.3779	-3.07737	-2.64853	-2.1421
86	78.5215	-1.6337	-2.3426	-3.90948	-4.36309	-5.52963	-7.70135	-7.08603	-6.88535	-7.4233	-6.7339	-6.48239	-6.21819	-5.72494	-5.21183	-5.09747	-4.52196	-4.35885	-4.28459	-4.00673	-3.9225	-3.73913	-3.41672	-3.22859	-2.68488	-2.30894
87	78.6214	-1.76551	-2.59091	-4.12285	-4.56239	-5.76075	-7.94877	-7.40114	-7.16185	-7.6702	-7.04708	-6.46892	-6.50424	-5.87281	-5.44066	-5.1492	-4.78601	-4.65458	-4.38822	-4.17711	-4.13153	-3.72954	-3.5851	-3.2311	-2.83586	-2.48562
88	78.7213	-1.84246	-2.6206	-4.228	-4.86596	-5.91173	-8.24266	-7.54157	-7.38447	-7.80872	-7.32926	-6.97262	-6.62627	-6.25688	-5.55786	-5.21217	-5.04455	-4.897	-4.60404	-4.24356	-4.31259	-3.81619	-3.64955	-3.35406	-2.93169	-2.56319
89	78.8212	-1.83992	-2.76419	-4.43464	-4.91668	-6.06219	-8.48879	-8.07403	-7.67248	-8.22207	-7.62144	-7.11322	-6.91054	-6.38418	-5.80703	-5.59395	-5.08047	-5.06963	-4.74027	-4.36899	-4.31819	-4.14345	-3.81345	-3.33447	-2.88178	-2.46121
90	78.9211	-2.05135	-2.81994	-4.49203	-5.057	-6.28349	-8.80053	-8.24552	-7.97203	-8.54641	-7.7276	-7.36993	-7.16231	-6.57719	-6.08087	-5.67411	-5.22769	-5.1876	-4.8997	-4.57362	-4.5825	-4.11348	-4.09168	-3.7049	-3.07492	-2.81685
91	79.021	-2.06144	-3.05285	-4.71336	-5.21823	-6.5815	-9.06198	-8.53635	-8.17238	-8.77527	-8.17612	-7.55382	-7.49389	-6.7108	-6.35851	-5.87095	-5.51532	-5.44539	-5.03659	-4.61027	-4.76265	-4.25864	-4.1013	-3.6468	-3.19298	-2.75904
92	79.1209	-2.11395	-3.13051	-4.86561	-5.5273	-6.65604	-9.38951	-8.78455	-8.5488	-9.16498	-8.39395	-8.00379	-7.69188	-7.17755	-6.47333	-6.12474	-5.63202	-5.60231	-5.25814	-4.94834	-5.00204	-4.41657	-4.25144	-3.81874	-3.3093	-2.84652
93	79.2208	-2.26215	-3.25647	-5.05333	-5.66931	-6.97258	-9.7046	-9.18319	-8.83613	-9.38185	-8.65647	-8.25871	-8.00769	-7.32253	-6.69659	-6.45042	-5.83251	-5.6722	-5.42873	-5.0302	-4.99488	-4.59252	-4.30884	-4.00735	-3.43464	-2.99206
94	79.3207	-2.3726	-3.409	-5.2651	-5.89324	-7.27254	-10.0764	-9.51996	-9.17716	-9.73755	-9.00445	-8.55327	-8.30551	-7.55175	-6.99617	-6.56813	-5.99995	-5.95236	-5.57326	-5.22242	-5.1769	-4.76991	-4.45266	-4.03219	-3.5284	-3.1303
95	79.4206	-2.512	-3.58969	-5.44841	-6.12895	-7.50307	-10.4106	-9.85604	-9.52199	-10.0822	-9.34175	-8.87193	-8.59753	-7.87208	-7.21532	-6.74321	-6.2963	-6.18765	-5.8049	-5.3466	-5.37503	-4.81522	-4.5997	-4.16578	-3.71032	-3.20317
96	79.5205	-2.64843	-3.72567	-5.65588	-6.34901	-7.78586	-10.8025	-10.2815	-9.84366	-10.4534	-9.69785	-9.23823	-8.91559	-8.21066	-7.47783	-7.0692	-6.45071	-6.4266	-6.00989	-5.51542	-5.48981	-5.10836	-4.70266	-4.24093	-3.72974	-3.2751
97	79.6204	-2.68835	-3.90199	-5.89232	-6.55074	-8.06214	-11.1642	-10.6286	-10.1942	-10.8248	-10.0003	-9.54905	-9.23846	-8.47924	-7.79532	-7.26272	-6.65778	-6.60742	-6.17856	-5.72228	-5.66944	-5.18015	-4.87772	-4.43729	-3.86323	-3.35519
98	79.7203	-2.81598	-4.13617	-6.08503	-6.88043	-8.32486	-11.6357	-11.0475	-10.5723	-11.1989	-10.3526	-9.88561	-9.55506	-8.77787	-8.04328	-7.52313	-6.9332	-6.82194	-6.37173	-5.92177	-5.8255	-5.3286	-5.00842	-4.54496	-3.9849	-3.50552
99	79.8202	-3.04019	-4.28653	-6.30795	-6.95805	-8.68715	-12.014	-11.4978	-10.9923	-11.5663	-10.7086	-10.2336	-9.93462	-9.10159	-8.33533	-7.79408	-7.17403	-7.03641	-6.59147	-6.11409	-6.00519	-5.46606	-5.13436	-4.65081	-4.10121	-3.60001
100	79.9201	-3.08239	-4.3111	-6.49913	-7.28515	-8.95229	-12.4357	-11.869	-11.3434	-12.0551	-11.1308	-10.5746	-10.2135	-9.38821	-8.62163	-8.0708	-7.40293	-7.2932	-6.78454	-6.26454	-6.18514	-5.57267	-5.25314	-4.77132	-4.20987	-3.76785
101	80.02	-3.12597	-4.69695	-6.80385	-7.61634	-9.17903	-12.8939	-12.234	-11.771	-12.3429	-11.5644	-11.0093	-10.5582	-9.71924	-8.86421	-8.28414	-7.71154	-7.54859	-6.97494	-6.46642	-6.40538	-5.69617	-5.36154	-4.89771	-4.31846	-3.72503
102	80.1199	-3.20172	-4.75695	-7.0315	-7.70039	-9.5762	-13.364	-12.7861	-12.1959	-12.7516	-11.8557	-11.4018	-11.0045	-10.0442	-9.21029	-8.61973	-7.83594	-7.67558	-7.13756	-6.64291	-6.48642	-5.94861	-5.49082	-4.99307	-4.36163	-3.75256
103	80.2198	-3.65788	-5.01061	-7.21483	-8.08577	-10.0563	-13.8497	-13.3278	-12.6953	-13.2187	-12.101	-11.8341	-11.3006	-10.3181	-9.45259	-8.72733	-8.13865	-7.90337	-7.32727	-6.9557	-6.76157	-5.9476	-5.57549	-5.16851	-4.60478	-3.91167
104	80.3197	-3.55134	-5.20111	-7.48985	-8.37688	-10.4273	-14.266	-13.764	-13.1144	-13.3526	-12.6325	-12.1293	-11.6786	-10.6058	-9.71629	-9.09672	-8.36328	-8.14621	-7.42897	-7.0196	-6.87661	-6.09777	-5.72635	-5.06662	-4.73919	-4.08926
105	80.4196	-3.73343	-5.44066	-7.86186	-8.88935	-10.6553	-14.8416	-14.2595	-13.6326	-13.916	-13.1542	-12.6403	-11.9381	-11.1536	-9.83498	-9.40772	-8.48435	-8.35664	-7.77838	-7.26447	-6.95676	-6.2876	-5.76583	-5.22353	-4.68876	-4.02941
106	80.5195	-4.0638	-5.81594	-8.30727	-8.75197	-10.9986	-15.3832	-14.7594	-14.0227	-14.2462	-13.3714	-12.8883	-12.4921	-11.4261	-10.2964	-9.53131	-8.77027	-8.56228	-7.87752	-7.20113	-6.94466	-6.33807	-5.8471	-5.41647	-4.81245	-4.13937
107	80.6194	-4.10959	-5.64495	-8.41348	-9.19165	-11.6002	-15.9642	-15.367	-14.5387	-14.8567	-13.8718	-13.0699	-12.73	-11.5233	-10.5516	-9.64358	-8.97817	-8.68343	-8.0236	-7.44826	-7.32436	-6.38122	-5.89556	-5.25151	-4.86712	-4.28059
108	80.7193	-4.11847	-6.0887	-8.53978	-9.68559	-11.827	-16.5934	-15.7705	-15.2177	-15.0629	-14.3919	-13.64	-12.9761	-11.9819	-10.6414	-9.89142	-9.37414	-8.97623	-8.18352	-7.56366	-7.47987	-6.34487	-5.91101	-5.39784	-4.94942	-4.07383
109	80.8192	-4.18501	-6.16502	-9.03456	-9.70736	-12.2229	-17.1187	-16.3308	-15.6459	-15.4516	-14.6416	-13.9303	-13.4371	-12.2068	-11.0485	-10.3945	-9.10848	-9.05822	-8.25619	-7.59235	-7.3277	-6.716	-6.03921	-5.46695	-4.98526	-3.91788
110	80.9191	-4.829	-6.3105	-9.15583	-10.1909	-12.8134	-17.6929	-16.8998	-15.7051	-15.8823	-14.7688	-14.3653	-13.7081	-12.2436	-11.2727	-10.2164	-9.5096	-9.34943	-8.35456	-8.07887	-7.58837	-6.46139	-5.92542	-5.5963	-4.95209	-4.11025
111	81.019	-4.56899	-6.56258	-9.45822	-10.539	-13.4378	-18.2029	-17.3629	-16.381	-15.7595	-15.3584	-14.4475	-13.9315	-12.5791	-11.2973	-10.5347	-9.64112	-9.03118	-8.35689	-7.75239	-7.63961	-6.35753	-6.05333	-5.08434	-4.93425	-4.04258
112	81.1189	-4.73295	-6.69159	-9.90579	-11.201	-13.5583	-18.9816	-17.9064	-16.8389	-16.3286	-15.891	-14.9247	-14.1164	-13.0085	-11.2027	-10.6033	-9.53138	-9.23787	-8.48557	-7.84052	-7.51827	-6.51068	-5.69981	-5.14923	-4.8993	-3.86943
113	81.2188	-5.17116	-7.0796	-10.3715	-11.0789	-13.9427	-19.5002	-18.5212	-17.4635	-16.5127	-15.8663	-15.0794	-14.4036	-13.0657	-11.5645	-11.0498	-9.86227	-9.42879	-8.45652	-7.51911	-7.2817	-6.7174	-5.66579	-5.21735	-4.8109	-3.75353
114	81.3187	-5.22009	-6.87737	-10.4231	-11.4388	-14.5975	-19.8556	-18.9831	-17.4614	-16.9432	-16.2288	-14.9056	-14.5823	-12.9889	-11.8194	-10.7922	-9.82994	-9.38317	-8.37438	-7.59156	-7.5587	-6.35379	-5.56592	-5.12292	-4.74852	-3.78346
115	81.4186	-5.42653	-7.41491	-10.5745	-12.1665	-14.8974	-20.9572	-19.2684	-17.8576	-16.9601	-16.5714	-15.3517	-14.6271	-13.1323	-11.5561	-10.6712	-10.0391	-9.46313	-8.35357	-7.44593	-7.41945	-5.9215	-5.35741	-4.85537	-4.39151	-3.43812
116	81.5185	-5.34154	-7.56701	-11.1133	-12.1645	-15.2529	-21.5448	-19.7923	-18.2532	-17.073	-16.5082	-15.415	-14.8524	-13.6127	-11.6565	-10.8946	-9.65436	-9.34666	-8.23716	-7.30809	-7.08627	-6.05517	-5.41174	-4.64812	-4.32409	-2.93889
117	81.6184	-6.08651	-7.6368	-11.2023	-12.6458	-15.9546	-21.8686	-20.3423	-18.4759	-17.2049	-16.2607	-15.6291	-14.7904	-13.2461	-11.5812	-11.0398	-9.71697	-9.43713	-8.07656	-7.38813	-7.01299	-5.93534	-4.99405	-4.39077	-4.0484	-3.07618
118	81.7183	-5.82017	-7.8784	-11.4697	-13.0146	-16.5489	-22.2961	-20.545	-18.5768	-16.7963	-16.5384	-15.4664	-14.7118	-13.3186	-11.7259	-10.8562	-9.62583	-8.96232	-7.70576	-6.92332	-6.84472	-5.52398	-4.91656	-4.03446	-3.66803	-2.9764
119	81.8182	-5.93866	-8.06753	-11.9351	-13.5981	-16.6644	-22.7226	-20.7961	-18.7006	-16.9451	-16.4678	-15.4606	-14.5455	-13.2572	-11.0704	-10.4771	-9.18038	-8.71641	-7.64863	-6.76415	-6.40514	-5.17921	-4.34059	-3.77884	-3.67886	-2.48997
120	81.9181	-6.22477	-8.42783	-12.2627	-13.4469	-16.8189	-23.521	-21.103	-18.7225	-16.86	-16.2031	-15.2809	-14.4349	-13.0205	-10.9149	-10.6586	-9.03741	-8.63328	-7.25176	-6.25961	-5.78968	-5.00565	-3.99478	-3.41453	-3.20387	-2.28408
121	82.018	-6.17334	-8.22862	-12.2798	-13.7601	-17.3101	-23.4489	-21.3888	-18.6786	-16.7864	-15.9092	-14.701	-14.19	-12.8245	-10.7856	-10.2204	-8.71161	-8.25001	-6.79783	-5.82712	-5.58994	-4.42139	-3.7129	-2.97838	-2.7044	-2.08794
122	82.1179	-6.24087	-8.64882	-12.3336	-14.2807	-17.4956	-24.0723	-21.3884	-18.4798	-16.3595	-15.6735	-14.6079	-13.8393	-12.2984	-10.5191	-9.85921	-8.4774	-8.03484	-6.58153	-5.54907	-5.3265	-3.70432	-3.19636	-2.57107	-2.16065	-1.5732
123	82.2178	-5.9886	-8.75092	-12.6433	-14.1624	-17.6866	-24.3169	-21.4996	-18.4032	-15.9843	-15.1492	-14.243	-13.6092	-12.1497	-10.2062	-9.2284	-7.72574	-7.50012	-6.11356	-5.26373	-4.63547	-3.52199	-3.04844	-2.11727	-1.83056	-0.91821
124	82.3177	-6.34852	-8.81499	-12.6739	-14.4201	-17.6909	-24.3951	-21.5006	-18.1188	-15.6511	-14.4518	-13.849	-13.1614	-11.6207	-9.70887	-9.04666	-7.35817	-7.02505	-5.61659	-4.77988	-3.99266	-3.13052	-2.43495	-1.62483	-1.30773	-0.73684
125	82.4176	-6.19514	-8.93356	-12.6378	-14.4412	-18.0501	-24.347	-21.1687	-17.76	-14.8396	-14.1043	-13.2782	-12.6608	-11.1099	-9.40464	-8.7389	-6.88585	-6.55141	-5.111	-4.21415	-3.73792	-2.54617	-2.09354	-1.16765	-0.8688	-0.39491
126	82.5175	-6.02518	-8.96737	-12.8557	-14.5929	-17.9427	-24.3102	-20.95	-17.4294	-14.3692	-13.5627	-12.8237	-12.0738	-10.5691	-8.59031	-7.77647	-6.15788	-5.87518	-4.56765	-3.96679	-3.15771	-2.07882	-1.44097	-0.75449	-0.66963	0.07493
127	82.6174	-6.10586	-9.10923	-12.8833	-14.2449	-17.945	-24.3945	-20.5828	-16.9611	-13.7814	-12.8889	-12.2004	-11.4413	-10.0007	-8.18876	-7.42556	-5.70178	-5.31577	-4.07134	-3.5034	-2.60087	-1.76188	-1.05375	-0.26384	-0.06691	0.49771
128	82.7173	-5.84532	-8.79201	-12.6236	-14.157	-17.6494	-23.9362	-20.1889	-16.4082	-13.1528	-12.1556	-11.2859	-10.9084	-9.43925	-7.63958	-6.75591	-5.13398	-4.59293	-3.50999	-2.91735	-1.89501	-1.18998	-0.59258	0.17666	0.33742	0.79648
129	82.8172	-5.63399	-8.86692	-12.3488	-14.0797	-17.339	-23.4728	-19.5247	-15.7758	-12.3242	-11.587	-10.7498	-10.1658	-8.57309	-7.23563	-6.06516	-4.59227	-4.05381	-3.01988	-2.33079	-1.74951	-0.59431	-0.02978	0.63199	0.78419	1.25837
130	82.9171	-5.27154	-8.65438	-12.1639	-13.5213	-17.0629	-23.0471	-18.9587	-15.2004	-11.5808	-10.8546	-10.0795	-9.39266	-8.1092	-6.42823	-5.26942	-3.82982	-3.69066	-2.49994	-2.09181	-1.1796	-0.35444	0.11316	1.07139	1.14261	1.80065
131	83.017	-5.15054	-8.33283	-11.8637	-13.2184	-16.544	-22.4042	-18.2891	-14.5002	-10.9175	-9.90772	-9.44697	-8.66396	-7.34969	-5.79945	-4.8062	-3.27378	-2.99042	-2.01352	-1.62976	-0.62899	-0.05738	0.64646	1.42326	1.52384	2.05446
132	83.1169	-4.88991	-8.07954	-11.3939	-12.8053	-16.1915	-21.6914	-17.4398	-13.7623	-9.85233	-9.41599	-8.4804	-8.04162	-6.66163	-5.317	-4.2863	-2.8551	-2.5276	-1.5471	-1.10676	-0.36082	0.39083	1.09095	1.78002	1.82409	2.20773
133	83.2168	-4.44208	-7.66034	-11.106	-12.3547	-15.4711	-20.8826	-16.7388	-13.0376	-9.12044	-8.7749	-7.99514	-7.34312	-6.04356	-4.62767	-3.44693	-2.36319	-1.94414	-1.09748	-0.89247	-0.09437	0.69166	1.51695	2.0733	1.89246	2.54481
134	83.3167	-4.06234	-7.31505	-10.6599	-11.717	-14.8325	-19.9606	-15.895	-12.3506	-8.43925	-8.12201	-7.31591	-6.6945	-5.35518	-3.97246	-3.12609	-1.68538	-1.55914	-0.75592	-0.437	0.40018	0.9199	1.81384	2.36127	2.28309	2.79834
135	83.4166	-3.6464	-6.66377	-9.98581	-10.9631	-14.0113	-19.0513	-15.0362	-11.5575	-7.85265	-7.31422	-6.59551	-6.04181	-4.81823	-3.48054	-2.61432	-1.39657	-1.08746	-0.28079	-0.00755	0.79473	1.33481	2.05087	2.62781	2.4826	2.91309
136	83.5165	-3.20147	-6.29197	-9.32587	-10.4662	-13.1935	-17.9852	-14.1758	-10.7768	-7.04444	-6.81758	-5.88977	-5.51534	-4.08577	-3.11099	-2.08838	-1.0686	-0.685	0.07957	0.46135	1.09199	1.73193	2.36568	2.84133	2.67546	3.17023
137	83.6164	-2.77627	-5.64732	-8.74549	-9.5864	-12.4355	-16.992	-13.2599	-10.0279	-6.31571	-6.27205	-5.32627	-4.90554	-3.66579	-2.5245	-1.53004	-0.85822	-0.53857	0.2223	0.70252	1.16988	1.86571	2.40996	3.03404	2.79843	3.44261
138	83.7163	-2.2744	-5.05443	-8.07001	-8.8812	-11.5243	-15.9131	-12.4794	-9.27315	-5.86556	-5.61361	-4.95113	-4.34584	-3.18228	-2.05363	-1.26729	-0.3934	-0.08852	0.59071	0.98214	1.52922	1.93492	2.69661	3.20169	2.98498	3.53061
139	83.8162	-1.84714	-4.55824	-7.30872	-8.16482	-10.8073	-14.8317	-11.5607	-8.52372	-5.21176	-5.08773	-4.23937	-3.90437	-2.72398	-1.77696	-1.01213	-0.18343	0.1842	0.89201	1.33921	1.65513	2.21509	2.84743	3.35935	3.05126	3.55159
140	83.9161	-1.32081	-4.00414	-6.74168	-7.45377	-9.91886	-13.76	-10.7671	-7.75279	-4.65449	-4.56353	-3.88117	-3.42082	-2.38942	-1.38992	-0.50502	-0.00749	0.47348	1.19916	1.52815	1.72919	2.34757	3.01184	3.48998	3.04346	3.57588
141	84.016	-0.80663	-3.55793	-6.22202	-6.70604	-9.08812	-12.7251	-9.98684	-7.08199	-4.0737	-4.22837	-3.48688	-2.98041	-2.08244	-1.02055	-0.34497	0.32043	0.6202	1.22473	1.75642	1.95847	2.43099	3.16486	3.53568	3.17244	3.82898
142	84.1159	-0.44624	-2.84968	-5.45717	-5.90979	-8.29086	-11.732	-9.258	-6.46702	-3.79696	-3.56623	-3.01726	-2.57522	-1.79988	-0.66212	-0.09229	0.43773	0.80019	1.38375	1.94548	2.1124	2.61838	3.18397	3.62929	3.32354	3.79592
143	84.2158	0.05917	-2.49911	-4.82024	-5.31299	-7.48511	-10.7272	-8.55776	-5.89306	-3.24843	-3.21291	-2.56194	-2.2939	-1.45223	-0.53547	0.15811	0.60571	0.954	1.60608	2.16942	2.22738	2.83263	3.3146	3.64122	3.3433	3.75959
144	84.3157	0.49399	-2.00781	-4.26196	-4.72044	-6.8128	-9.84698	-7.84892	-5.29886	-2.83614	-2.88652	-2.2933	-1.93586	-1.24931	-0.30482	0.43056	0.67317	0.92133	1.70307	2.18815	2.15582	2.83942	3.18547	3.62371	3.32049	3.80941
145	84.4156	0.93197	-1.50455	-3.72389	-4.07077	-6.07395	-8.99213	-7.27976	-4.80976	-2.61001	-2.46685	-2.10306	-1.60511	-1.03212	-0.04033	0.44745	0.94903	1.08422	1.76426	2.22445	2.3538	2.81214	3.2796	3.65342	3.36388	3.82316
146	84.5155	1.23366	-1.16052	-3.19218	-3.46294	-5.58649	-8.22091	-6.65964	-4.38786	-2.23473	-2.09169	-1.69667	-1.45539	-0.75342	0.02771	0.49524	1.01244	1.14506	1.83332	2.39131	2.36406	2.90432	3.26014	3.59387	3.37004	3.7888
147	84.6154	1.58772	-0.79474	-2.66859	-3.01037	-4.9334	-7.48873	-6.16697	-3.98498	-1.96284	-1.81031	-1.52794	-1.19087	-0.58602	0.18345	0.71567	1.06932	1.25076	1.88329	2.37072	2.32158	2.89622	3.24864	3.55389	3.23838	3.60712
148	84.7153	1.9465	-0.55832	-2.28487	-2.56394	-4.38609	-6.84888	-5.6777	-3.62475	-1.64491	-1.68809	-1.33681	-1.01168	-0.42769	0.35991	0.72073	1.22082	1.21658	1.94177	2.37185	2.40289	2.85703	3.26045	3.56789	3.2478	3.70629
149	84.8152	2.1394	-0.10357	-1.81694	-2.18773	-3.85738	-6.22369	-5.19974	-3.25729	-1.55099	-1.33075	-1.09278	-0.78196	-0.33246	0.51404	0.77597	1.27275	1.31369	1.90889	2.33346	2.45459	2.90103	3.16964	3.48443	3.25042	3.59499
150	84.9151	2.2885	0.06996	-1.49781	-1.66946	-3.47488	-5.63167	-4.81982	-2.98039	-1.27747	-1.19274	-0.87307	-0.70457	-0.13237	0.53275	0.86124	1.27754	1.34298	1.96128	2.42951	2.46541	2.96572	3.18505	3.47161	3.21759	3.46737
151	85.015	2.53807	0.29623	-1.11784	-1.38604	-3.0347	-5.11762	-4.40961	-2.69489	-1.08811	-1.07665	-0.77051	-0.52897	-0.07233	0.56638	0.941	1.2395	1.30751	1.93978	2.34487	2.33187	2.89182	2.99914	3.41122	3.13711	3.45397
152	85.1149	2.7074	0.54342	-0.752	-1.11515	-2.63586	-4.64885	-4.0509	-2.44914	-0.96739	-0.87815	-0.67663	-0.40734	-0.00295	0.67923	0.92354	1.32548	1.35187	1.89379	2.28117	2.37661	2.79079	2.96853	3.2953	3.08436	3.3789
153	85.2148	2.8457	0.66097	-0.5189	-0.74975	-2.33897	-4.2279	-3.77288	-2.25335	-0.89778	-0.76655	-0.54219	-0.36806	0.10221	0.67855	0.89734	1.33833	1.38804	1.8873	2.21227	2.35992	2.70862	2.89664	3.18415	3.01483	3.28055
154	85.3147	2.85638	0.81606	-0.28556	-0.57403	-2.10177	-3.86049	-3.4282	-2.06298	-0.75592	-0.64533	-0.45205	-0.28625	0.12327	0.67532	0.97245	1.27354	1.37552	1.83823	2.14242	2.23102	2.7015	2.75727	3.0742	2.8647	3.09569
155	85.4146	2.96539	0.9139	-0.13685	-0.37038	-1.8197	-3.51173	-3.21156	-1.89267	-0.63757	-0.63779	-0.3869	-0.22354	0.15978	0.69064	0.92188	1.24064	1.31674	1.77407	2.06978	2.19855	2.59608	2.71875	3.00476	2.76863	3.06175
156	85.5145	3.01205	1.01777	0.05454	-0.22753	-1.5671	-3.22293	-2.9848	-1.74503	-0.58089	-0.54134	-0.35321	-0.17767	0.1534	0.69254	0.88843	1.22907	1.30652	1.6607	1.95697	2.1216	2.49818	2.5817	2.86687	2.68272	2.92749
157	85.6144	2.96902	1.086	0.2023	-0.04021	-1.41462	-2.91458	-2.81708	-1.65856	-0.52188	-0.48895	-0.31247	-0.17123	0.16942	0.65507	0.87459	1.18441	1.26992	1.64516	1.90381	2.06308	2.3895	2.48672	2.75795	2.55564	2.79736
158	85.7143	2.99946	1.11533	0.31687	0.07807	-1.22093	-2.69245	-2.61389	-1.52772	-0.48212	-0.47714	-0.29585	-0.14232	0.18464	0.6146	0.85232	1.13499	1.16458	1.55389	1.80389	1.94175	2.28176	2.34029	2.65946	2.45875	2.69522
159	85.8142	2.98887	1.14575	0.42262	0.17943	-1.06685	-2.44092	-2.44294	-1.43645	-0.44392	-0.43393	-0.26381	-0.12597	0.15719	0.59976	0.79404	1.06556	1.13079	1.50316	1.70698	1.85824	2.16862	2.24711	2.53781	2.3353	2.56645
160	85.9141	2.95761	1.17822	0.49357	0.26451	-0.91512	-2.2434	-2.31919	-1.37698	-0.42652	-0.41446	-0.26206	-0.14375	0.15594	0.54469	0.72992	1.00865	1.06255	1.41616	1.59277	1.76194	2.05228	2.13769	2.39886	2.21585	2.45032
161	86.014	2.91272	1.18702	0.54612	0.34155	-0.84072	-2.07083	-2.18873	-1.3083	-0.42784	-0.42811	-0.2805	-0.14908	0.1154	0.50317	0.67565	0.94748	0.97053	1.3196	1.49668	1.65359	1.95721	1.99162	2.26449	2.07548	2.30077
162	86.1139	2.86411	1.16305	0.55794	0.3811	-0.75913	-1.93663	-2.09359	-1.27219	-0.43765	-0.44548	-0.28732	-0.17495	0.07649	0.44303	0.60413	0.8324	0.89073	1.19941	1.39101	1.52623	1.81126	1.88226	2.19273	1.93927	2.1672
163	86.2138	2.69282	1.11379	0.55928	0.39706	-0.69434	-1.81433	-2.02025	-1.24339	-0.46152	-0.47064	-0.34523	-0.2271	-0.00394	0.38403	0.50316	0.73772	0.77365	1.07773	1.25328	1.38628	1.66921	1.745	1.98401	1.80717	2.02645
164	86.3137	2.66782	1.05894	0.53602	0.40699	-0.67539	-1.7013	-1.96955	-1.268	-0.48959	-0.50069	-0.45667	-0.31804	-0.06648	0.30129	0.42412	0.63251	0.66539	0.97774	1.15585	1.24854	1.53774	1.60757	1.82957	1.63452	1.86017
165	86.4136	2.56818	0.99878	0.50571	0.40777	-0.63682	-1.6254	-1.92701	-1.25411	-0.54433	-0.57157	-0.44669	-0.33468	-0.1214	0.16305	0.31806	0.51444	0.50942	0.82171	1.01127	1.07791	1.41331	1.42887	1.68684	1.50965	1.73816
166	86.5135	2.44947	0.91145	0.4433	0.36332	-0.61928	-1.5481	-1.8945	-1.27061	-0.56189	-0.65127	-0.53902	-0.43049	-0.23147	0.1129	0.21703	0.38645	0.40826	0.70216	0.87552	0.96917	1.28148	1.28513	1.53565	1.34297	1.54225
167	86.6134	2.35223	0.87935	0.41929	0.37418	-0.6412	-1.52694	-1.87799	-1.31093	-0.62949	-0.70268	-0.60852	-0.50845	-0.31373	0.00736	0.04609	0.24201	0.2749	0.58311	0.7177	0.83604	1.06218	1.18039	1.37117	1.22546	1.43308
168	86.7133	2.1348	0.80705	0.39109	0.34936	-0.67255	-1.46581	-1.8956	-1.33158	-0.67368	-0.72192	-0.7447	-0.57945	-0.38236	-0.10383	-0.00361	0.13579	0.14432	0.45535	0.60186	0.65743	0.99881	1.03947	1.13667	1.00406	1.23288
169	86.8132	2.04959	0.72913	0.31895	0.29067	-0.69084	-1.42863	-1.89569	-1.35945	-0.68068	-0.82887	-0.77129	-0.66955	-0.49338	-0.17781	-0.16337	-0.0424	-0.02192	0.32786	0.45298	0.52972	0.84098	0.82605	1.08062	0.84486	1.0403
170	86.9131	1.9036	0.58727	0.2058	0.17398	-0.67037	-1.55162	-1.91321	-1.41619	-0.81713	-0.94298	-0.88256	-0.75943	-0.63514	-0.25331	-0.30315	-0.1621	-0.1578	0.10765	0.22952	0.41933	0.6196	0.66284	0.84825	0.71334	0.88053
171	87.013	1.68738	0.48764	0.18294	0.19957	-0.77011	-1.53053	-1.90975	-1.52585	-0.87577	-1.05873	-1.03729	-0.92084	-0.83661	-0.40905	-0.41468	-0.32887	-0.28672	0.02923	0.1385	0.32328	0.51408	0.5376	0.6408	0.495	0.77947
172	87.1129	1.56354	0.53475	0.16679	0.11824	-0.80766	-1.57913	-1.94615	-1.69253	-1.06779	-1.12915	-1.0015	-1.00027	-0.74738	-0.59919	-0.53312	-0.50685	-0.44405	-0.16806	0.00896	0.0338	0.33065	0.36489	0.56503	0.32287	0.52718
173	87.2128	1.41245	0.26613	0.02649	-0.03821	-0.81886	-1.58088	-2.06393	-1.69084	-1.09827	-1.33297	-1.20784	-1.13513	-1.03238	-0.61099	-0.64983	-0.7473	-0.6947	-0.33078	-0.25142	-0.17539	0.23243	0.21985	0.31189	0.1356	0.3643
174	87.3127	1.28233	0.19333	-0.10792	-0.01277	-0.92414	-1.69997	-2.08229	-1.83007	-1.22042	-1.43714	-1.28998	-1.3175	-1.21027	-0.84728	-1.03295	-0.80748	-0.78295	-0.48033	-0.47551	-0.24794	-0.10676	-0.09466	0.11247	-0.07177	0.40235
175	87.4126	0.89041	0.10747	-0.12708	-0.18358	-1.08233	-1.8062	-2.14961	-1.78424	-1.39445	-1.38689	-1.57219	-1.42291	-1.22038	-1.06088	-1.02642	-1.03751	-1.07907	-0.66378	-0.75862	-0.56639	-0.17859	-0.18204	-0.25929	-0.23806	0.0799
176	87.5125	0.82566	-0.10955	-0.26897	-0.29705	-1.36702	-1.80327	-2.29928	-2.00979	-1.28413	-1.64978	-1.66066	-1.5774	-1.48204	-1.09958	-1.1687	-1.29521	-1.15674	-0.88537	-0.88099	-0.71142	-0.28209	-0.48336	-0.16292	-0.54311	-0.11482
177	87.6124	0.67279	-0.25838	-0.52474	-0.54895	-1.35847	-2.09801	-2.31774	-2.17237	-1.55044	-1.85267	-1.8115	-1.72394	-1.67903	-1.13941	-1.43928	-1.42834	-1.1442	-1.13034	-1.18564	-0.87756	-0.62003	-0.48994	-0.6031	-0.67482	-0.42029
178	87.7123	0.30489	-0.4929	-0.70747	-0.50224	-1.43961	-2.10136	-2.40585	-2.39081	-1.70097	-2.16572	-2.0968	-1.8673	-1.93531	-1.47018	-1.87045	-1.61229	-1.48799	-1.27569	-1.266	-0.94388	-0.99442	-0.72259	-0.71895	-0.91959	-0.52863
179	87.8122	0.19254	-0.38785	-0.67065	-0.69978	-1.73324	-2.09331	-2.48542	-2.39644	-1.95765	-2.17276	-1.92227	-1.96282	-1.88252	-1.75935	-1.85497	-1.86906	-1.69255	-1.45326	-1.39333	-1.31917	-1.01334	-1.04656	-1.04139	-1.23088	-0.88759
180	87.9121	-0.05976	-0.74627	-0.88137	-1.01409	-1.78163	-2.43363	-2.75182	-2.52164	-2.04809	-2.46869	-2.25574	-2.16626	-2.10417	-1.75514	-1.97546	-2.18404	-2.03003	-1.75158	-1.73112	-1.66122	-1.08693	-1.11622	-1.19987	-1.34749	-0.96785
181	88.012	-0.11743	-0.86799	-1.08319	-1.04148	-1.91734	-2.67605	-2.79197	-2.7487	-2.26574	-2.73063	-2.38393	-2.36649	-2.48842	-2.06099	-2.38815	-2.28423	-2.18315	-1.94939	-1.9196	-1.69826	-1.47916	-1.7295	-1.45816	-1.70892	-1.12791
182	88.1119	-0.66204	-1.00284	-1.17903	-1.28545	-2.22898	-2.70017	-2.96565	-2.91533	-2.53031	-2.58189	-2.73803	-2.55181	-2.66687	-2.29699	-2.76801	-2.57479	-2.60076	-2.1507	-2.32388	-2.1659	-1.84002	-1.83835	-1.70257	-1.77516	-1.54714
183	88.2118	-0.83696	-1.27294	-1.3439	-1.56229	-2.53306	-2.65996	-3.24755	-3.17211	-2.44658	-2.98503	-2.90944	-2.77386	-2.86293	-2.81171	-3.0035	-2.88395	-2.67474	-2.44634	-2.46953	-2.40833	-2.00592	-2.20868	-1.9759	-2.16056	-1.87416
184	88.3117	-0.9232	-1.52958	-1.71971	-1.94253	-2.50281	-2.96093	-3.3855	-3.22271	-2.84278	-3.2238	-3.061	-3.03953	-3.13559	-2.62911	-2.96018	-3.04604	-2.8495	-2.74776	-2.86892	-2.57389	-2.19011	-2.40155	-2.29192	-2.59577	-2.17146
185	88.4116	-1.50462	-1.90955	-2.00935	-1.99811	-2.61324	-3.41525	-3.57543	-3.52923	-3.04489	-3.52068	-3.36086	-3.29106	-3.41057	-3.04033	-3.62809	-3.31906	-3.27873	-2.99767	-2.98777	-2.74785	-2.7508	-2.65272	-2.56513	-2.65781	-2.38029
186	88.5115	-1.63176	-1.86262	-2.02384	-2.25763	-3.00295	-3.33535	-3.78096	-3.68284	-3.37464	-3.73201	-3.29947	-3.41577	-3.71793	-3.26976	-3.7463	-3.60684	-3.56203	-3.22388	-2.99642	-3.1483	-2.89636	-3.07351	-2.92889	-3.03952	-2.78145
187	88.6114	-1.95852	-2.29767	-2.33345	-2.73926	-3.161	-3.68911	-4.00972	-4.11069	-3.6088	-4.05431	-3.80986	-3.8578	-3.88864	-3.67823	-4.05928	-3.88531	-4.05803	-3.73401	-3.59453	-3.59521	-3.12737	-3.26687	-3.20642	-3.16046	-3.05603
188	88.7113	-2.05743	-2.55201	-2.62565	-2.77715	-3.40146	-4.09639	-4.25526	-4.25576	-4.01651	-4.44115	-4.01007	-4.19279	-4.29838	-4.06813	-4.33534	-4.24057	-4.22235	-3.97156	-4.013	-3.69917	-3.48964	-3.92844	-3.54302	-3.45481	-3.1436
189	88.8112	-2.61143	-2.74969	-2.73697	-3.2633	-3.56095	-4.182	-4.39994	-4.43971	-4.32004	-4.43833	-4.20861	-4.48602	-4.63846	-4.35455	-4.83436	-4.47911	-4.54137	-4.30097	-4.37724	-3.86234	-3.93039	-4.05897	-3.81609	-3.66465	-3.70511
190	88.9111	-2.79538	-3.10044	-2.94803	-3.59005	-4.09291	-4.37195	-4.83485	-4.81408	-4.59995	-4.87565	-4.73263	-4.81117	-4.98471	-4.88507	-5.20491	-4.80799	-4.91479	-4.55964	-4.51116	-4.46183	-4.20426	-4.65096	-4.18974	-4.0187	-4.08935
191	89.011	-2.88356	-3.42824	-3.48281	-4.05412	-4.20166	-4.67315	-5.0749	-4.97976	-5.00304	-5.20617	-4.98077	-5.15403	-5.23808	-5.02704	-5.33202	-5.14969	-5.22303	-5.1753	-5.09061	-4.66815	-4.64585	-4.9702	-4.57828	-4.55983	-4.57315
192	89.1109	-3.35865	-3.77614	-3.83218	-4.20728	-4.66281	-5.13684	-5.36963	-5.25049	-5.51029	-5.58968	-5.48392	-5.48085	-5.59176	-5.53737	-5.96526	-5.54924	-5.62681	-5.38205	-5.36535	-4.97295	-5.1556	-5.25316	-4.92785	-4.75741	-4.77026
193	89.2108	-3.46181	-4.06991	-4.05253	-4.60825	-4.78417	-5.3165	-5.69321	-5.58561	-5.89216	-5.98119	-5.6972	-5.87126	-6.00383	-5.98688	-6.33104	-5.94848	-5.9753	-5.78713	-5.7563	-5.32841	-5.47905	-5.77622	-5.40706	-5.00934	-5.31208
194	89.3107	-3.97772	-4.68086	-4.44044	-5.12373	-5.09095	-5.55605	-6.02255	-5.99466	-6.33575	-6.3177	-6.14844	-6.33463	-6.4317	-6.51486	-6.71245	-6.3716	-6.35012	-6.23137	-6.1044	-5.89531	-5.84781	-6.0566	-5.80589	-5.46244	-5.75629
195	89.4106	-4.31962	-5.14742	-4.90126	-5.30837	-5.5077	-5.99456	-6.53643	-6.30232	-6.81787	-6.72643	-6.62657	-6.73039	-6.80523	-6.89672	-7.05396	-6.75674	-6.80867	-6.6495	-6.7834	-6.2593	-6.33779	-6.71852	-6.27883	-5.83932	-6.04816
196	89.5105	-4.74607	-5.61545	-5.29942	-5.82555	-5.79855	-6.35888	-6.77417	-6.63949	-7.22974	-7.12577	-7.12979	-7.17666	-7.33665	-7.39921	-7.58119	-7.19531	-7.31201	-7.11331	-7.21178	-6.58744	-6.82651	-7.17416	-6.7366	-6.22677	-6.74082
197	89.6104	-5.15882	-6.16227	-5.73247	-6.33309	-6.27849	-6.73434	-7.19112	-7.14925	-7.64286	-7.52272	-7.61189	-7.67238	-7.85681	-7.92644	-8.02926	-7.69954	-7.82602	-7.58632	-7.67579	-7.12716	-7.27889	-7.672	-7.14192	-6.70523	-7.22266
198	89.7103	-5.58177	-6.61097	-6.26792	-6.6567	-6.63681	-7.11185	-7.60842	-7.58295	-8.15514	-7.85965	-8.13513	-8.19662	-8.36156	-8.36211	-8.4891	-8.13519	-8.34818	-8.13097	-8.29762	-7.61597	-7.80952	-8.30207	-7.75934	-7.24524	-7.77227
199	89.8102	-6.10752	-6.89688	-6.66049	-7.07645	-7.03868	-7.45479	-8.05905	-7.96363	-8.63904	-8.45771	-8.6951	-8.70739	-8.86164	-8.92727	-8.99615	-8.61508	-8.84148	-8.63807	-8.90358	-8.28456	-8.34936	-8.70007	-8.28691	-7.73123	-8.38812
200	89.9101	-6.48231	-7.58659	-7.17361	-7.60123	-7.51735	-7.92252	-8.52792	-8.5206	-9.09804	-9.09778	-9.14831	-9.23824	-9.31207	-9.48389	-9.51644	-9.2071	-9.33257	-9.21245	-9.53381	-8.8127	-8.91826	-9.26724	-8.86696	-8.31734	-8.857

## Sheet: No.8（experimental group）
Name	Frequency	Phase	Phase	Phase	Phase	Phase	Phase	Phase	Phase	Phase	Phase	Phase	Phase	Phase	Phase	Phase	Phase	Phase	Phase	Phase	Phase	Phase	Phase	Phase	Phase	Phase
Units	MHz	degree	degree	degree	degree	degree	degree	degree	degree	degree	degree	degree	degree	degree	degree	degree	degree	degree	degree	degree	degree	degree	degree	degree	degree	degree
Hour		0	1	2	3	4	5	6	7	8	9	10	11	12	13	14	15	16	17	18	19	20	21	22	23	24
1	70.03	-3.00247	-3.59481	-3.35609	-3.64437	-3.82236	-3.99055	-3.6712	-3.36657	-3.14693	-3.6408	-3.69662	-3.50947	-3.43582	-3.37362	-3.18188	-3.17412	-3.22158	-2.80421	-2.91466	-2.68194	-2.62065	-2.30858	-1.78508	-1.77043	-2.24115
2	70.1299	-3.1232	-3.68397	-3.6478	-3.71526	-4.01244	-4.13617	-3.89286	-3.5276	-3.37477	-3.87343	-3.75667	-3.59721	-3.72323	-3.60004	-3.47562	-3.33713	-3.39268	-3.00944	-3.22168	-2.93769	-2.79821	-2.56243	-1.92935	-1.92046	-2.42677
3	70.2298	-3.30383	-3.78368	-3.79102	-3.92203	-4.13851	-4.30757	-4.00754	-3.57079	-3.3407	-3.99457	-3.98656	-3.73221	-3.83127	-3.77469	-3.6548	-3.48077	-3.53709	-3.21245	-3.3963	-3.04489	-3.06942	-2.70197	-2.06489	-2.06059	-2.7495
4	70.3297	-3.45544	-4.02293	-4.00869	-4.05338	-4.2644	-4.56451	-4.1741	-3.69134	-3.55661	-4.21763	-4.18465	-3.90249	-4.00255	-3.88818	-3.8028	-3.68006	-3.76613	-3.39864	-3.60399	-3.25943	-3.19328	-2.90681	-2.21639	-2.35957	-3.0065
5	70.4296	-3.59511	-4.2803	-4.20657	-4.21125	-4.57789	-4.76908	-4.32272	-3.8629	-3.72783	-4.46785	-4.37896	-4.07748	-4.15722	-4.21862	-4.02367	-3.89103	-3.9021	-3.53455	-3.87357	-3.45029	-3.3163	-3.01358	-2.37514	-2.40358	-3.1113
6	70.5295	-3.7241	-4.40788	-4.44961	-4.54482	-4.7131	-4.98676	-4.56283	-3.95531	-3.92755	-4.50299	-4.54132	-4.55265	-4.43847	-4.38299	-4.22764	-4.00702	-4.17709	-3.74047	-3.91916	-3.54508	-3.53513	-3.17362	-2.6028	-2.71711	-3.35581
7	70.6294	-3.85462	-4.72034	-4.76254	-4.71952	-4.86481	-5.16196	-4.78382	-4.22415	-4.17551	-4.79268	-4.78493	-4.72734	-4.6419	-4.57661	-4.35827	-4.27835	-4.40668	-3.89021	-4.14295	-3.87015	-3.60564	-3.11792	-2.85588	-2.78886	-3.55429
8	70.7293	-4.07579	-4.9222	-4.86365	-5.05969	-5.02257	-5.39718	-4.89925	-4.42461	-4.30037	-5.00443	-4.928	-4.92645	-4.71377	-4.60882	-4.46703	-4.3531	-4.60941	-3.87829	-4.29035	-3.95431	-3.60917	-3.21994	-2.94897	-3.03709	-3.69796
9	70.8292	-4.30429	-4.98309	-4.94409	-5.17717	-5.21392	-5.54569	-5.00058	-4.63371	-4.51632	-5.14455	-5.20022	-5.10059	-4.88245	-4.76869	-4.59959	-4.51698	-4.76435	-4.16635	-4.39177	-4.09552	-3.53046	-3.57812	-3.09338	-3.13962	-3.86257
10	70.9291	-4.36995	-5.05253	-5.29004	-5.35615	-5.45739	-5.65055	-5.23374	-4.76764	-4.60637	-5.29392	-5.41856	-5.40717	-4.89878	-4.98104	-4.59305	-4.65434	-4.76434	-4.20996	-4.4746	-4.23694	-3.76412	-3.57495	-3.07497	-3.4427	-3.96195
11	71.029	-4.52797	-5.30502	-5.31258	-5.43802	-5.59784	-5.80511	-5.32011	-4.88641	-4.67248	-5.41075	-5.62296	-5.13553	-5.05112	-5.10258	-4.73904	-4.76591	-4.99494	-4.40304	-4.57948	-4.29829	-3.82858	-3.68832	-3.16134	-3.56999	-3.85154
12	71.1289	-4.51759	-5.40127	-5.41468	-5.72001	-5.61107	-6.19532	-5.38564	-5.19907	-4.70657	-5.4174	-5.77615	-5.21882	-5.07216	-5.15365	-4.84333	-4.75228	-4.83828	-4.49524	-4.50929	-4.26981	-3.8954	-3.65257	-3.16129	-3.92164	-3.81911
13	71.2288	-4.64684	-5.35283	-5.47385	-5.81282	-5.73952	-6.14346	-5.5852	-5.1604	-4.96949	-5.37011	-5.78136	-5.21654	-5.26658	-5.28897	-4.75259	-4.7546	-4.97252	-4.3689	-4.55298	-4.38162	-3.88834	-3.5731	-3.17378	-3.89231	-3.78177
14	71.3287	-4.63089	-5.20379	-5.52292	-5.89779	-5.6763	-6.07464	-5.53898	-5.37714	-5.0509	-5.38721	-5.61415	-5.28758	-5.0966	-5.13729	-4.8833	-4.69521	-4.94474	-4.42361	-4.43554	-4.20977	-3.83537	-3.38545	-3.18674	-3.80607	-3.70347
15	71.4286	-4.70522	-5.22559	-5.38657	-5.87886	-5.69635	-6.1762	-5.50292	-5.34565	-5.02125	-5.32703	-5.58109	-5.06805	-5.13273	-5.04948	-4.68265	-4.62109	-4.65685	-4.35438	-4.25491	-4.15857	-3.54852	-3.48132	-2.93733	-3.64818	-3.66239
16	71.5285	-4.75716	-5.15021	-5.17875	-5.8491	-5.7104	-6.11197	-5.61771	-5.47984	-5.04492	-5.13396	-5.21993	-4.9634	-4.87828	-4.79357	-4.609	-4.53034	-4.55302	-4.18905	-4.11639	-4.09828	-3.4405	-3.2236	-2.83671	-3.36932	-3.67
17	71.6284	-4.59068	-4.86767	-5.12669	-5.62112	-5.48391	-5.79103	-5.42509	-5.12182	-4.91968	-5.22996	-4.80804	-4.79024	-4.76284	-4.59859	-4.41861	-4.40502	-4.08832	-3.8972	-4.10845	-3.75721	-3.31291	-3.14183	-2.74615	-3.17388	-3.25406
18	71.7283	-4.33634	-4.76659	-4.93689	-5.51135	-5.37445	-5.58667	-5.24184	-5.10584	-4.82321	-4.89225	-4.74857	-4.60766	-4.67855	-4.33365	-4.17642	-4.06527	-4.16516	-3.80414	-3.7816	-3.53053	-3.08159	-2.92383	-2.49644	-2.925	-2.91862
19	71.8282	-3.96067	-4.35478	-4.58775	-5.21233	-5.19377	-5.44634	-5.00075	-5.02184	-4.82289	-4.4988	-4.39872	-4.28104	-4.2664	-4.0707	-4.02041	-3.87347	-3.77401	-3.53545	-3.50412	-3.32955	-2.91587	-2.66203	-2.31694	-2.72502	-2.75504
20	71.9281	-3.71427	-4.25747	-4.49719	-5.17733	-4.87344	-5.24005	-4.8375	-4.94645	-4.61801	-4.30027	-4.13698	-4.0742	-4.11564	-4.01637	-3.82333	-3.56345	-3.65381	-3.26514	-3.16809	-3.001	-2.70684	-2.39161	-2.09755	-2.38746	-2.32794
21	72.028	-3.55962	-3.8862	-4.13897	-4.85263	-4.67866	-5.05724	-4.55447	-4.61058	-4.4958	-4.06055	-3.7633	-3.91004	-3.86663	-3.80717	-3.57653	-3.27525	-3.36381	-3.03532	-2.98195	-2.6809	-2.6112	-2.1898	-1.79604	-2.03667	-2.04539
22	72.1279	-3.22108	-3.64974	-3.96711	-4.63084	-4.4832	-4.71673	-4.30801	-4.59334	-4.29485	-3.85931	-3.68887	-3.66339	-3.60525	-3.60297	-3.34358	-3.14459	-3.16719	-2.92664	-2.78427	-2.66289	-2.19701	-2.15219	-1.36499	-1.87016	-1.65862
23	72.2278	-2.88599	-3.34885	-3.65167	-4.26752	-4.2191	-4.46638	-4.15546	-4.27148	-4.2438	-3.62484	-3.27875	-3.55068	-3.44833	-3.38177	-3.02828	-3.0351	-2.97658	-2.64164	-2.51397	-2.34227	-2.01821	-1.71581	-1.39604	-1.65423	-1.31547
24	72.3277	-2.68619	-3.02256	-3.27518	-4.32502	-4.04088	-4.18039	-3.91125	-4.15552	-4.11125	-3.28896	-3.1982	-3.33458	-3.26561	-3.30594	-2.94521	-2.83826	-2.63343	-2.46881	-2.36595	-2.30129	-1.88372	-1.63145	-1.11608	-1.37834	-1.17996
25	72.4276	-2.52148	-2.80206	-3.12443	-4.10151	-3.76383	-4.00884	-3.83395	-4.01185	-3.97881	-3.35471	-3.04248	-3.0751	-3.25062	-3.1819	-2.79027	-2.68505	-2.60664	-2.31828	-2.17987	-2.02858	-1.69334	-1.34724	-1.00036	-1.32378	-0.94543
26	72.5275	-2.34054	-2.76873	-2.96776	-3.87169	-3.54435	-3.85385	-3.643	-3.94091	-3.67361	-3.22519	-2.88182	-3.09466	-3.04266	-2.99936	-2.6548	-2.50248	-2.30757	-2.21184	-2.06742	-2.04008	-1.56396	-1.23853	-0.88495	-1.04408	-0.81074
27	72.6274	-2.22025	-2.56518	-2.69215	-3.79889	-3.5019	-3.8284	-3.51161	-3.8068	-3.77902	-3.05091	-2.78881	-2.88723	-2.95338	-2.99116	-2.52448	-2.37878	-2.21894	-2.05342	-2.20034	-1.81151	-1.417	-1.08417	-0.83685	-0.92504	-0.67894
28	72.7273	-1.96429	-2.42855	-2.55326	-3.56728	-3.25832	-3.62951	-3.29525	-3.68232	-3.65169	-2.99548	-2.76955	-2.77245	-2.665	-2.78322	-2.47497	-2.27497	-2.11515	-1.99649	-1.67202	-1.6706	-1.35564	-0.99012	-0.57569	-0.89723	-0.43007
29	72.8272	-2.01691	-2.26351	-2.54306	-3.56123	-3.11048	-3.59646	-3.31528	-3.50629	-3.40805	-2.943	-2.68026	-2.84512	-2.83146	-2.73947	-2.36671	-2.17124	-2.08755	-1.82447	-1.74186	-1.47784	-1.11554	-0.97069	-0.46882	-0.55889	-0.54239
30	72.9271	-1.74748	-2.07464	-2.4358	-3.34828	-3.09266	-3.40526	-3.20042	-3.5144	-3.3824	-2.84598	-2.55785	-2.65415	-2.53313	-2.58946	-2.32855	-2.10238	-2.0007	-1.77002	-1.64273	-1.61739	-1.26256	-0.86614	-0.34904	-0.55782	-0.31567
31	73.027	-1.68337	-2.03384	-2.27715	-3.03666	-3.14756	-3.39254	-3.16012	-3.39063	-3.33589	-2.99425	-2.5765	-2.68295	-2.56549	-2.72458	-2.2249	-1.98644	-1.86477	-1.71239	-1.64833	-1.39778	-1.02777	-0.7219	-0.15934	-0.61588	-0.21525
32	73.1269	-1.5455	-2.03951	-2.30497	-3.05067	-2.92213	-3.19529	-3.04119	-3.28152	-3.25297	-2.65865	-2.71724	-2.62667	-2.4652	-2.53335	-2.16184	-1.94712	-1.82345	-1.67601	-1.45913	-1.31645	-0.9389	-0.74067	-0.16063	-0.39366	-0.23895
33	73.2268	-1.58827	-2.22534	-2.13974	-3.16937	-2.8793	-3.25635	-3.08995	-3.29578	-3.24826	-2.7297	-2.56376	-2.58003	-2.49606	-2.59844	-2.13078	-1.98006	-1.79454	-1.47215	-1.45183	-1.23312	-0.87666	-0.65655	-0.11856	-0.37787	-0.15224
34	73.3267	-1.53453	-1.89128	-2.20191	-2.96151	-2.74973	-3.2403	-3.10349	-3.3144	-3.17179	-2.75344	-2.59967	-2.54645	-2.52231	-2.63908	-2.01237	-1.9414	-1.75709	-1.66429	-1.48116	-1.28338	-0.96697	-0.67935	-0.12446	-0.32135	-0.2032
35	73.4266	-1.48052	-1.90146	-2.04168	-2.94773	-2.64815	-3.13458	-3.07825	-3.2098	-3.23186	-2.76778	-2.59186	-2.74811	-2.47693	-2.43512	-2.2659	-2.00089	-1.79508	-1.5932	-1.38023	-1.23181	-0.88207	-0.62386	-0.245	-0.20059	-0.19413
36	73.5265	-1.44689	-1.69914	-2.09623	-2.75307	-2.82627	-3.08734	-3.0985	-3.19727	-3.25011	-2.83215	-2.57573	-2.23224	-2.42885	-2.47742	-2.14885	-1.96077	-1.79355	-1.70449	-1.4657	-1.24921	-0.97522	-0.6827	-0.10308	-0.29409	-0.18847
37	73.6264	-1.38374	-1.77265	-2.07937	-2.93122	-2.7626	-3.24569	-3.08045	-3.27493	-3.24134	-2.70154	-2.75048	-2.45298	-2.36433	-2.52065	-2.17599	-1.96719	-1.70913	-1.73735	-1.40567	-1.25494	-0.92474	-0.57412	-0.10792	-0.0063	-0.11969
38	73.7263	-1.47932	-1.63462	-2.16485	-3.0419	-2.74506	-3.22131	-3.29043	-3.25041	-3.29589	-2.81604	-2.70068	-2.54662	-2.34541	-2.50472	-2.30124	-2.00824	-1.77337	-1.63016	-1.46117	-1.08124	-0.91455	-0.5548	-0.10962	-0.19243	-0.15575
39	73.8262	-1.29044	-1.85196	-2.23448	-3.03333	-2.82082	-3.23699	-3.2251	-3.20332	-3.33155	-2.85353	-2.76597	-2.71266	-2.76661	-2.46951	-2.24718	-1.97799	-1.85793	-1.6645	-1.44706	-1.1711	-0.87508	-0.35529	-0.09018	-0.25961	-0.11973
40	73.9261	-1.47849	-1.85367	-2.34157	-3.08479	-2.79091	-3.02653	-3.18382	-3.36384	-3.37821	-3.04882	-2.88228	-2.66716	-2.63898	-2.49284	-2.19249	-2.01113	-1.84679	-1.63514	-1.43825	-1.29965	-0.91647	-0.64956	-0.11134	-0.234	-0.09292
41	74.026	-1.48688	-2.02285	-2.13812	-3.09819	-2.99123	-3.23371	-3.27517	-3.29932	-3.56201	-2.93768	-2.63065	-2.61821	-2.59685	-2.72736	-2.17216	-2.08465	-2.07477	-1.81777	-1.43535	-1.39505	-1.03622	-0.79759	-0.12445	-0.2516	-0.20355
42	74.1259	-1.39289	-1.61209	-2.39836	-3.11791	-3.15441	-3.42875	-3.40928	-3.35508	-3.46583	-3.01293	-3.05215	-2.73426	-2.7663	-2.69752	-2.38242	-2.10094	-1.65763	-1.81668	-1.49253	-1.38205	-0.89081	-0.65591	-0.09227	-0.21208	-0.32719
43	74.2258	-1.54338	-2.01099	-2.5039	-3.33582	-3.05832	-3.41821	-3.45462	-3.16701	-3.65861	-3.28741	-3.0582	-2.94312	-2.83412	-2.68548	-2.39959	-2.17762	-2.04009	-1.83111	-1.6775	-1.28958	-1.26658	-1.01099	-0.1511	-0.47163	-0.30644
44	74.3257	-1.43781	-1.97996	-2.47466	-3.1844	-3.18025	-3.54465	-3.50424	-3.63506	-3.53548	-3.11042	-3.20801	-2.74427	-2.829	-2.73877	-2.48217	-2.21136	-1.94964	-1.88051	-1.5436	-1.4111	-1.02842	-0.72651	-0.36041	-0.4172	-0.18339
45	74.4256	-1.40382	-1.81015	-2.29454	-3.42775	-3.11311	-3.72933	-3.60366	-3.78102	-3.63364	-3.24468	-3.25717	-2.9316	-2.98053	-2.83562	-2.47887	-2.29274	-2.11818	-1.66557	-1.57854	-1.48457	-1.16775	-0.69288	-0.27682	-0.34725	-0.40722
46	74.5255	-1.62829	-2.0321	-2.4464	-3.4594	-3.274	-3.9434	-3.7055	-3.56137	-3.69323	-3.34358	-3.18932	-3.13926	-3.05537	-2.89828	-2.60053	-2.29533	-2.1927	-1.94363	-1.7861	-1.36742	-1.22154	-0.96947	-0.33758	-0.43049	-0.65226
47	74.6254	-1.52613	-2.0423	-2.72091	-3.46663	-3.26737	-3.66225	-3.73959	-3.75375	-3.77283	-3.53468	-3.43247	-3.06539	-3.03989	-2.8778	-2.51278	-2.42526	-2.3349	-1.88718	-1.86364	-1.56456	-1.03644	-0.88493	-0.26889	-0.48616	-0.2917
48	74.7253	-1.61832	-2.23055	-2.6161	-3.50531	-3.37832	-3.72774	-3.82444	-3.88363	-3.82825	-3.33985	-3.45857	-3.06803	-2.9442	-2.86504	-2.61063	-2.46185	-2.15952	-2.06492	-1.65776	-1.76368	-1.21724	-0.96352	-0.35484	-0.59287	-0.43977
49	74.8252	-1.33714	-2.1373	-2.62035	-3.68794	-3.67377	-4.15324	-3.96972	-3.79933	-3.89689	-3.43544	-3.47087	-3.17869	-3.05577	-3.20314	-2.83677	-2.51866	-2.06214	-2.16176	-1.46199	-1.66164	-1.20688	-0.8538	-0.20173	-0.55221	-0.62746
50	74.9251	-1.55529	-2.25082	-2.7739	-3.89266	-3.54512	-4.02327	-4.13794	-4.03909	-4.04671	-3.61298	-3.4105	-3.32142	-3.41307	-2.97283	-2.8601	-2.56112	-2.29661	-2.18327	-1.94057	-1.61654	-1.37883	-0.93836	-0.44337	-0.60941	-0.77608
51	75.025	-1.39251	-2.29336	-2.88631	-3.66958	-3.7317	-4.13095	-3.84724	-4.23257	-4.13591	-3.79262	-3.8595	-3.24833	-3.14426	-3.22323	-2.87588	-2.67528	-2.48125	-2.43053	-2.00169	-1.80538	-1.31231	-1.05609	-0.56045	-0.59476	-0.41653
52	75.1249	-1.57928	-2.01724	-2.64547	-3.9823	-3.6053	-4.41247	-4.19334	-4.38007	-4.27551	-3.77941	-3.90771	-3.52524	-3.47361	-3.31709	-2.67537	-2.71245	-2.22997	-2.07318	-2.2073	-2.06545	-1.39975	-1.0401	-0.45245	-0.75629	-0.60416
53	75.2248	-1.73285	-2.34859	-2.851	-3.88324	-3.78503	-4.40727	-4.39886	-4.16658	-4.59531	-3.9236	-3.81036	-3.85333	-3.5932	-3.34505	-3.31333	-2.83449	-2.59587	-2.32943	-2.16757	-1.75287	-1.29938	-1.3924	-0.72814	-0.68956	-0.81724
54	75.3247	-1.92579	-2.46273	-3.03999	-4.27088	-3.89499	-4.35219	-4.46734	-4.47557	-4.40306	-4.07018	-3.90449	-3.798	-3.61747	-3.45364	-3.08204	-2.89942	-2.69961	-2.41154	-2.31735	-1.83192	-1.60274	-1.35948	-0.43128	-0.74982	-0.56404
55	75.4246	-1.75954	-2.42955	-3.11527	-4.26385	-3.83512	-4.35557	-4.33173	-4.58951	-4.44404	-4.29742	-4.09099	-3.72603	-3.50148	-3.47145	-3.09314	-2.99909	-2.5588	-2.65906	-2.12125	-2.22948	-1.57079	-1.37831	-0.56879	-0.82758	-0.74207
56	75.5245	-1.52014	-2.48432	-3.15422	-4.30635	-4.32766	-4.89732	-4.67527	-4.60723	-4.76275	-4.2429	-4.11932	-3.91977	-3.67426	-3.79189	-3.23287	-3.07605	-2.34059	-2.67109	-2.09614	-2.02379	-1.49973	-1.42196	-0.4445	-0.82745	-0.89912
57	75.6244	-1.74148	-2.6003	-3.32909	-4.35157	-4.34098	-4.70827	-5.01599	-4.78718	-5.02858	-4.35381	-4.10415	-4.05246	-4.1575	-3.92579	-3.5967	-3.16447	-2.81952	-2.68042	-2.43201	-2.04783	-1.7438	-1.35167	-0.73235	-0.97993	-0.99233
58	75.7243	-1.63898	-2.86138	-3.456	-4.32212	-4.36098	-4.75974	-4.63174	-5.04716	-5.16121	-4.41519	-4.73282	-3.79185	-3.98585	-3.65716	-3.68389	-3.2743	-3.01914	-2.27834	-2.70176	-2.04122	-1.77924	-1.50493	-0.82855	-1.07175	-0.75102
59	75.8242	-1.84365	-2.69692	-3.15735	-4.76345	-4.29862	-5.19014	-4.97489	-5.20917	-4.81301	-4.58786	-4.59881	-4.26291	-3.93573	-3.91681	-3.28265	-3.35185	-2.8364	-2.86037	-2.37214	-2.20673	-1.86415	-1.36359	-0.70479	-1.03049	-0.94745
60	75.9241	-2.16162	-2.7284	-3.16248	-4.65816	-4.22949	-5.08491	-5.1637	-5.01589	-5.40937	-4.70392	-4.6099	-4.64999	-4.28233	-4.05445	-3.94853	-3.41661	-3.1354	-2.91387	-2.3857	-2.11014	-1.77824	-1.90909	-0.799	-1.06003	-1.13004
61	76.024	-1.92694	-2.80819	-3.63311	-4.62993	-4.57383	-5.11069	-5.58202	-5.11335	-5.35341	-4.86187	-4.674	-4.77581	-4.31401	-4.16482	-3.9355	-3.53313	-3.33384	-2.95146	-2.87584	-2.2383	-2.12182	-1.6708	-0.78596	-1.18791	-0.90844
62	76.1239	-2.06369	-2.695	-3.72304	-4.67922	-4.51355	-5.07771	-5.19977	-5.62673	-5.26529	-4.99035	-4.86423	-4.28778	-4.40093	-4.26101	-3.73267	-3.6182	-3.18808	-2.83089	-2.67987	-2.74341	-2.07401	-1.78844	-0.998	-0.98641	-1.09121
63	76.2238	-1.8603	-3.37271	-3.77384	-5.07003	-5.08493	-5.68732	-5.45128	-5.49693	-5.63358	-5.122	-4.88472	-4.76346	-4.26989	-4.40209	-4.00419	-3.76327	-3.03263	-3.39999	-2.67264	-2.39878	-2.01544	-1.88112	-1.07515	-1.51103	-1.33007
64	76.3237	-2.08702	-3.13038	-4.03981	-5.08435	-5.05534	-5.66467	-5.91518	-5.64756	-6.05616	-5.25324	-4.90343	-4.86442	-4.73113	-4.45076	-4.1947	-3.81297	-3.39983	-3.37552	-2.56662	-2.57928	-2.23616	-1.63942	-1.00489	-1.2988	-1.63135
65	76.4236	-1.94725	-3.14432	-4.17085	-5.28037	-5.10544	-5.7013	-5.58261	-5.87623	-6.16538	-5.45137	-5.44457	-4.86339	-4.83998	-4.52421	-4.43169	-3.9397	-3.77772	-3.28511	-3.23826	-2.60818	-2.2419	-1.71842	-1.23575	-1.50976	-1.20927
66	76.5235	-2.12765	-3.19583	-3.85834	-5.28874	-5.09455	-5.88913	-5.95405	-6.03842	-5.77783	-5.52438	-5.49191	-5.10531	-4.74014	-4.74437	-3.97178	-4.0432	-3.62721	-3.40104	-2.87277	-2.78431	-2.29936	-1.83866	-1.19106	-1.46076	-1.34831
67	76.6234	-2.59389	-3.03872	-4.0456	-5.43582	-5.25133	-6.10774	-6.09258	-6.29514	-6.33646	-5.64918	-5.32838	-5.49437	-5.0885	-4.78743	-4.50963	-4.14087	-3.71596	-3.38968	-2.96164	-2.8705	-2.26594	-2.39767	-1.42782	-1.5067	-1.59057
68	76.7233	-2.37299	-3.39622	-4.29566	-5.56987	-5.41203	-6.19108	-6.5131	-6.09135	-6.39975	-5.79601	-5.59643	-5.45124	-5.11714	-4.89935	-4.6185	-4.23574	-3.79788	-3.53217	-3.42725	-2.79895	-2.70155	-2.17069	-1.45442	-1.57266	-1.36318
69	76.8232	-2.53915	-3.32391	-4.51496	-5.65942	-5.36094	-6.06568	-6.35472	-6.59451	-6.3803	-6.01741	-5.791	-5.37957	-5.28001	-4.92395	-4.45083	-4.33015	-3.86999	-3.60876	-3.25266	-3.06901	-2.48125	-2.30133	-1.0212	-1.65159	-1.48688
70	76.9231	-2.30627	-3.85697	-4.51226	-5.82867	-5.77257	-6.72228	-6.45887	-6.76217	-6.71265	-6.01271	-5.84141	-5.54349	-5.30743	-5.22059	-4.78624	-4.49267	-3.69611	-3.64816	-3.30585	-3.11162	-2.46439	-2.335	-1.38061	-1.67772	-1.71029
71	77.023	-2.52967	-3.78808	-4.65429	-5.89509	-5.99467	-6.83837	-6.89211	-6.74143	-7.07449	-6.29337	-5.94784	-6.04636	-5.55234	-5.28531	-4.92391	-4.60405	-4.07357	-3.89821	-3.21876	-3.25508	-2.73079	-2.21632	-1.55617	-1.81243	-2.13024
72	77.1229	-2.63078	-3.88413	-4.89842	-6.0701	-5.95217	-6.73963	-6.74645	-6.80606	-7.17473	-6.4664	-6.38855	-6.00781	-5.73821	-5.45707	-5.23212	-4.73719	-4.41932	-3.96597	-3.78718	-3.41081	-2.71413	-2.47381	-1.59694	-1.78391	-1.84914
73	77.2228	-2.57904	-3.93241	-4.6969	-6.24104	-6.04452	-7.19243	-7.10515	-7.15301	-7.01754	-6.56269	-6.54143	-6.08289	-5.71879	-5.65967	-4.90765	-4.83466	-4.17903	-4.21906	-3.59512	-3.19916	-2.77103	-2.38729	-1.59286	-1.91838	-1.69008
74	77.3227	-3.04166	-4.05769	-4.84896	-6.32693	-6.24988	-7.22191	-7.31025	-7.418	-7.54225	-6.75971	-6.60225	-6.31945	-6.01642	-5.73303	-5.31663	-5.00052	-4.4504	-4.31579	-3.55092	-3.39068	-2.82458	-2.66629	-1.75823	-1.95274	-2.02059
75	77.4226	-2.91591	-4.21298	-5.10764	-6.50907	-6.37328	-7.34181	-7.62057	-7.40714	-7.6462	-6.93929	-6.60244	-6.58742	-6.11152	-5.92381	-5.45186	-5.0924	-4.68235	-4.15536	-3.93102	-3.52418	-3.05361	-2.74864	-1.78808	-2.08044	-2.00992
76	77.5225	-2.96533	-4.18352	-5.33842	-6.67167	-6.43415	-7.4013	-7.6577	-7.50233	-7.67153	-7.10338	-7.10275	-6.69709	-6.29694	-6.04494	-5.4663	-5.25855	-4.66495	-4.43223	-3.94047	-3.63244	-3.06461	-2.72702	-1.64134	-2.09935	-2.00652
77	77.6224	-2.96129	-4.45436	-5.3751	-6.89402	-6.83092	-7.87148	-7.73536	-7.92073	-8.02961	-7.31764	-7.16433	-6.67626	-6.43478	-6.18387	-5.75979	-5.3797	-4.65709	-4.52659	-4.03405	-3.88441	-3.21584	-2.77856	-1.85655	-2.1917	-1.96436
78	77.7223	-3.09332	-4.57396	-5.53222	-7.06294	-7.04882	-8.05187	-8.18024	-8.00716	-8.29231	-7.53861	-7.32935	-7.13906	-6.69786	-6.4284	-5.96896	-5.51386	-4.98442	-4.73529	-4.13666	-3.83935	-3.23335	-2.9491	-1.98481	-2.26858	-2.31857
79	77.8222	-3.28428	-4.60805	-5.73939	-7.28119	-7.12172	-8.16881	-8.15845	-8.17745	-8.44892	-7.70009	-7.56273	-7.18892	-6.8975	-6.61611	-6.21718	-5.66738	-5.19463	-4.8021	-4.38978	-4.03055	-3.26014	-3.06683	-2.05491	-2.38229	-2.28093
80	77.9221	-3.24366	-4.74464	-5.76594	-7.48242	-7.26915	-8.51784	-8.50492	-8.50173	-8.5316	-7.971	-7.81307	-7.33384	-6.97212	-6.79902	-6.13177	-5.84163	-5.22289	-4.97457	-4.35471	-4.03393	-3.46801	-3.06663	-2.14241	-2.45348	-2.34477
81	78.022	-3.50108	-4.87636	-5.83624	-7.59527	-7.54225	-8.68025	-8.73701	-8.8173	-8.90352	-8.14078	-8.1233	-7.58048	-7.23414	-6.9776	-6.3782	-5.97896	-5.39739	-5.08065	-4.45407	-4.12134	-3.51626	-3.14498	-2.26332	-2.50719	-2.37935
82	78.1219	-3.47587	-5.06723	-6.09323	-7.83926	-7.83395	-8.88134	-9.07667	-8.95185	-9.05911	-8.32597	-8.15454	-7.80521	-7.46044	-7.19956	-6.61486	-6.1474	-5.63199	-5.11873	-4.68806	-4.2778	-3.79717	-3.33226	-2.34539	-2.67364	-2.48747
83	78.2218	-3.58934	-5.12228	-6.29808	-7.99972	-7.97852	-9.06862	-9.23861	-9.12016	-9.29103	-8.60319	-8.58388	-7.99656	-7.64555	-7.31512	-6.70294	-6.32815	-5.74226	-5.33283	-4.74802	-4.41929	-3.71657	-3.46678	-2.28454	-2.6649	-2.54117
84	78.3217	-3.68883	-5.43567	-6.41696	-8.25342	-8.05969	-9.46037	-9.41194	-9.52787	-9.59351	-8.86364	-8.79335	-8.07534	-7.88206	-7.57564	-6.95937	-6.4928	-5.80182	-5.40117	-4.82299	-4.54403	-3.94967	-3.49681	-2.45372	-2.76989	-2.51134
85	78.4216	-3.72763	-5.55059	-6.52387	-8.50347	-8.30597	-9.73546	-9.84482	-9.70066	-9.89921	-9.11189	-8.97438	-8.50403	-8.08759	-7.76673	-7.16164	-6.66386	-6.06594	-5.63215	-4.88685	-4.69534	-4.07888	-3.56715	-2.53715	-2.84102	-2.85106
86	78.5215	-3.88009	-5.68266	-6.79619	-8.62435	-8.63049	-9.89046	-9.9661	-9.93713	-10.1886	-9.37645	-9.28795	-8.68155	-8.42126	-7.99606	-7.46391	-6.88321	-6.29867	-5.72087	-5.19333	-4.88877	-4.12565	-3.708	-2.68947	-2.98161	-2.87435
87	78.6214	-3.93673	-5.8207	-6.87848	-8.94663	-8.82622	-10.2701	-10.2755	-10.3048	-10.3462	-9.64652	-9.60493	-8.88073	-8.60019	-8.26213	-7.50359	-7.07121	-6.48281	-5.88135	-5.29743	-4.92895	-4.26498	-3.79076	-2.78359	-3.06667	-2.96185
88	78.7213	-4.19803	-5.97246	-7.00926	-9.18031	-9.06452	-10.5665	-10.6147	-10.6966	-10.7193	-9.95	-9.98684	-9.20582	-8.86305	-8.52451	-7.78596	-7.2922	-6.67135	-6.04169	-5.40482	-5.06021	-4.38809	-3.88828	-2.85027	-3.11196	-3.03619
89	78.8212	-4.20346	-6.20742	-7.28575	-9.43065	-9.26521	-10.879	-11.0158	-10.9112	-11.1023	-10.2496	-10.1381	-9.50251	-9.17226	-8.77181	-8.062	-7.50485	-6.92245	-6.13228	-5.61781	-5.27419	-4.57085	-3.97898	-2.96337	-3.29149	-3.21578
90	78.9211	-4.34858	-6.31177	-7.51259	-9.69395	-9.52593	-11.1596	-11.301	-11.2141	-11.3936	-10.5868	-10.5774	-9.8826	-9.39419	-9.00817	-8.18258	-7.73476	-7.11475	-6.39766	-5.76771	-5.42895	-4.56765	-4.14426	-2.88879	-3.43828	-3.30103
91	79.021	-4.46446	-6.59227	-7.70732	-10.0112	-9.7913	-11.6003	-11.577	-11.6332	-11.7698	-10.8907	-10.9103	-10.0418	-9.71083	-9.28417	-8.49224	-7.97574	-7.28034	-6.52997	-5.91	-5.6211	-4.76233	-4.25066	-3.05177	-3.50116	-3.36279
92	79.1209	-4.55245	-6.78521	-7.90144	-10.2152	-10.1206	-11.9646	-12.0467	-11.9114	-12.1041	-11.2698	-11.2378	-10.4608	-10.0052	-9.56749	-8.77132	-8.21937	-7.51876	-6.7669	-6.07595	-5.77175	-4.90193	-4.42435	-3.18044	-3.61074	-3.52809
93	79.2208	-4.79283	-6.92654	-8.20349	-10.502	-10.4352	-12.2716	-12.3897	-12.2683	-12.5029	-11.6451	-11.5624	-10.7999	-10.3491	-9.87224	-9.06539	-8.44441	-7.8356	-6.95345	-6.27125	-5.95647	-5.01115	-4.54149	-3.3297	-3.7401	-3.6954
94	79.3207	-4.86063	-7.16271	-8.38648	-10.8473	-10.7371	-12.6869	-12.7776	-12.7263	-12.8911	-11.9737	-11.9334	-11.0865	-10.6441	-10.1568	-9.29654	-8.7149	-8.0138	-7.16009	-6.47285	-6.15178	-5.14584	-4.6349	-3.46587	-3.89075	-3.81646
95	79.4206	-5.06737	-7.35734	-8.63374	-11.1545	-11.0506	-12.9706	-13.1955	-13.1065	-13.2872	-12.3973	-12.3503	-11.489	-11.0162	-10.4669	-9.61675	-9.02314	-8.22316	-7.37437	-6.67691	-6.36059	-5.34471	-4.79739	-3.59122	-4.04119	-3.97983
96	79.5205	-5.2045	-7.5704	-8.8979	-11.4566	-11.4434	-13.3654	-13.6269	-13.5282	-13.742	-12.8212	-12.7783	-11.9045	-11.4016	-10.7766	-9.9525	-9.30972	-8.4376	-7.682	-6.93191	-6.55336	-5.46053	-4.93801	-3.74846	-4.20406	-4.15951
97	79.6204	-5.36808	-7.87243	-9.16747	-11.826	-11.7732	-13.7917	-14.0679	-14.0391	-14.2321	-13.2526	-13.1447	-12.243	-11.7088	-11.141	-10.2858	-9.61666	-8.71361	-7.86254	-7.09357	-6.82712	-5.71274	-5.06164	-3.94684	-4.34248	-4.21856
98	79.7203	-5.57076	-8.04484	-9.47198	-12.1925	-12.1754	-14.2041	-14.6261	-14.4604	-14.6868	-13.6524	-13.5534	-12.7746	-12.1794	-11.5069	-10.5964	-9.95391	-9.05233	-8.1151	-7.30683	-6.96939	-5.90321	-5.32204	-4.13109	-4.51141	-4.45353
99	79.8202	-5.65393	-8.27975	-9.71749	-12.5519	-12.5965	-14.6595	-15.0186	-14.9556	-15.1789	-14.1217	-14.0547	-13.1554	-12.5981	-11.725	-10.9355	-10.2678	-9.30662	-8.29246	-7.68289	-7.08381	-5.96262	-5.42655	-4.31823	-4.71889	-4.59425
100	79.9201	-5.81947	-8.56695	-9.98384	-12.9461	-12.8298	-15.1729	-15.6042	-15.5683	-15.73	-14.6283	-14.5114	-13.5752	-13.0318	-12.2955	-11.1995	-10.5973	-9.53822	-8.60735	-7.8315	-7.45426	-6.28623	-5.72951	-4.56037	-4.92825	-4.56961
101	80.02	-6.04416	-8.80678	-10.3668	-13.2611	-13.3716	-15.7913	-16.2085	-16.0625	-16.2662	-15.147	-15.0078	-14.1205	-13.4934	-12.7301	-11.7608	-10.9767	-9.78222	-8.8434	-8.00043	-7.742	-6.40551	-5.88969	-4.54629	-4.86252	-4.80136
102	80.1199	-6.37715	-9.26824	-10.8589	-13.7966	-13.7827	-16.2104	-16.6487	-16.5111	-16.8374	-15.8823	-15.2994	-14.7644	-13.9786	-12.959	-12.2442	-11.3315	-10.3973	-9.09289	-8.44572	-8.00091	-6.62127	-6.01196	-4.78227	-5.2713	-5.11152
103	80.2198	-6.46502	-9.42786	-11.0563	-14.1507	-14.379	-16.6377	-17.2162	-17.1516	-17.4143	-16.2952	-16.1207	-15.1768	-14.4334	-13.4949	-12.4526	-11.741	-10.5144	-9.6797	-8.43851	-8.12293	-6.6985	-6.23641	-5.04506	-5.34827	-5.15882
104	80.3197	-6.49975	-9.76785	-11.2873	-14.6447	-14.7682	-17.3269	-17.8881	-17.9541	-18.0613	-16.8997	-16.6838	-15.5237	-15.0072	-14.0853	-12.9832	-12.1568	-10.8407	-9.82651	-8.91923	-8.5702	-7.17281	-6.22632	-5.28724	-5.39648	-5.27707
105	80.4196	-6.76525	-9.92581	-11.7441	-15.1083	-15.3039	-18.0016	-18.7483	-18.4546	-18.7295	-17.355	-17.1004	-16.1853	-15.5481	-14.7401	-13.5316	-12.5823	-11.3136	-10.2032	-9.19595	-8.86206	-7.32745	-6.64433	-5.5829	-5.72543	-5.56108
106	80.5195	-7.00634	-10.3949	-12.4046	-15.5868	-15.9203	-18.7125	-19.2369	-19.1293	-19.4364	-18.3087	-18.0126	-16.8961	-16.1506	-14.9238	-14.0855	-13.0451	-11.8372	-10.3945	-9.67447	-8.88172	-7.38665	-6.7862	-5.74825	-6.00028	-5.6626
107	80.6194	-7.46358	-10.6058	-12.5315	-16.0611	-16.0437	-19.0018	-19.9182	-20.0039	-20.1612	-18.8599	-18.5611	-17.5933	-16.6416	-15.7246	-14.2956	-13.516	-12.2124	-10.8755	-9.79237	-9.41604	-7.93772	-7.22436	-6.13823	-6.35348	-5.66717
108	80.7193	-7.50974	-10.7381	-12.6825	-16.5368	-16.9092	-20.0271	-20.6138	-20.6017	-21.0051	-19.4479	-19.1403	-18.1705	-17.3026	-16.2164	-14.9701	-13.9945	-12.3389	-11.2212	-10.1465	-9.72091	-8.05044	-7.46285	-6.01818	-6.17162	-5.87754
109	80.8192	-7.81612	-11.0313	-13.228	-17.1015	-17.4639	-20.6958	-21.4904	-21.2592	-21.6537	-20.4893	-19.6971	-18.9271	-18.1123	-17.0835	-15.4355	-14.5019	-13.1384	-11.6906	-10.7193	-10.1682	-8.32809	-7.6201	-6.38229	-6.52654	-6.29024
110	80.9191	-7.91848	-11.7713	-13.997	-17.5945	-18.1606	-21.1625	-22.2975	-21.9899	-22.5029	-21.0734	-20.7003	-19.6971	-18.5935	-17.601	-16.1793	-15.0227	-13.438	-12.3573	-10.9754	-10.3784	-8.47718	-7.96121	-6.7049	-6.76819	-6.33935
111	81.019	-7.99451	-11.8696	-14.3819	-18.0886	-18.8079	-22.0849	-23.1252	-23.0398	-23.3357	-21.893	-21.4056	-19.9464	-19.1201	-18.3209	-16.6571	-15.5597	-13.8489	-12.569	-11.192	-10.8216	-9.10222	-7.96034	-7.02242	-6.98377	-6.49162
112	81.1189	-8.41957	-12.0922	-14.5599	-18.9082	-19.3669	-22.9107	-23.9081	-23.951	-24.2431	-22.5552	-22.0549	-21.0959	-20.0331	-19.0472	-17.3686	-16.1179	-14.1917	-13.1078	-11.5903	-11.1231	-9.26738	-8.43747	-7.28683	-7.13409	-6.85256
113	81.2188	-8.62685	-12.5004	-15.1198	-19.3598	-20.1835	-23.9051	-24.8906	-24.7424	-25.161	-23.7652	-22.9692	-21.9293	-20.8923	-19.7433	-18.0977	-16.7304	-15.1042	-13.3968	-12.1973	-11.2038	-9.55999	-8.67126	-7.52128	-7.45912	-6.99923
114	81.3187	-9.02718	-12.8609	-15.5798	-19.9593	-20.5141	-24.2806	-25.7679	-25.8407	-26.0972	-24.6566	-24.0016	-22.8311	-21.7279	-20.5798	-18.5059	-17.3349	-15.6643	-14.0278	-12.6366	-11.8027	-9.99144	-9.08428	-7.991	-7.65341	-7.05492
115	81.4186	-9.1154	-13.0242	-15.8926	-20.4054	-21.4286	-25.4664	-26.6332	-26.757	-27.0373	-25.4748	-25.0414	-23.6301	-22.1238	-21.279	-19.3349	-17.9767	-16.0091	-14.4749	-12.8897	-12.199	-10.1816	-9.64578	-8.00495	-7.86974	-7.2891
116	81.5185	-9.48296	-13.5084	-16.4399	-21.2764	-22.177	-26.456	-27.9231	-27.5533	-28.0749	-26.4695	-25.6796	-24.5929	-23.3133	-22.1417	-20.1586	-18.6501	-16.5179	-14.9178	-13.3259	-12.6854	-10.6715	-9.73592	-8.34721	-8.1207	-7.75404
117	81.6184	-9.59216	-14.1806	-17.1684	-21.7427	-22.9871	-27.0428	-28.7965	-28.495	-29.0927	-27.531	-26.7303	-25.5833	-24.1571	-22.9544	-21.1133	-19.3299	-17.2088	-15.7768	-13.7981	-13.0309	-11.0488	-10.1075	-8.80093	-8.45118	-7.90764
118	81.7183	-9.65835	-14.5312	-17.4672	-22.4007	-23.7071	-28.1279	-29.7871	-29.707	-29.9667	-28.5669	-27.7671	-26.2271	-24.8886	-23.8111	-21.5496	-20.0105	-17.8571	-16.1768	-14.1422	-13.5495	-11.5557	-10.3468	-9.1458	-8.74987	-8.11462
119	81.8182	-9.99861	-14.6321	-17.8481	-22.7681	-24.4254	-29.0577	-30.6927	-30.782	-31.2462	-29.6319	-28.8824	-27.2945	-25.9608	-24.6645	-22.5522	-20.6949	-18.3755	-16.6737	-14.5765	-13.9055	-11.6862	-10.7645	-9.50701	-8.96527	-8.45633
120	81.9181	-10.0801	-15.0536	-18.3785	-23.3067	-25.2717	-30.1495	-31.8931	-31.6199	-32.3539	-30.682	-29.8295	-28.3093	-27.0022	-25.5369	-23.4207	-21.4292	-19.2017	-17.2199	-15.2636	-14.129	-12.2072	-11.0705	-9.78988	-9.18138	-8.64315
121	82.018	-10.4111	-15.3786	-18.8718	-23.809	-25.801	-30.7	-32.9458	-32.7045	-33.2967	-31.7972	-30.9748	-29.2997	-27.9361	-26.402	-24.098	-22.1572	-19.972	-17.7628	-15.7537	-14.7659	-12.6426	-11.566	-10.2378	-9.48832	-8.79159
122	82.1179	-10.4749	-15.6703	-19.2435	-24.4229	-26.527	-31.7374	-33.8593	-33.6533	-34.2401	-32.8481	-32.0813	-30.2419	-28.6976	-27.3015	-24.8579	-22.8832	-20.5118	-18.3991	-16.154	-15.1903	-12.931	-12.0289	-10.4428	-9.78262	-8.87102
123	82.2178	-10.6771	-15.8803	-19.7339	-24.9556	-27.352	-32.7427	-35.0981	-34.3898	-35.329	-33.8707	-32.972	-31.2261	-29.7539	-28.1928	-25.7057	-23.6136	-21.137	-18.9821	-16.5465	-15.774	-13.4607	-12.2795	-10.7973	-10.1624	-9.34237
124	82.3177	-10.7888	-16.2334	-20.2892	-25.2787	-28.0905	-33.418	-36.021	-35.3436	-36.4973	-34.9084	-33.9934	-32.202	-30.8388	-29.0504	-26.7189	-24.3368	-21.981	-19.5498	-17.2824	-16.1981	-13.8665	-12.6643	-11.2677	-10.362	-9.6077
125	82.4176	-10.7169	-16.5485	-20.6078	-25.789	-28.7591	-34.3472	-36.8819	-36.3793	-37.2219	-35.8796	-35.0717	-32.8991	-31.6609	-29.8862	-27.2148	-25.0327	-22.5647	-20.1318	-17.6952	-16.7825	-14.2723	-12.8348	-11.6038	-10.7002	-9.73478
126	82.5175	-10.9724	-16.6568	-20.8914	-26.0779	-29.3493	-35.1136	-37.6749	-37.2718	-38.2084	-36.8245	-36.0481	-33.8307	-32.5442	-30.6686	-28.0555	-25.6901	-23.1528	-20.7094	-18.0475	-17.2892	-14.5205	-13.2673	-12.0301	-10.9787	-10.0655
127	82.6174	-10.9717	-16.8638	-21.1719	-26.4812	-29.9729	-35.9334	-38.5959	-37.8636	-38.9899	-37.6038	-36.8552	-34.6591	-33.3504	-31.3048	-28.7602	-26.3171	-23.8619	-21.311	-18.5853	-17.5873	-14.9379	-13.54	-12.3183	-11.2269	-10.2199
128	82.7173	-11.0639	-16.7816	-21.3678	-26.5738	-30.2858	-36.3677	-39.442	-38.565	-39.5157	-38.2925	-37.6672	-35.3707	-34.1054	-32.0386	-29.3008	-26.8664	-24.4708	-21.6277	-19.037	-18.0728	-15.3005	-13.8072	-12.6513	-11.4473	-10.3247
129	82.8172	-10.9198	-16.8493	-21.4039	-26.6389	-30.6494	-36.8541	-39.8931	-39.2243	-40.0037	-38.9436	-38.3514	-35.9832	-34.7036	-32.5917	-29.77	-27.3566	-24.8766	-22.0332	-19.436	-18.4586	-15.5199	-14.069	-12.9468	-11.6104	-10.3567
130	82.9171	-10.8589	-16.7983	-21.4067	-26.5577	-30.996	-37.3514	-40.5391	-39.6326	-40.4382	-39.4117	-38.8009	-36.517	-35.2149	-33.0573	-30.2569	-27.7846	-25.2536	-22.501	-19.5927	-18.8428	-15.8389	-14.2097	-13.149	-11.7766	-10.58
131	83.017	-10.7487	-16.6513	-21.4257	-26.5069	-31.1876	-37.4953	-40.8625	-39.9433	-40.8206	-39.7788	-39.2138	-36.9781	-35.6985	-33.4525	-30.7373	-28.1032	-25.6899	-22.8046	-19.9988	-19.1099	-16.0636	-14.4352	-13.3945	-11.8457	-10.6685
132	83.1169	-10.4473	-16.5341	-21.1942	-26.2544	-31.2514	-37.6302	-41.0538	-40.1529	-40.8241	-40.0347	-39.4798	-37.1414	-35.9355	-33.6889	-30.8611	-28.3142	-25.8752	-23.0291	-20.1519	-19.3148	-16.2895	-14.4325	-13.4984	-11.9107	-10.5882
133	83.2168	-10.2591	-16.1944	-20.8355	-25.8212	-31.1669	-37.6031	-41.0373	-40.3396	-40.9224	-40.177	-39.5899	-37.3277	-36.0249	-33.7828	-30.9809	-28.4116	-25.9783	-23.138	-20.2094	-19.4324	-16.3125	-14.5847	-13.6138	-11.8511	-10.6281
134	83.3167	-9.87987	-15.8722	-20.4064	-25.478	-31.0078	-37.4979	-40.9925	-40.1447	-40.8128	-40.0207	-39.4433	-37.3593	-36.0222	-33.7629	-30.9703	-28.3812	-26.0522	-23.1458	-20.2774	-19.4597	-16.3913	-14.5696	-13.7165	-11.7499	-10.5175
135	83.4166	-9.56446	-15.2966	-19.9378	-24.8712	-30.5003	-37.0532	-40.7862	-39.902	-40.4295	-39.7849	-39.1909	-37.2634	-35.834	-33.5647	-30.7679	-28.2059	-26.0038	-23.0666	-20.236	-19.3925	-16.3803	-14.5073	-13.5892	-11.5531	-10.2927
136	83.5165	-9.05723	-14.7853	-19.3084	-24.1843	-30.0167	-36.4693	-40.179	-39.5288	-39.849	-39.3988	-38.7848	-36.758	-35.4201	-33.2239	-30.4019	-27.8881	-25.687	-22.7878	-20.0834	-19.1971	-16.1727	-14.4452	-13.4977	-11.2117	-9.99071
137	83.6164	-8.53651	-14.1902	-18.5234	-23.3394	-29.3726	-35.9103	-39.6211	-38.9796	-39.1711	-38.8164	-38.0862	-36.3	-34.7627	-32.6878	-29.8677	-27.4457	-25.2122	-22.4932	-19.6266	-18.9106	-15.9829	-14.1604	-13.2291	-10.9911	-9.77093
138	83.7163	-7.99192	-13.4752	-17.7631	-22.4273	-28.5842	-34.9224	-38.7871	-38.1483	-38.4786	-38.0669	-37.2647	-35.6758	-34.1335	-32.0228	-29.3722	-26.8452	-24.7398	-21.9946	-19.3472	-18.6066	-15.6638	-13.8901	-12.9871	-10.5971	-9.52036
139	83.8162	-7.30273	-12.8545	-16.8542	-21.4704	-27.5877	-33.9352	-37.7657	-37.0821	-37.3446	-37.1467	-36.3834	-34.788	-33.1988	-31.205	-28.4458	-26.1227	-24.055	-21.4124	-18.8255	-18.1616	-15.2865	-13.4004	-12.6115	-10.037	-9.0089
140	83.9161	-6.74808	-12.0382	-15.8822	-20.3624	-26.5541	-32.8458	-36.5696	-36.0148	-36.2562	-36.084	-35.4093	-33.7747	-32.1843	-30.2662	-27.5664	-25.2776	-23.235	-20.8262	-18.1523	-17.5055	-14.7118	-12.9373	-12.195	-9.65454	-8.61488
141	84.016	-6.11434	-11.3027	-14.8698	-19.3296	-25.4642	-31.6958	-35.3645	-34.8018	-35.039	-34.9252	-34.072	-32.6331	-31.0539	-29.1968	-26.6245	-24.3349	-22.4112	-20.0026	-17.5012	-16.8319	-14.1918	-12.432	-11.8344	-9.12107	-8.13531
142	84.1159	-5.53193	-10.4838	-13.9159	-18.1815	-24.189	-30.2299	-34.085	-33.3414	-33.5996	-33.6398	-32.8019	-31.5343	-29.7921	-28.022	-25.4761	-23.3179	-21.5508	-19.1967	-16.7428	-16.1472	-13.5336	-11.8794	-11.2469	-8.58732	-7.71669
143	84.2158	-4.91465	-9.6882	-12.9759	-17.0519	-22.8629	-28.7337	-32.4897	-31.9651	-32.1629	-32.2468	-31.4801	-30.1951	-28.5291	-26.8106	-24.2719	-22.2218	-20.4552	-18.2116	-15.9695	-15.2891	-12.8776	-11.2127	-10.693	-8.03621	-7.06372
144	84.3157	-4.31725	-9.00254	-11.9971	-15.956	-21.6638	-27.4365	-31.0339	-30.4833	-30.6092	-30.8109	-29.9962	-28.8172	-27.0868	-25.512	-23.031	-21.1043	-19.3234	-17.3051	-14.9645	-14.4181	-12.1529	-10.5437	-10.0872	-7.49539	-6.62508
145	84.4156	-3.80768	-8.20222	-11.1637	-14.8367	-20.4359	-25.8686	-29.5264	-28.866	-29.2446	-29.2997	-28.4916	-27.4922	-25.7832	-24.2004	-21.9439	-19.9432	-18.351	-16.3181	-14.1964	-13.6452	-11.3834	-9.94291	-9.53188	-6.95474	-6.13575
146	84.5155	-3.12131	-7.57319	-10.3411	-13.8683	-19.0787	-24.4076	-27.9128	-27.2308	-27.5629	-27.7942	-26.9367	-26.0148	-24.3439	-22.8646	-20.6005	-18.7874	-17.2419	-15.3186	-13.2983	-12.7735	-10.6217	-9.2215	-8.99025	-6.38215	-5.6409
147	84.6154	-2.69282	-6.82662	-9.45274	-12.7738	-17.7278	-22.9733	-26.2882	-25.7767	-26.0452	-26.3078	-25.617	-24.5622	-22.9503	-21.5564	-19.3974	-17.6313	-16.1226	-14.4465	-12.3392	-11.8444	-9.83188	-8.50423	-8.36817	-5.90017	-5.1947
148	84.7153	-2.21761	-6.20368	-8.64725	-11.8736	-16.6083	-21.6404	-24.7726	-24.3193	-24.5896	-24.8097	-24.0365	-23.1023	-21.5936	-20.254	-18.2426	-16.5108	-15.1015	-13.4029	-11.5263	-10.9787	-9.18424	-7.80837	-7.94877	-5.38376	-4.71259
149	84.8152	-1.85127	-5.53302	-7.97782	-10.9163	-15.5111	-20.15	-23.3956	-22.7299	-23.0831	-23.2999	-22.5753	-21.8757	-20.2927	-18.9816	-17.0216	-15.4134	-14.1462	-12.5113	-10.6905	-10.1419	-8.38325	-7.22218	-7.35455	-4.92454	-4.34089
150	84.9151	-1.49807	-4.91718	-7.26504	-10.0486	-14.37	-18.7667	-21.7909	-21.3449	-21.6458	-21.881	-21.2823	-20.4505	-19.067	-17.7529	-15.8629	-14.3654	-13.1067	-11.5366	-9.93666	-9.37053	-7.68158	-6.63611	-6.87943	-4.47544	-3.80857
151	85.015	-1.11193	-4.48501	-6.6085	-9.21623	-13.2238	-17.6119	-20.4793	-20.0165	-20.2212	-20.5262	-19.8797	-19.148	-17.7159	-16.583	-14.7572	-13.3672	-12.1006	-10.7185	-9.04307	-8.58209	-7.08586	-6.04084	-6.3737	-4.09855	-3.48967
152	85.1149	-0.87671	-3.96705	-6.14941	-8.50929	-12.3351	-16.3108	-19.1932	-18.6729	-19.0859	-19.2185	-18.5852	-17.9826	-16.6072	-15.4634	-13.8812	-12.4418	-11.2808	-9.9225	-8.41608	-7.97556	-6.43976	-5.54028	-5.96868	-3.7234	-3.16292
153	85.2148	-0.49054	-3.63332	-5.65519	-7.87315	-11.4766	-15.1959	-17.9203	-17.3877	-17.8165	-18.0012	-17.3622	-16.7806	-15.5472	-14.4388	-12.8733	-11.5735	-10.4373	-9.18267	-7.74646	-7.33745	-5.89374	-5.06991	-5.58612	-3.40658	-2.91716
154	85.3147	-0.34698	-3.20472	-5.13674	-7.21371	-10.618	-14.2123	-16.7135	-16.3114	-16.6481	-16.8682	-16.3784	-15.6611	-14.4796	-13.4847	-11.9795	-10.7665	-9.63986	-8.56812	-7.09293	-6.70417	-5.35275	-4.64142	-5.19209	-3.13935	-2.57692
155	85.4146	-0.15976	-2.89675	-4.72078	-6.67432	-9.8607	-13.3054	-15.6604	-15.3157	-15.5939	-15.7788	-15.2708	-14.6402	-13.5722	-12.6127	-11.2244	-10.0225	-8.9811	-7.88273	-6.56326	-6.16222	-4.97058	-4.17617	-4.98018	-2.8196	-2.37289
156	85.5145	-0.04717	-2.59631	-4.34625	-6.15809	-9.19644	-12.3887	-14.7381	-14.2642	-14.6106	-14.7995	-14.2917	-13.7713	-12.6855	-11.7808	-10.4261	-9.32446	-8.37947	-7.32166	-6.05806	-5.67422	-4.50732	-3.85129	-4.63092	-2.6426	-2.21669
157	85.6144	0.07209	-2.31544	-3.99911	-5.70218	-8.53144	-11.5186	-13.7123	-13.3788	-13.6826	-13.8756	-13.4587	-12.8935	-11.9177	-11.0047	-9.71339	-8.69115	-7.73452	-6.74449	-5.62822	-5.22139	-4.13639	-3.51771	-4.37202	-2.45215	-2.0261
158	85.7143	0.16991	-2.11309	-3.66827	-5.27603	-7.89307	-10.8587	-12.8929	-12.5713	-12.8231	-13.0093	-12.5868	-12.037	-11.0988	-10.3253	-9.06724	-8.09541	-7.17649	-6.28864	-5.14609	-4.80257	-3.80205	-3.26982	-4.1179	-2.32377	-1.84429
159	85.8142	0.20675	-1.90105	-3.45257	-4.9166	-7.37883	-10.081	-12.1016	-11.7317	-12.0239	-12.2265	-11.8172	-11.3369	-10.4232	-9.61895	-8.53742	-7.57079	-6.70485	-5.84797	-4.78136	-4.44076	-3.47575	-2.96876	-3.91709	-2.0966	-1.72088
160	85.9141	0.31295	-1.79156	-3.22944	-4.57266	-6.91048	-9.43885	-11.3524	-11.0091	-11.299	-11.4904	-11.0637	-10.647	-9.80385	-9.01421	-7.97962	-7.08373	-6.23026	-5.42729	-4.45372	-4.13465	-3.20127	-2.76932	-3.74561	-2.00216	-1.65531
161	86.014	0.34887	-1.61303	-2.97614	-4.26906	-6.47147	-8.90021	-10.6678	-10.3615	-10.6576	-10.8429	-10.4802	-10.0037	-9.19039	-8.50322	-7.4819	-6.65048	-5.8014	-5.13666	-4.118	-3.82857	-2.95962	-2.58437	-3.5792	-1.92993	-1.55878
162	86.1139	0.32773	-1.5304	-2.78625	-4.0182	-6.06515	-8.39784	-10.0525	-9.82511	-10.0642	-10.2261	-9.85073	-9.42091	-8.67421	-8.02639	-7.09279	-6.25813	-5.45212	-4.77845	-3.88506	-3.59088	-2.81791	-2.37201	-3.46369	-1.80639	-1.50317
163	86.2138	0.30464	-1.45535	-2.66994	-3.78773	-5.73829	-7.92417	-9.56873	-9.28817	-9.51882	-9.68818	-9.31307	-8.9465	-8.20153	-7.59167	-6.67736	-5.90985	-5.188	-4.51286	-3.65973	-3.36717	-2.60014	-2.26921	-3.3393	-1.78094	-1.50773
164	86.3137	0.28913	-1.37759	-2.53092	-3.60824	-5.43354	-7.4649	-9.01522	-8.79676	-9.04233	-9.18842	-8.88323	-8.51274	-7.81153	-7.14314	-6.32404	-5.61262	-4.86985	-4.25881	-3.54093	-3.15988	-2.45721	-2.15797	-3.27342	-1.75644	-1.47679
165	86.4136	0.25988	-1.35673	-2.41884	-3.45341	-5.09876	-7.09419	-8.57568	-8.40231	-8.61605	-8.72899	-8.41981	-8.05729	-7.40216	-6.86334	-5.97963	-5.32241	-4.57683	-4.08005	-3.28755	-3.03527	-2.37877	-2.13522	-3.23865	-1.80721	-1.42671
166	86.5135	0.20557	-1.3343	-2.34783	-3.29749	-4.84928	-6.78637	-8.21926	-7.9713	-8.22987	-8.29392	-7.99972	-7.70365	-7.04711	-6.49555	-5.80512	-5.05869	-4.37222	-3.89636	-3.17757	-2.91574	-2.29099	-2.0397	-3.11987	-1.70144	-1.454
167	86.6134	0.09076	-1.36564	-2.36658	-3.24853	-4.64255	-6.42782	-7.78873	-7.57958	-7.82623	-8.02562	-7.58618	-7.40388	-6.77763	-6.17517	-5.50431	-4.86211	-4.25207	-3.72579	-3.09681	-2.79916	-2.16892	-1.9734	-3.08515	-1.75889	-1.55347
168	86.7133	0.04404	-1.35509	-2.27733	-3.10275	-4.51759	-6.08993	-7.42999	-7.25559	-7.52894	-7.6241	-7.30516	-7.13666	-6.43593	-5.94554	-5.25822	-4.68108	-3.99938	-3.66629	-2.91781	-2.7046	-2.05052	-1.99467	-3.07695	-1.85373	-1.53395
169	86.8132	0.00777	-1.36753	-2.19701	-2.99795	-4.31438	-5.86538	-7.11429	-7.08455	-7.23748	-7.33238	-7.05268	-6.74097	-6.23884	-5.75528	-5.13179	-4.51629	-3.82597	-3.49803	-2.87334	-2.70891	-2.13548	-1.85203	-3.11434	-1.79774	-1.54031
170	86.9131	-0.11796	-1.36818	-2.21982	-2.99114	-4.18299	-5.613	-6.97609	-6.73898	-6.95936	-6.98424	-6.68594	-6.5671	-5.99946	-5.6019	-5.01409	-4.35979	-3.73561	-3.45028	-2.85392	-2.59318	-2.05681	-1.95718	-3.03259	-1.90339	-1.65658
171	87.013	-0.22565	-1.41742	-2.32749	-2.91445	-4.13555	-5.52696	-6.6773	-6.52657	-6.74034	-6.9044	-6.57448	-6.30219	-5.88268	-5.20212	-4.88638	-4.25224	-3.71889	-3.35645	-2.91288	-2.4727	-1.95876	-1.91686	-3.08894	-1.96684	-1.63938
172	87.1129	-0.39575	-1.4745	-2.24782	-2.90134	-3.9459	-5.16122	-6.39678	-6.42759	-6.52417	-6.66174	-6.28868	-6.23346	-5.66953	-5.24037	-4.60955	-4.184	-3.58431	-3.27713	-2.85531	-2.57036	-2.07805	-2.0558	-3.1429	-2.14679	-1.6768
173	87.2128	-0.45072	-1.46837	-2.21394	-2.82458	-3.84291	-5.11423	-6.32353	-6.1687	-6.37746	-6.318	-6.09349	-5.999	-5.57778	-5.17419	-4.61567	-4.11042	-3.38568	-3.31316	-2.83465	-2.57562	-2.06822	-2.06805	-3.06467	-2.09303	-1.75534
174	87.3127	-0.66223	-1.5207	-2.3274	-3.00554	-3.92529	-5.0149	-6.13324	-5.95862	-6.15196	-6.37981	-5.80352	-5.85032	-5.56165	-5.05857	-4.50268	-4.03659	-3.5768	-3.22169	-2.95281	-2.71649	-2.1057	-2.0818	-3.16871	-2.21059	-1.90933
175	87.4126	-0.68971	-1.67804	-2.56765	-2.87977	-3.97237	-4.73424	-6.00198	-5.85478	-6.07716	-6.16869	-5.83536	-5.8807	-5.38721	-4.96199	-4.5756	-4.01729	-3.41826	-3.52161	-2.91446	-2.62705	-2.07109	-2.27759	-3.30456	-2.31979	-1.9332
176	87.5125	-0.76664	-1.79976	-2.47633	-2.95437	-3.90179	-4.75861	-5.87908	-5.95396	-5.96068	-6.03429	-5.75522	-5.55525	-5.14946	-4.89493	-4.4488	-3.99213	-3.32928	-3.36025	-2.7028	-2.77252	-2.416	-2.07676	-3.44456	-2.46553	-1.95331
177	87.6124	-1.03073	-1.7781	-2.52198	-3.05526	-3.89745	-4.6667	-5.8107	-5.76243	-5.78456	-5.80619	-5.4661	-5.44438	-5.22134	-4.83498	-4.51672	-4.00486	-3.28437	-3.44833	-2.95998	-2.75452	-2.37577	-2.32619	-3.5391	-2.59439	-2.2329
178	87.7123	-1.19274	-1.91843	-2.70071	-3.02462	-3.94304	-4.82972	-5.87428	-5.62345	-5.81578	-5.97815	-5.47879	-5.48083	-5.30443	-4.88104	-4.48401	-3.98838	-3.56519	-3.47168	-3.11182	-2.66931	-2.53115	-2.42598	-3.65324	-2.69261	-2.24394
179	87.8122	-1.53621	-2.10363	-2.75237	-3.0247	-3.85328	-4.54843	-5.67025	-5.77351	-5.74263	-5.92919	-5.51547	-5.47213	-5.27142	-4.90091	-4.28413	-4.05263	-3.53307	-3.42766	-3.27915	-2.95511	-2.6022	-2.69295	-3.91945	-2.80066	-2.25096
180	87.9121	-1.58834	-2.04513	-2.72756	-2.93275	-3.88026	-4.51383	-5.46302	-5.71718	-5.73748	-5.79315	-5.47509	-5.50211	-4.95933	-4.85301	-4.5112	-4.08258	-3.48243	-3.62644	-3.09203	-2.91624	-2.76039	-2.83364	-3.77779	-2.8889	-2.30457
181	88.012	-1.97933	-2.24256	-2.95731	-3.33869	-4.0542	-4.8416	-5.83932	-5.59129	-5.65643	-5.74334	-5.20323	-5.45071	-5.31781	-4.96635	-4.60549	-4.1347	-3.59146	-3.57015	-3.26502	-3.132	-2.96781	-2.92514	-3.93315	-3.0673	-2.716
182	88.1119	-1.91775	-2.57028	-3.29242	-3.28515	-4.11041	-4.59054	-5.83343	-5.525	-5.73285	-5.8234	-5.27807	-5.62833	-5.17854	-5.04447	-4.8688	-4.2133	-3.70265	-4.0731	-3.49675	-3.06142	-3.15135	-3.24569	-4.14453	-3.09624	-2.82929
183	88.2118	-2.02423	-2.80693	-3.25329	-3.39562	-4.34164	-4.73212	-5.73597	-5.74611	-5.69013	-5.89966	-5.36608	-5.41284	-5.05426	-5.10534	-4.46015	-4.30706	-3.70827	-3.95335	-3.41651	-3.26748	-3.4109	-3.13975	-4.31128	-3.27484	-2.8769
184	88.3117	-2.39626	-2.79908	-3.32083	-3.5337	-4.35	-4.90316	-5.55848	-5.79282	-5.93141	-5.85145	-5.55387	-5.45733	-5.27975	-5.20072	-4.96701	-4.43394	-3.84154	-4.15568	-3.64723	-3.35029	-3.41242	-3.48132	-4.41271	-3.3931	-3.26213
185	88.4116	-2.49697	-3.16012	-3.54362	-3.65971	-4.66678	-5.28113	-5.93413	-5.72246	-5.9796	-5.92961	-5.65913	-5.66491	-5.49981	-5.48591	-5.14496	-4.51862	-4.14729	-4.1953	-3.97666	-3.26942	-3.69191	-3.63755	-4.5653	-3.49758	-3.27077
186	88.5115	-2.9873	-3.38829	-3.7308	-3.8173	-4.51681	-5.1701	-6.09807	-6.05895	-5.96877	-6.08806	-5.74919	-5.76867	-5.56039	-5.44505	-5.18025	-4.67555	-4.46769	-4.18653	-4.14449	-3.60298	-3.94094	-3.84799	-4.86303	-3.69058	-3.3808
187	88.6114	-2.99045	-3.46772	-3.71733	-3.99139	-4.56034	-5.18519	-5.83305	-6.13538	-6.01429	-6.13452	-5.96559	-5.94308	-5.40212	-5.72265	-5.14281	-4.80585	-4.45928	-4.51984	-4.14607	-3.74741	-3.93679	-4.22915	-4.72754	-3.82568	-3.45471
188	88.7113	-3.29487	-3.64132	-4.06023	-4.13841	-4.87715	-5.77231	-6.22363	-6.08908	-6.05889	-6.25755	-5.97257	-6.02963	-5.62154	-5.86852	-5.3485	-4.97133	-4.57044	-4.70301	-4.20199	-4.08701	-4.28497	-4.30871	-4.85705	-4.25967	-4.06708
189	88.8112	-3.36215	-3.82495	-4.53453	-4.25141	-5.10891	-5.63252	-6.36205	-6.12617	-6.51091	-6.42357	-6.0865	-6.34641	-5.93678	-5.97885	-5.76536	-5.14022	-4.85326	-5.04175	-4.72257	-4.11846	-4.49319	-4.70252	-5.08994	-4.37744	-4.31059
190	88.9111	-3.45459	-4.40531	-4.57917	-4.53166	-5.28371	-5.83585	-6.3775	-6.4389	-6.29116	-6.56213	-6.34293	-6.24477	-5.75991	-6.20668	-5.55513	-5.31915	-4.91816	-5.03782	-4.79622	-4.31911	-4.88981	-4.61022	-5.34009	-4.55704	-4.30241
191	89.011	-3.79176	-4.46182	-4.7844	-4.64587	-5.42967	-6.08483	-6.40828	-6.74947	-6.73937	-6.77621	-6.50444	-6.38264	-6.20468	-6.30642	-6.00206	-5.5226	-5.07562	-5.30789	-4.99928	-4.58753	-4.86679	-4.88233	-5.63951	-4.89005	-4.83787
192	89.1109	-3.84639	-4.81301	-5.09237	-5.11528	-5.76525	-6.30756	-6.73554	-6.67765	-6.80097	-6.97293	-6.65478	-6.67107	-6.24586	-6.5012	-6.2505	-5.72478	-5.40382	-5.7801	-5.25398	-4.59197	-5.21028	-5.33246	-5.82871	-5.01034	-5.15506
193	89.2108	-4.44607	-4.97018	-5.36548	-5.21128	-5.8928	-6.44941	-6.9507	-7.00407	-6.96412	-7.24731	-6.7492	-6.85971	-6.48485	-6.60433	-6.43933	-5.97307	-5.84151	-5.78746	-5.61629	-4.98943	-5.56299	-5.51062	-6.07027	-5.2484	-5.39528
194	89.3107	-4.6016	-5.20921	-5.61263	-5.43097	-6.00846	-6.58475	-6.95199	-7.18012	-7.30545	-7.43072	-7.191	-7.11877	-6.69363	-6.83467	-6.54189	-6.22863	-5.80151	-5.88536	-5.83764	-5.19472	-5.6391	-6.00406	-6.42932	-5.67291	-5.66897
195	89.4106	-4.92837	-5.64808	-5.92734	-5.64029	-6.39728	-7.04566	-7.35307	-7.21953	-7.51064	-7.60885	-7.25438	-7.2708	-6.86229	-6.94978	-6.87394	-6.48241	-5.93168	-6.26541	-5.92977	-5.63683	-6.14649	-6.3261	-6.55394	-6.02112	-6.20092
196	89.5105	-5.19999	-5.80647	-6.40708	-5.97933	-6.68283	-7.20858	-7.6495	-7.46631	-7.83185	-7.87655	-7.61765	-7.65035	-7.25333	-7.20166	-7.23616	-6.74544	-6.40901	-6.62021	-6.41524	-5.83643	-6.34452	-6.6228	-6.90891	-6.35218	-6.51531
197	89.6104	-5.42573	-6.35993	-6.67501	-6.33819	-6.95735	-7.50213	-7.85252	-7.63653	-7.99862	-8.20665	-7.9758	-7.83461	-7.50518	-7.40949	-7.36428	-7.06604	-6.64468	-6.88546	-6.71569	-6.20462	-6.68972	-6.84517	-7.28667	-6.76815	-6.77822
198	89.7103	-5.83458	-6.65149	-6.98505	-6.55776	-7.28172	-7.7886	-8.09943	-8.03856	-8.36445	-8.51386	-8.24409	-8.13301	-7.91147	-7.67806	-7.76614	-7.36011	-6.93138	-7.20391	-6.85993	-6.52723	-6.95472	-7.22174	-7.62883	-7.22514	-7.28332
199	89.8102	-6.1484	-7.07661	-7.42097	-7.00806	-7.69376	-8.11108	-8.42355	-8.15023	-8.65511	-8.78409	-8.58503	-8.48897	-8.22865	-7.99655	-8.05021	-7.6922	-7.40106	-7.48978	-7.18285	-6.8746	-7.32021	-7.57263	-8.03963	-7.54779	-7.58254
200	89.9101	-6.5651	-7.52171	-7.82521	-7.27623	-8.0504	-8.43344	-8.75181	-8.48091	-8.93845	-9.07539	-8.9081	-8.78692	-8.63894	-8.30393	-8.35547	-8.03264	-7.71842	-7.82654	-7.4333	-7.23123	-7.66536	-7.85636	-8.40615	-7.98601	-7.92234
201	90.01	-7.00815	-7.85007	-8.26138	-7.69757	-8.4537	-8.7934	-9.06501	-8.83235	-9.29852	-9.38013	-9.24901	-9.10652	-8.94429	-8.63757	-8.73265	-8.42917	-8.16657	-8.28438	-7.64051	-7.7066	-8.0332	-8.22328	-8.83038	-8.41607	-8.40214

## Sheet: No.9（experimental group）
Name	Frequency	Phase	Phase	Phase	Phase	Phase	Phase	Phase	Phase	Phase	Phase	Phase	Phase	Phase	Phase	Phase	Phase	Phase	Phase	Phase	Phase	Phase	Phase	Phase	Phase	Phase
Units	MHz	degree	degree	degree	degree	degree	degree	degree	degree	degree	degree	degree	degree	degree	degree	degree	degree	degree	degree	degree	degree	degree	degree	degree	degree	degree
Hour		0	1	2	3	4	5	6	7	8	9	10	11	12	13	14	15	16	17	18	19	20	21	22	23	24
1	70.03	-3.49218	-2.76067	-2.27708	-2.91409	-3.97359	-5.01596	-6.48635	-6.58278	-6.83345	-6.373	-6.90098	-6.6021	-6.03916	-5.60332	-4.8439	-2.61008	-2.77915	-2.38858	-2.20054	-2.48485	-2.87635	-2.8023	-3.15058	-2.81379	-2.51354
2	70.1299	-3.53992	-2.96687	-2.48719	-2.97825	-4.03789	-5.27559	-6.57558	-6.86905	-6.8598	-6.44511	-7.07217	-6.75922	-6.18115	-5.76739	-5.0822	-2.65876	-2.80596	-2.51197	-2.32028	-2.5604	-3.0517	-2.86892	-3.25415	-2.94783	-2.74972
3	70.2298	-3.54901	-3.1483	-2.66195	-3.37944	-4.32533	-5.38032	-6.70103	-6.87214	-6.96897	-6.558	-7.40674	-7.00179	-6.29448	-5.77879	-5.02311	-2.93174	-2.97406	-2.58315	-2.6312	-2.7177	-3.30314	-3.06759	-3.43262	-3.24233	-2.87245
4	70.3297	-3.64269	-3.41871	-2.64261	-3.54321	-4.32806	-5.42801	-6.76108	-6.98371	-7.05928	-6.71951	-7.47155	-7.15748	-6.40758	-6.02501	-5.28961	-2.98619	-3.18534	-2.86126	-2.82632	-2.97419	-3.33967	-3.15466	-3.5384	-3.44545	-3.10445
5	70.4296	-3.81987	-3.47965	-2.8161	-3.7405	-4.4572	-5.6057	-6.88749	-7.19832	-7.2037	-6.90266	-7.56745	-7.16015	-6.55488	-6.05034	-5.51614	-3.19874	-3.31818	-2.96819	-3.09763	-3.01806	-3.43349	-3.318	-3.55604	-3.43243	-3.24747
6	70.5295	-3.96698	-3.87702	-2.84938	-3.81809	-4.52661	-5.63131	-6.97736	-7.2473	-7.23282	-6.86	-7.78603	-7.41593	-6.79505	-6.25408	-5.61066	-3.25312	-3.3114	-3.15352	-3.26387	-3.10612	-3.60661	-3.41605	-3.87401	-3.62013	-3.51213
7	70.6294	-4.11735	-3.77012	-3.1837	-4.03897	-4.63563	-5.75114	-7.04681	-7.43079	-7.35926	-6.94842	-7.90855	-7.66572	-6.89925	-6.28153	-5.73447	-3.47835	-3.43394	-3.42141	-3.42669	-3.28634	-3.88811	-3.57604	-3.88004	-3.86207	-3.57248
8	70.7293	-4.12218	-3.92274	-3.08558	-4.17725	-4.63883	-5.98578	-7.14949	-7.32678	-7.49838	-6.86689	-8.04959	-7.76122	-6.97197	-6.47032	-5.70608	-3.5557	-3.6108	-3.43642	-3.41021	-3.39036	-4.10704	-3.88428	-4.11478	-4.0291	-3.74585
9	70.8292	-4.36351	-3.92178	-3.23483	-4.35507	-4.49657	-5.88932	-7.17283	-7.38771	-7.73381	-6.74197	-8.16863	-7.7579	-7.12463	-6.40839	-6.0102	-3.75969	-3.81132	-3.62125	-3.45847	-3.57216	-4.03617	-4.05835	-4.24168	-4.1514	-3.81575
10	70.9291	-4.48307	-3.507	-3.56244	-4.47828	-4.36007	-6.0294	-7.31311	-7.50811	-7.77099	-6.73383	-8.05537	-7.76366	-7.12899	-6.66166	-6.06208	-3.87573	-3.93992	-3.66889	-3.5721	-3.68219	-4.20492	-4.21954	-4.39113	-4.18271	-3.92721
11	71.029	-4.48515	-3.76259	-3.53891	-4.58478	-4.38435	-5.94848	-7.45051	-7.59173	-7.88135	-6.91001	-8.27873	-7.87568	-7.29058	-6.5148	-6.15473	-3.92045	-4.03273	-3.8179	-3.73633	-3.83604	-4.60865	-4.26237	-4.36291	-4.137	-4.29407
12	71.1289	-4.60349	-4.05345	-3.71522	-4.63675	-4.50644	-6.12993	-7.42152	-7.54455	-8.06384	-6.97314	-8.11159	-8.07671	-7.19291	-6.74166	-6.16784	-3.99115	-4.05503	-3.92599	-3.75619	-3.81515	-4.77738	-4.44316	-4.45053	-4.58663	-4.21144
13	71.2288	-4.79631	-3.79997	-3.7517	-4.63905	-4.52417	-6.16034	-7.41273	-7.72639	-7.96479	-6.90235	-8.22677	-7.89687	-7.32443	-6.88003	-6.37943	-3.9371	-4.09509	-3.90538	-3.89841	-3.74028	-5.09247	-4.47719	-4.65921	-4.72998	-4.24754
14	71.3287	-4.79049	-3.98948	-3.8335	-4.6033	-4.69553	-6.08201	-7.49771	-7.69805	-8.06863	-7.10109	-7.99477	-8.07546	-7.15752	-6.76871	-6.21344	-4.06627	-4.13018	-3.91547	-3.95155	-3.86671	-4.961	-4.41202	-4.49517	-4.64092	-4.38817
15	71.4286	-4.76638	-3.87546	-3.70374	-4.19839	-4.69795	-6.21156	-7.61037	-7.78882	-8.04017	-7.25815	-8.04205	-7.75357	-7.31887	-6.58516	-6.24714	-4.17146	-4.27858	-4.11779	-4.06359	-3.73433	-4.83882	-4.57057	-4.43464	-4.72534	-4.15525
16	71.5285	-4.70186	-3.79018	-3.71662	-4.05091	-4.53785	-6.26122	-7.64327	-7.75815	-7.93741	-7.30456	-8.09351	-7.65849	-7.30521	-6.75005	-6.23916	-3.9952	-4.02038	-3.968	-3.83768	-3.8358	-4.68782	-4.3032	-4.41677	-4.47311	-3.93023
17	71.6284	-4.52433	-3.61268	-3.56338	-4.08977	-4.27797	-6.17824	-7.75444	-7.75116	-8.05013	-7.26822	-7.97168	-7.43348	-7.44667	-6.68487	-6.15127	-4.08465	-3.98267	-3.71947	-3.81293	-3.56045	-4.51393	-4.1207	-4.36986	-4.34351	-3.92774
18	71.7283	-4.32142	-3.54533	-3.50485	-3.90222	-4.28679	-6.1301	-7.75613	-7.69302	-7.87013	-7.35203	-7.72717	-7.27112	-7.07721	-6.5223	-6.13406	-3.81084	-3.82857	-3.57551	-3.50827	-3.42772	-4.14108	-3.99339	-4.27131	-4.20127	-3.54799
19	71.8282	-4.26071	-3.30454	-3.25767	-3.83323	-4.29142	-6.08671	-7.69833	-7.72975	-7.79742	-7.47224	-7.56446	-7.31083	-7.03392	-6.39563	-6.02088	-3.78538	-3.76369	-3.49646	-3.41404	-3.29711	-3.85027	-3.89546	-3.98774	-3.80941	-3.48457
20	71.9281	-4.07286	-3.18372	-3.09	-3.76567	-4.12718	-6.20093	-7.62859	-7.64194	-7.59527	-7.36231	-7.28838	-6.99156	-6.8915	-6.33692	-5.77829	-3.54134	-3.4855	-3.33497	-3.48047	-3.01633	-3.40431	-3.56876	-3.89829	-3.72801	-3.2189
21	72.028	-3.87777	-2.86545	-2.77447	-3.51276	-3.98785	-6.22597	-7.54561	-7.56231	-7.70783	-7.32909	-7.26781	-6.93301	-6.67615	-6.08814	-5.59447	-3.41913	-3.48376	-3.15735	-3.02257	-2.79883	-3.33018	-3.33222	-3.37879	-3.31495	-3.05997
22	72.1279	-3.65282	-2.7168	-2.766	-3.46114	-3.74047	-5.91565	-7.65854	-7.6969	-7.57112	-7.41594	-7.15352	-6.63562	-6.4246	-6.04677	-5.71385	-3.27801	-3.367	-2.84118	-2.65976	-2.66103	-2.80092	-3.11614	-3.29168	-3.19591	-2.59635
23	72.2278	-3.47573	-2.59479	-2.64196	-3.19391	-3.74626	-6.04425	-7.64706	-7.55929	-7.60421	-7.41345	-6.85206	-6.97909	-6.642	-5.9148	-5.5407	-2.87513	-3.06768	-2.67202	-2.53338	-2.50693	-2.62408	-2.93404	-2.94436	-2.9319	-2.59666
24	72.3277	-3.24876	-2.39831	-2.33638	-3.02343	-3.5611	-5.89131	-7.65945	-7.4061	-7.4618	-7.26936	-6.98753	-6.61318	-6.49682	-6.06138	-5.37117	-2.85367	-2.85037	-2.48241	-2.25182	-2.42906	-2.47625	-2.88771	-2.86276	-2.808	-2.44162
25	72.4276	-3.01722	-2.14661	-2.12504	-2.93462	-3.46102	-5.96942	-7.66644	-7.54136	-7.57213	-7.51649	-7.08841	-6.43974	-6.45198	-5.87714	-5.34124	-2.62048	-2.76365	-2.45863	-2.37194	-2.29339	-2.48555	-2.44606	-2.57237	-2.49973	-2.11577
26	72.5275	-2.82159	-2.04995	-2.15048	-2.86503	-3.47782	-5.89254	-7.53356	-7.54729	-7.71171	-7.43738	-6.97744	-6.48985	-6.55002	-5.81394	-5.29798	-2.97289	-2.59451	-2.1627	-2.22727	-2.06477	-1.82894	-2.47744	-2.44693	-2.48846	-1.88071
27	72.6274	-2.72591	-1.95903	-1.95599	-2.81501	-3.4112	-5.95495	-7.81076	-7.61352	-7.61342	-7.41622	-6.94215	-6.45347	-6.31315	-5.94427	-5.13064	-2.54509	-2.3412	-2.20795	-1.92796	-1.9938	-1.9625	-2.39514	-2.49947	-2.17972	-1.83688
28	72.7273	-2.67996	-1.77212	-1.69437	-2.74327	-3.42034	-6.05329	-7.66425	-7.54068	-7.63607	-7.38634	-6.91975	-6.40996	-6.34414	-5.72158	-5.17637	-2.5579	-2.42229	-1.85517	-1.93013	-1.99336	-1.94363	-2.16033	-2.23659	-2.24732	-1.59767
29	72.8272	-2.58289	-1.71408	-1.78694	-2.61345	-3.33952	-5.86965	-7.7426	-7.67097	-7.62039	-7.57408	-6.8493	-6.50443	-6.26914	-5.83345	-5.21377	-2.36199	-2.30933	-1.93743	-1.86663	-1.86095	-1.63157	-2.14315	-2.00259	-2.23104	-1.67466
30	72.9271	-2.45684	-1.7452	-1.70359	-2.58528	-3.43734	-5.94502	-7.6965	-7.7015	-7.67561	-7.45198	-7.01824	-6.59252	-6.33396	-5.90619	-5.19396	-2.37938	-2.34932	-1.97663	-1.83792	-1.74078	-1.69446	-2.02407	-2.09037	-2.06433	-1.42226
31	73.027	-2.40843	-1.69907	-1.78672	-2.5561	-3.44064	-6.07772	-7.60714	-7.81874	-7.73448	-7.57953	-7.13622	-6.53133	-6.36979	-5.95376	-5.08878	-2.39134	-2.2559	-1.68873	-1.76056	-1.59491	-1.69698	-2.05276	-1.80208	-1.94641	-1.75244
32	73.1269	-2.481	-1.47671	-1.71867	-2.4522	-3.34004	-5.98754	-7.93877	-7.83689	-7.85462	-7.59899	-7.20973	-6.73702	-6.39175	-6.08681	-5.05839	-2.21213	-2.19664	-1.79076	-1.72825	-1.61305	-1.7471	-2.04843	-1.92247	-1.95782	-1.29193
33	73.2268	-2.48372	-1.58059	-1.66341	-2.33098	-3.4183	-6.25039	-7.9227	-7.91224	-7.8193	-7.44205	-7.37252	-6.67953	-6.43167	-5.9745	-5.16907	-2.11847	-2.20747	-1.60638	-1.57581	-1.6079	-1.58811	-2.01168	-1.80824	-1.83255	-1.2216
34	73.3267	-2.36557	-1.48745	-1.61792	-2.48551	-3.41998	-6.27262	-8.04215	-7.93473	-8.06593	-7.6758	-7.38536	-6.93401	-6.40204	-5.99266	-5.0682	-2.23478	-2.25227	-1.72973	-1.62322	-1.56307	-1.60254	-1.99682	-1.51527	-1.74395	-1.16826
35	73.4266	-2.32696	-1.64346	-1.56944	-2.78493	-3.34459	-6.48334	-7.99138	-8.15906	-8.05921	-7.58323	-7.48208	-6.92931	-6.41727	-6.13251	-5.17127	-2.31486	-2.18463	-1.83186	-1.85168	-1.7143	-1.56516	-2.04144	-1.7274	-1.67081	-1.15566
36	73.5265	-2.42587	-1.50672	-1.62129	-2.50679	-3.54557	-6.58585	-8.49608	-8.4555	-8.12618	-7.85397	-7.51542	-6.91433	-6.46702	-6.23525	-4.99096	-2.08464	-2.3116	-1.73133	-1.57617	-1.66771	-1.67549	-2.08566	-1.84373	-1.75269	-1.24411
37	73.6264	-2.38253	-1.64763	-1.69126	-2.51293	-3.55462	-6.60108	-8.14994	-8.25354	-8.24709	-7.9245	-7.67032	-6.95336	-6.63154	-6.36407	-5.20155	-2.35282	-2.28653	-1.86025	-1.6704	-1.66318	-1.60713	-2.01969	-1.71231	-1.77252	-1.11234
38	73.7263	-2.37437	-1.65896	-1.63117	-2.6163	-3.51537	-6.82559	-8.4265	-8.25699	-8.26158	-7.98391	-7.79373	-7.18758	-6.71637	-6.35839	-5.31176	-2.39539	-2.38887	-1.76553	-1.59496	-1.6028	-1.72614	-2.02452	-1.65508	-1.86633	-1.16153
39	73.8262	-2.45874	-1.88436	-1.83056	-2.66237	-3.46718	-6.9232	-8.51846	-8.42597	-8.44534	-8.03621	-8.12897	-7.24129	-6.84167	-6.39844	-5.31633	-2.44356	-2.4057	-1.77939	-1.60457	-1.62128	-1.81133	-2.08216	-1.73454	-1.75808	-1.09409
40	73.9261	-2.38088	-1.49114	-1.64051	-2.64164	-3.68829	-6.93701	-8.60961	-8.65336	-8.46629	-8.12118	-7.53724	-7.16397	-6.84851	-6.61657	-5.34608	-2.51314	-2.42137	-1.70452	-1.67256	-1.81481	-1.9584	-2.1512	-1.75695	-1.88148	-1.10898
41	74.026	-2.66329	-1.83396	-1.74973	-2.71725	-3.58415	-6.96082	-8.67966	-8.7754	-8.63852	-8.12404	-7.95218	-7.47337	-6.84541	-6.51723	-5.37149	-2.57596	-2.50064	-2.0097	-1.78817	-1.83557	-1.93126	-2.24264	-1.70046	-1.81737	-0.66259
42	74.1259	-2.61767	-1.68928	-1.99454	-2.82571	-3.47915	-7.12019	-8.77046	-8.91857	-8.76411	-8.19118	-8.2937	-7.43903	-7.19262	-6.67579	-5.66876	-2.53254	-2.67312	-1.92107	-2.03189	-1.94435	-1.85056	-2.06908	-1.74556	-1.92065	-1.3195
43	74.2258	-2.6398	-1.62735	-1.95763	-2.83735	-3.85777	-7.40739	-9.11063	-9.22886	-8.91294	-8.39556	-8.07099	-7.30306	-7.15558	-6.97523	-5.55977	-2.67596	-2.66908	-2.06177	-1.89124	-1.91974	-2.06746	-2.12946	-2.04367	-1.86305	-1.22764
44	74.3257	-2.71355	-1.84642	-1.89395	-2.78361	-3.87834	-7.3766	-9.04226	-9.13764	-9.20338	-8.45401	-8.27756	-7.51844	-7.13006	-6.69924	-5.62023	-2.73907	-2.70908	-2.07061	-2.0018	-2.00734	-2.04172	-2.29806	-2.01422	-1.71467	-1.10581
45	74.4256	-2.79093	-2.14944	-1.83074	-2.8157	-4.28404	-7.52392	-9.08509	-9.17459	-9.1912	-8.71904	-8.38003	-7.88619	-7.34259	-6.87303	-5.80755	-2.71986	-2.72486	-2.33552	-1.81138	-2.01434	-1.95852	-2.29125	-2.05171	-1.9132	-1.34172
46	74.5255	-2.82528	-1.93856	-2.23975	-3.09198	-3.92108	-8.04034	-9.45006	-9.4567	-9.39444	-8.9111	-8.66066	-7.92049	-7.58995	-7.27941	-5.85143	-3.05181	-2.83467	-2.17237	-1.84688	-1.79894	-2.45896	-2.38324	-2.04892	-2.06031	-1.46645
47	74.6254	-2.75852	-1.75928	-2.16564	-3.04225	-4.08071	-7.89751	-9.58422	-9.59805	-9.34224	-9.03903	-8.62991	-7.98856	-7.31033	-7.11783	-5.82679	-3.04561	-2.94318	-2.07348	-1.78314	-2.05281	-2.46351	-2.25053	-2.46871	-1.96817	-1.43628
48	74.7253	-2.95613	-2.122	-2.48879	-3.17007	-4.04334	-7.7542	-9.56198	-9.75811	-9.4534	-9.09389	-8.73515	-8.11657	-7.46974	-7.05331	-5.9041	-2.8879	-2.97253	-2.50233	-2.17667	-2.25504	-2.26633	-2.51505	-2.12242	-2.02225	-1.20604
49	74.8252	-3.00678	-2.26495	-2.46509	-3.33644	-4.26238	-8.11776	-9.57905	-9.9036	-9.73244	-9.06772	-8.98554	-8.03582	-7.87672	-7.29103	-6.16493	-3.2442	-2.97726	-2.15714	-2.18021	-2.0836	-2.20328	-2.52806	-2.17794	-2.19718	-1.62216
50	74.9251	-3.00713	-2.12291	-2.43706	-3.43468	-4.58222	-8.31082	-10.1058	-10.2198	-9.77323	-9.37054	-9.03067	-8.32971	-7.68717	-7.65067	-6.00557	-2.98869	-3.12539	-2.27346	-2.32554	-2.3283	-2.49201	-2.48523	-2.57232	-2.28461	-1.51719
51	75.025	-3.14823	-2.2582	-2.38625	-3.36394	-4.58078	-8.19142	-10.162	-10.0826	-10.1912	-9.48367	-9.10676	-8.5375	-8.01833	-7.59367	-6.31354	-3.55371	-3.21629	-2.57076	-2.58389	-2.37969	-2.49001	-2.82233	-2.45118	-2.29013	-1.4277
52	75.1249	-3.19429	-2.58039	-2.3666	-3.17878	-4.67896	-8.61683	-10.1603	-10.103	-10.227	-9.76908	-9.12708	-8.79986	-8.14622	-7.53232	-6.55037	-3.43129	-3.29852	-2.91755	-2.23602	-2.41643	-2.35075	-2.70534	-2.51605	-2.3593	-1.2946
53	75.2248	-3.2894	-2.4294	-2.85931	-3.56451	-4.48851	-8.94415	-10.3657	-10.1677	-10.3071	-9.84019	-9.71987	-8.55144	-8.35922	-7.87684	-6.44485	-3.46391	-3.3675	-2.78049	-2.30707	-2.54425	-2.65261	-2.8179	-2.42477	-2.37696	-1.86779
54	75.3247	-3.25651	-2.18746	-2.5421	-3.92647	-5.09993	-8.89887	-10.6153	-10.709	-10.2797	-10.1234	-9.62225	-8.91414	-8.50043	-7.681	-6.34704	-3.7228	-3.43148	-2.23267	-2.59853	-2.39632	-2.99481	-2.8175	-2.63566	-2.76637	-1.98824
55	75.4246	-3.44452	-2.58368	-2.80629	-3.59923	-4.86989	-8.74663	-10.8179	-10.9377	-10.7216	-10.3291	-9.81306	-9.14873	-8.2472	-7.82613	-6.77204	-3.5867	-3.56957	-3.19278	-2.71854	-2.96181	-2.83709	-3.0885	-2.55941	-2.65132	-1.85879
56	75.5245	-3.73543	-2.83912	-3.20403	-3.72298	-4.86782	-9.12075	-10.957	-10.9447	-10.8023	-9.99812	-9.70911	-9.08498	-8.90837	-8.23741	-6.98097	-3.48309	-3.64212	-2.91383	-2.74491	-2.61572	-2.61093	-3.06349	-2.48731	-2.72978	-1.64009
57	75.6244	-3.48664	-2.78721	-3.04658	-4.15652	-5.15898	-9.51119	-11.0723	-11.1298	-10.7303	-10.5037	-10.4401	-9.34292	-8.69294	-8.58469	-6.72721	-3.49362	-3.75814	-2.81914	-2.89912	-2.7644	-3.04988	-2.9687	-3.13067	-2.78221	-2.20629
58	75.7243	-3.63085	-2.8945	-2.91084	-3.75714	-5.64891	-9.57659	-11.4005	-11.5778	-11.0627	-10.5464	-10.0929	-9.50345	-8.73369	-8.41731	-6.93773	-4.24615	-3.7655	-3.11496	-3.17173	-2.98019	-2.96348	-3.74213	-2.91562	-2.95395	-2.22991
59	75.8242	-3.66073	-3.25537	-2.88663	-4.17528	-5.48158	-9.65397	-11.4941	-11.3762	-11.6117	-10.9384	-10.3103	-9.92644	-9.09532	-8.55631	-7.21203	-3.75	-3.88659	-3.42076	-2.79998	-2.94004	-2.74925	-3.33511	-2.98962	-2.94152	-1.813
60	75.9241	-3.73636	-3.0653	-3.48437	-4.13326	-5.22736	-9.94195	-11.8379	-11.7563	-11.5083	-11.1754	-10.6166	-9.5814	-9.53836	-8.7392	-7.19835	-4.04043	-4.00601	-3.72909	-2.92207	-3.01611	-3.06196	-3.43752	-2.83339	-3.02839	-2.21201
61	76.024	-3.77885	-2.80138	-3.29326	-4.65056	-5.91226	-10.352	-11.9466	-12.0676	-11.6131	-11.2161	-10.9459	-10.0189	-9.42161	-8.85121	-6.97809	-4.40098	-4.10298	-3.05764	-3.24455	-2.85386	-3.56731	-3.40272	-3.07849	-3.08354	-2.32365
62	76.1239	-3.93567	-3.25649	-3.36	-4.30167	-5.6941	-10.2225	-12.15	-12.1024	-11.8816	-11.6437	-11.1768	-10.1245	-9.27208	-8.76644	-7.20901	-4.06965	-4.20335	-3.70732	-3.37258	-3.53182	-3.42436	-3.5883	-3.07363	-3.12711	-2.6901
63	76.2238	-4.0291	-3.36153	-3.72143	-4.30257	-5.7046	-10.4275	-12.3103	-12.6775	-12.0453	-11.2952	-10.8313	-10.2087	-9.83547	-9.07212	-7.74678	-4.15409	-4.3228	-3.57448	-3.47241	-3.19025	-3.22949	-3.72398	-3.01939	-3.31453	-2.08
64	76.3237	-3.86168	-3.56114	-3.72158	-4.75909	-6.04373	-10.7433	-12.3678	-12.5395	-12.0587	-11.7871	-11.5823	-10.4242	-9.82198	-9.57516	-7.60391	-4.20743	-4.39067	-3.49646	-3.44466	-3.3619	-3.4656	-3.60944	-3.50777	-3.26943	-2.32403
65	76.4236	-3.71223	-3.54089	-3.58928	-5.07205	-6.46575	-10.6816	-12.7807	-12.9417	-12.3627	-11.9563	-11.2384	-10.5965	-9.74284	-9.50189	-7.82665	-4.79777	-4.5201	-3.77278	-3.5079	-3.54135	-3.59324	-3.97103	-3.52621	-3.35115	-2.69002
66	76.5235	-4.58632	-3.84806	-3.4586	-4.91509	-6.35411	-11.4664	-12.9587	-12.7959	-13.0511	-12.4869	-11.5068	-11.0282	-10.173	-9.40508	-8.16617	-4.67853	-4.62069	-4.05331	-3.65698	-3.57538	-3.35449	-3.88919	-3.40823	-3.31279	-2.24738
67	76.6234	-4.36575	-3.73445	-3.95444	-4.69003	-6.1779	-11.438	-13.2407	-13.2233	-12.9541	-12.1269	-12.0018	-10.6436	-10.6894	-9.5873	-8.11495	-4.55701	-4.66019	-4.21275	-3.8113	-3.84329	-3.62896	-3.81775	-3.44854	-3.53988	-2.46411
68	76.7233	-4.40774	-3.44476	-4.15976	-4.8843	-6.54351	-11.638	-13.4263	-13.4283	-13.197	-12.6468	-12.4207	-11.0459	-10.6186	-9.83889	-7.96203	-5.07184	-4.80426	-3.80225	-3.82531	-3.57083	-4.12003	-4.0556	-3.48992	-3.49581	-2.69404
69	76.8232	-4.22587	-3.87561	-3.99545	-5.36034	-6.72397	-11.8428	-13.6776	-13.7931	-13.3399	-13.0615	-12.5683	-11.4289	-10.4515	-9.83571	-8.23615	-4.99552	-4.89679	-4.32913	-3.65458	-4.15396	-4.02468	-4.13004	-3.601	-3.82877	-3.06209
70	76.9231	-4.88519	-3.88145	-4.25268	-5.17372	-7.04733	-11.9443	-13.9373	-13.8661	-13.5991	-13.0339	-12.2963	-11.4573	-10.9872	-10.056	-8.61502	-5.05257	-5.00261	-4.30008	-4.11054	-3.90012	-3.83164	-4.31566	-3.5307	-3.32392	-2.56604
71	77.023	-4.76328	-4.1051	-4.35412	-5.37063	-6.78494	-12.2782	-14.1773	-14.1955	-13.7429	-13.0467	-12.9306	-11.7054	-10.9985	-10.5596	-8.74149	-4.92298	-5.13714	-4.42198	-4.28441	-3.7525	-4.11912	-4.27165	-4.0267	-3.67839	-2.77359
72	77.1229	-4.82773	-4.12641	-4.10973	-5.70476	-7.32685	-12.4833	-14.5094	-14.4857	-14.1795	-13.4651	-13.0178	-11.9692	-11.0393	-10.6585	-8.74391	-5.53731	-5.25161	-4.28003	-4.00025	-4.21693	-4.33422	-4.56937	-4.15958	-3.77531	-3.14133
73	77.2228	-4.88008	-4.26928	-4.17977	-5.61315	-7.35378	-13.047	-14.7325	-14.8309	-14.5957	-13.8879	-13.0615	-12.4077	-11.2746	-10.6719	-9.0218	-5.44475	-5.37976	-4.67462	-4.29956	-4.23895	-4.27942	-4.55592	-3.89306	-3.90601	-2.78023
74	77.3227	-5.02159	-4.38177	-4.56667	-5.52617	-7.46831	-13.127	-14.8062	-14.9136	-14.6005	-13.8663	-13.3821	-12.2418	-11.8048	-10.8749	-9.10636	-5.47348	-5.48257	-4.9389	-4.26543	-4.27975	-4.20843	-4.62747	-4.02141	-4.04692	-2.96772
75	77.4226	-5.16239	-4.22624	-4.73256	-5.77432	-7.67094	-13.3578	-15.3529	-15.1662	-14.8786	-14.1642	-13.8114	-12.591	-11.84	-11.1071	-9.12831	-5.73947	-5.58864	-4.8577	-4.44586	-4.20102	-4.58938	-4.6265	-3.98195	-3.84302	-3.09027
76	77.5225	-5.2659	-4.50419	-4.63811	-6.08005	-7.63468	-13.688	-15.6231	-15.5692	-15.118	-14.5026	-13.9676	-12.9121	-11.8916	-11.2868	-9.2827	-5.86797	-5.71714	-4.93366	-4.41443	-4.68094	-4.64015	-4.68835	-4.13655	-4.0498	-3.29749
77	77.6224	-5.43574	-4.65483	-4.83305	-6.06489	-7.92533	-13.92	-15.8384	-15.9354	-15.4735	-14.6829	-13.998	-13.0393	-12.2185	-11.4221	-9.6459	-6.11146	-5.87145	-5.09332	-4.63835	-4.54315	-4.74992	-4.9345	-4.1419	-4.0945	-3.10408
78	77.7223	-5.53683	-4.78105	-4.97495	-6.2544	-7.99691	-14.2497	-16.052	-16.2083	-15.6922	-14.8868	-14.4132	-13.2621	-12.5585	-11.8111	-9.73246	-5.98288	-5.99349	-5.2686	-4.727	-4.64564	-4.93201	-4.93383	-4.43785	-4.2001	-3.19044
79	77.8222	-5.66606	-4.66946	-5.05415	-6.48104	-8.32197	-14.5122	-16.4929	-16.5917	-16.0193	-15.2074	-14.6674	-13.5231	-12.6485	-11.8875	-9.87623	-6.36061	-6.11034	-5.22925	-4.74517	-4.88177	-4.88868	-4.99797	-4.51978	-4.26329	-3.38079
80	77.9221	-5.81244	-4.87599	-5.14511	-6.51693	-8.4261	-14.9977	-16.8699	-16.993	-16.509	-15.6361	-14.8868	-13.8422	-12.8848	-12.0852	-10.2133	-6.42789	-6.25592	-5.52084	-4.89681	-4.8944	-5.06857	-5.1661	-4.55181	-4.3861	-3.34737
81	78.022	-5.88986	-4.98526	-5.35945	-6.55187	-8.61699	-15.2516	-17.1139	-17.2666	-16.7226	-15.785	-15.23	-13.97	-13.1343	-12.2828	-10.2934	-6.52492	-6.37532	-5.69186	-4.94715	-5.05335	-5.18733	-5.2511	-4.63618	-4.38773	-3.47647
82	78.1219	-5.90638	-5.0623	-5.58975	-6.78732	-8.79614	-15.6423	-17.5465	-17.6163	-17.0784	-16.1721	-15.5597	-14.301	-13.4184	-12.5586	-10.4281	-6.77237	-6.55923	-5.73383	-5.03946	-5.06404	-5.28342	-5.26451	-4.73559	-4.43991	-3.62481
83	78.2218	-6.00968	-5.12568	-5.60391	-6.9181	-8.87567	-15.9885	-17.8617	-18.0649	-17.4248	-16.4781	-15.8887	-14.6099	-13.6203	-12.7683	-10.6003	-6.87058	-6.67729	-5.83659	-5.19334	-5.32	-5.45355	-5.39775	-4.85238	-4.56941	-3.70043
84	78.3217	-6.14339	-5.26976	-5.74373	-7.08132	-9.14816	-16.3312	-18.1225	-18.4319	-17.8241	-16.901	-16.0744	-14.8101	-13.8575	-12.9661	-10.9	-7.03865	-6.8035	-6.09006	-5.3678	-5.35449	-5.54877	-5.41028	-4.90165	-4.58911	-3.66706
85	78.4216	-6.24964	-5.51482	-5.96935	-7.22802	-9.34089	-16.7671	-18.5354	-18.7386	-18.1974	-17.1302	-16.4664	-15.1292	-14.1983	-13.2741	-11.0693	-7.14363	-6.99937	-6.19955	-5.55555	-5.53732	-5.67265	-5.66237	-5.08351	-4.7228	-3.73086
86	78.5215	-6.33457	-5.50801	-6.06863	-7.51937	-9.53438	-17.1476	-18.924	-19.1974	-18.5989	-17.5068	-16.7903	-15.425	-14.4147	-13.5848	-11.1948	-7.41991	-7.16664	-6.31983	-5.66558	-5.69697	-5.84673	-5.71965	-5.18942	-4.78915	-3.89006
87	78.6214	-6.52771	-5.67135	-6.14844	-7.58324	-9.78254	-17.5893	-19.4265	-19.5587	-19.0303	-17.9155	-17.1035	-15.8055	-14.6922	-13.8126	-11.4098	-7.54574	-7.28095	-6.53083	-5.83597	-5.80149	-5.97321	-5.95859	-5.25931	-4.86573	-3.94286
88	78.7213	-6.62778	-5.81342	-6.38608	-7.75328	-9.99257	-18.0431	-19.7786	-19.8456	-19.4413	-18.2524	-17.521	-16.047	-14.9982	-14.0523	-11.6834	-7.69345	-7.45343	-6.70074	-5.89583	-5.94282	-6.08903	-6.16685	-5.39356	-4.99655	-4.05931
89	78.8212	-6.77289	-5.94401	-6.57606	-7.94015	-10.2608	-18.4525	-20.2232	-20.3685	-19.8898	-18.7214	-17.9024	-16.4276	-15.2857	-14.3474	-11.9744	-7.96828	-7.65254	-6.87869	-6.09238	-6.05801	-6.25887	-6.31787	-5.48244	-5.08623	-4.15234
90	78.9211	-6.93972	-6.08003	-6.72238	-8.1746	-10.4911	-18.9422	-20.735	-20.8429	-20.3362	-19.0744	-18.3169	-16.797	-15.6074	-14.6299	-11.9961	-8.11994	-7.83716	-7.03356	-6.25893	-6.17176	-6.40647	-6.52469	-5.60435	-5.2295	-4.24386
91	79.021	-7.06378	-6.26997	-6.90018	-8.35356	-10.7178	-19.3626	-21.2032	-21.3152	-20.7753	-19.5584	-18.6403	-17.11	-15.9528	-14.9097	-12.4064	-8.30562	-8.03916	-7.26013	-6.39711	-6.29932	-6.55645	-6.6093	-5.71607	-5.35776	-4.34071
92	79.1209	-7.17291	-6.37105	-7.08639	-8.57528	-10.9951	-19.9383	-21.6655	-21.8355	-21.2145	-19.9971	-19.0641	-17.458	-16.2978	-15.2764	-12.6726	-8.53291	-8.24193	-7.40455	-6.60622	-6.41664	-6.71055	-6.71007	-5.86287	-5.51217	-4.51434
93	79.2208	-7.34255	-6.59596	-7.26326	-8.74362	-11.3038	-20.4229	-22.2225	-22.3277	-21.7364	-20.4513	-19.5268	-17.9132	-16.6715	-15.5964	-12.9626	-8.70407	-8.43051	-7.62729	-6.75125	-6.59169	-6.96314	-6.94902	-5.96688	-5.69525	-4.53805
94	79.3207	-7.44545	-6.77337	-7.50402	-9.02768	-11.5307	-20.9857	-22.6826	-22.8215	-22.2454	-20.9083	-20.02	-18.2537	-17.0937	-15.9467	-13.2685	-8.92583	-8.68432	-7.79721	-6.86302	-6.63772	-7.06782	-7.19858	-6.14162	-5.8686	-4.68886
95	79.4206	-7.66112	-6.87906	-7.67535	-9.38457	-11.8528	-21.5598	-23.3713	-23.4917	-22.7547	-21.394	-20.4656	-18.7311	-17.5231	-16.3009	-13.5465	-9.18746	-8.89138	-7.93994	-7.0723	-6.9539	-7.27794	-7.24465	-6.30194	-6.05115	-4.81447
96	79.5205	-7.83614	-7.13714	-7.82744	-9.57913	-12.0555	-22.1587	-23.9226	-24.1105	-23.2853	-21.855	-20.9446	-19.1407	-17.8903	-16.6597	-13.7314	-9.49778	-9.10007	-8.21748	-7.49247	-7.22532	-7.46074	-7.44971	-6.39001	-6.11124	-4.89416
97	79.6204	-8.05258	-7.43504	-8.19344	-9.74293	-12.626	-22.6441	-24.4875	-24.6539	-23.8435	-22.4532	-21.3602	-19.6011	-18.1436	-16.9609	-14.2315	-9.71014	-9.34197	-8.53998	-7.50414	-7.56597	-7.48977	-7.66011	-6.45898	-6.23885	-4.97742
98	79.7203	-8.32194	-7.7295	-8.26694	-10.1099	-12.8306	-23.5118	-25.1706	-25.3222	-24.6683	-22.9373	-22.1873	-20.025	-18.8367	-17.4615	-14.7211	-9.94777	-9.5708	-8.65227	-7.76949	-7.36447	-7.48214	-8.01318	-6.65303	-6.43983	-5.04482
99	79.8202	-8.36427	-7.56256	-8.42022	-10.3859	-13.3001	-24.2672	-25.8904	-25.9038	-25.1005	-23.7449	-22.5199	-20.403	-19.2766	-17.9653	-14.935	-10.1949	-9.86115	-8.88147	-7.85751	-7.88147	-7.90876	-7.90519	-6.93787	-6.60222	-5.49753
100	79.9201	-8.58002	-8.07527	-8.52368	-10.4918	-13.497	-24.8023	-26.7297	-26.5939	-25.7977	-24.3303	-23.0415	-21.0439	-19.5178	-18.1767	-15.0485	-10.5216	-10.1151	-9.26978	-8.12917	-7.96761	-8.32392	-8.23915	-7.29905	-6.72669	-5.3013
101	80.02	-8.81257	-8.19947	-9.09384	-10.8988	-13.7505	-25.4131	-27.026	-27.1846	-26.4574	-24.7751	-23.7877	-21.5485	-20.204	-18.6605	-15.6842	-10.815	-10.3813	-9.46276	-8.23295	-8.00424	-8.15203	-8.57229	-6.94239	-6.88319	-5.56825
102	80.1199	-8.94987	-8.2236	-9.36063	-11.3761	-14.2939	-26.3176	-28.1071	-28.2334	-27.074	-25.4735	-24.2904	-22.1891	-20.5564	-19.1543	-15.9516	-11.0023	-10.6694	-9.46076	-8.44467	-8.41647	-8.60295	-8.59645	-7.39508	-7.03365	-5.78403
103	80.2198	-9.22576	-8.66411	-9.50813	-11.6685	-14.5541	-27.0833	-28.7508	-29.0319	-27.8573	-26.0102	-24.8563	-22.3982	-21.1213	-19.6373	-16.2104	-11.3769	-10.9455	-9.87731	-9.01644	-8.81393	-8.95886	-8.87877	-7.45136	-7.21593	-5.83215
104	80.3197	-9.45501	-9.06671	-9.54403	-11.7207	-15.2926	-27.7519	-29.4545	-29.7694	-28.4273	-26.8352	-25.2942	-23.2187	-21.2816	-20.1472	-16.8443	-11.6917	-11.2735	-10.4983	-9.03228	-9.0253	-8.99261	-9.11488	-7.92546	-7.30362	-5.84636
105	80.4196	-9.73778	-9.42994	-10.1158	-12.198	-15.618	-28.7923	-30.4026	-30.4262	-29.6774	-27.4317	-26.3342	-23.8878	-22.2083	-20.5805	-17.3889	-12.0572	-11.575	-10.6883	-9.18206	-8.94223	-8.85101	-9.4633	-7.99979	-7.54228	-5.83206
106	80.5195	-9.85914	-9.10185	-10.4234	-12.5923	-16.026	-29.9944	-31.3803	-31.2796	-30.3405	-28.3929	-27.023	-24.3264	-22.9114	-21.3194	-17.7802	-12.3751	-11.9199	-10.5105	-9.40645	-9.28254	-9.43	-9.50112	-8.21084	-7.71138	-6.4596
107	80.6194	-10.2094	-9.71539	-10.3997	-12.7531	-16.5696	-30.672	-32.429	-32.281	-31.1095	-29.357	-27.5267	-25.0822	-23.1338	-21.673	-17.8083	-12.7875	-12.2294	-11.1986	-9.80363	-9.94886	-9.93314	-9.83535	-8.58615	-7.90908	-6.37757
108	80.7193	-10.6011	-10.0463	-10.8554	-13.1868	-16.8391	-31.5613	-32.8915	-33.0432	-31.9952	-29.9784	-28.5515	-25.7272	-24.0451	-21.9137	-18.7136	-13.1063	-12.5833	-11.4969	-9.86959	-9.83433	-9.69595	-10.2456	-8.27097	-8.10222	-6.39205
109	80.8192	-10.5658	-10.1341	-11.356	-13.9613	-17.5603	-32.7639	-34.1035	-34.2762	-32.6403	-30.7884	-29.2731	-26.5876	-24.63	-22.7737	-19.0888	-13.4594	-12.931	-11.6836	-10.1711	-10.2459	-10.2244	-10.145	-8.73177	-8.25772	-6.93821
110	80.9191	-10.9887	-10.1185	-11.7491	-14.2306	-17.9658	-33.764	-35.27	-35.4091	-33.7744	-31.5106	-29.92	-26.9145	-25.1629	-23.4782	-19.3377	-14.075	-13.2976	-11.8455	-10.7449	-10.5139	-10.5695	-10.5996	-8.83314	-8.50358	-6.85321
111	81.019	-11.2477	-10.7384	-11.6666	-14.3255	-18.8034	-34.727	-35.985	-36.2315	-34.59	-32.6301	-30.6283	-27.8703	-25.6173	-23.9634	-20.0724	-14.1127	-13.6879	-12.2915	-10.9997	-10.9608	-10.7153	-10.8572	-9.25177	-8.5814	-7.02176
112	81.1189	-11.7055	-11.2925	-12.1928	-14.9743	-19.2821	-36.0905	-37.2547	-37.2032	-36.0054	-33.5416	-31.8302	-28.5115	-26.4105	-24.6745	-20.8489	-14.6544	-14.0847	-12.9438	-11.0372	-11.0799	-10.682	-11.2253	-9.41769	-8.88286	-6.91812
113	81.2188	-11.7257	-11.3641	-12.6203	-15.4908	-19.8121	-37.5765	-38.4781	-38.487	-36.9879	-34.6363	-32.7747	-29.5135	-27.531	-25.5204	-21.3985	-15.1875	-14.4939	-12.9444	-11.4219	-11.297	-11.2114	-11.3199	-9.62517	-9.01705	-7.64202
114	81.3187	-12.1207	-11.5761	-12.7197	-15.8397	-20.5267	-38.6595	-39.8499	-39.6848	-38.0195	-35.8621	-33.4686	-30.3193	-27.8574	-26.1085	-21.5568	-15.8188	-14.9396	-13.5884	-11.8035	-11.8542	-11.7889	-11.7026	-10.0042	-9.27086	-7.54629
115	81.4186	-12.5128	-12.03	-13.1884	-16.4419	-20.9861	-39.8608	-40.8506	-40.7876	-39.2973	-36.7831	-34.6224	-31.237	-28.9178	-26.5849	-22.4664	-16.1339	-15.4026	-14.0007	-12.1332	-12.0793	-11.8581	-12.1139	-9.84597	-9.502	-7.62631
116	81.5185	-12.7142	-12.4372	-13.7955	-17.1933	-21.803	-41.4612	-42.2131	-42.3278	-40.2153	-38.0096	-35.8491	-32.2002	-29.7928	-27.5435	-23.0736	-16.4186	-15.8669	-14.3649	-12.3936	-12.4641	-12.2563	-12.285	-10.3088	-9.73957	-8.00128
117	81.6184	-13.1207	-12.5779	-14.2654	-17.8184	-22.5264	-42.9275	-43.658	-43.7934	-41.6851	-38.9119	-36.9232	-33.0797	-30.5479	-28.4674	-23.574	-17.2492	-16.3747	-14.7184	-13.0475	-12.8213	-12.7537	-12.6935	-10.5172	-10.1053	-8.48325
118	81.7183	-13.4746	-13.1585	-14.5244	-18.2144	-23.4241	-44.3693	-45.0939	-45.0409	-43.0061	-40.2998	-37.7659	-34.3992	-31.2585	-29.3041	-24.4253	-17.6965	-16.8821	-15.2186	-13.4052	-13.166	-12.9573	-13.1145	-10.8028	-10.1212	-8.41586
119	81.8182	-13.885	-13.7131	-14.9119	-18.6376	-23.9931	-46.1007	-46.5077	-46.4613	-44.4203	-41.5097	-39.1673	-35.4228	-32.2816	-30.1652	-25.2496	-18.1708	-17.4059	-15.9318	-13.7258	-13.6304	-13.2173	-13.5155	-11.0966	-10.5293	-8.48661
120	81.9181	-14.1488	-13.9585	-15.5145	-19.4827	-24.8732	-47.9112	-47.9993	-48.0087	-45.8096	-42.7506	-40.403	-36.4632	-33.5357	-31.1923	-25.9796	-18.912	-17.9464	-16.2041	-14.0605	-13.9731	-13.7658	-13.7887	-11.286	-10.7314	-8.89325
121	82.018	-14.532	-14.3725	-15.8999	-20.161	-25.7234	-49.6022	-49.5396	-49.5476	-47.2743	-44.2822	-41.7943	-37.7023	-34.2901	-32.07	-26.5697	-19.6127	-18.5314	-16.9398	-14.5978	-14.5216	-14.3107	-14.2349	-11.6538	-11.0096	-9.21561
122	82.1179	-14.9511	-14.8735	-16.4328	-20.733	-26.5537	-51.2199	-51.0559	-51.1786	-48.9042	-45.6061	-42.8444	-38.8662	-35.497	-32.9329	-27.497	-20.2648	-19.1445	-17.5237	-15.0217	-14.947	-14.6084	-14.6736	-11.7009	-11.2673	-9.31832
123	82.2178	-15.3381	-15.3285	-17.1525	-21.5577	-27.3774	-53.1623	-52.6641	-52.8047	-50.4657	-47.0795	-44.4507	-40.1721	-36.6412	-34.1099	-28.3779	-20.8088	-19.7977	-18.1123	-15.4244	-15.3432	-15.1335	-15.0497	-12.0973	-11.5407	-9.3922
124	82.3177	-15.785	-15.7317	-17.6867	-22.2826	-28.4529	-55.0759	-54.3726	-54.623	-51.9995	-48.4647	-45.8676	-41.3892	-37.7875	-35.2912	-29.1992	-21.7032	-20.4812	-18.7335	-16.0482	-15.8706	-15.7329	-15.5431	-12.447	-11.9025	-9.80261
125	82.4176	-16.2636	-16.3346	-18.2272	-23.1457	-29.5883	-57.0562	-56.0734	-56.3336	-53.765	-50.0906	-47.2932	-42.8637	-38.9272	-36.404	-30.1813	-22.4786	-21.1993	-19.3773	-16.608	-16.3956	-16.1746	-16.0253	-12.7794	-12.0905	-9.96195
126	82.5175	-16.7652	-16.9431	-18.8854	-23.8028	-30.5718	-58.9718	-57.8546	-58.1452	-55.5152	-51.6578	-48.733	-44.1731	-40.2929	-37.574	-31.2366	-23.2134	-21.9565	-20.2202	-17.0749	-16.9903	-16.6573	-16.5554	-13.1972	-12.5012	-10.2021
127	82.6174	-17.2546	-17.4366	-19.6485	-24.7883	-31.7842	-61.0218	-59.6805	-59.9511	-57.2627	-53.2356	-50.3658	-45.5517	-41.6872	-38.8269	-32.2437	-24.1192	-22.7327	-20.8388	-17.6046	-17.4559	-17.2941	-16.9936	-13.5425	-12.7897	-10.366
128	82.7173	-17.7659	-18.0062	-20.3086	-25.7051	-33.0095	-63.1214	-61.5127	-61.7152	-59.0181	-55.0248	-52.0648	-47.0369	-42.9156	-40.0627	-33.2177	-25.0297	-23.5417	-21.5947	-18.2245	-18.1517	-17.9325	-17.5156	-13.9743	-13.0682	-10.7333
129	82.8172	-18.3298	-18.6593	-21.0587	-26.6223	-34.2142	-65.1819	-63.4102	-63.5781	-60.8585	-56.6828	-53.5719	-48.5217	-44.3792	-41.236	-34.3646	-26.0103	-24.4138	-22.4265	-18.8541	-18.7525	-18.4676	-18.099	-14.3239	-13.4497	-10.9466
130	82.9171	-18.8599	-19.2852	-21.8954	-27.5759	-35.5425	-67.3473	-65.2999	-65.4214	-62.701	-58.4348	-55.3105	-50.058	-45.8773	-42.5591	-35.5235	-26.8821	-25.3267	-23.214	-19.4943	-19.3932	-19.0816	-18.5937	-14.8703	-13.8162	-11.1518
131	83.017	-19.3789	-19.9063	-22.7215	-28.7151	-36.9915	-69.4071	-67.258	-67.3658	-64.4562	-60.1373	-57.0289	-51.561	-47.3364	-43.9686	-36.6966	-28.0521	-26.2807	-23.9991	-20.1499	-20.1155	-19.791	-19.262	-15.2962	-14.265	-11.5856
132	83.1169	-20.0305	-20.7055	-23.5634	-29.8916	-38.5543	-71.6077	-69.1708	-69.2041	-66.3847	-62.0519	-58.751	-53.287	-48.841	-45.369	-38.0073	-29.1055	-27.3091	-24.9184	-20.9751	-20.8436	-20.4449	-19.9104	-15.7747	-14.6068	-11.8549
133	83.2168	-20.7101	-21.5762	-24.4455	-31.0398	-40.0867	-73.7077	-71.1364	-71.109	-68.2428	-63.9181	-60.5463	-54.9706	-50.4579	-46.8564	-39.329	-30.2444	-28.3679	-25.9964	-21.7535	-21.6492	-21.0577	-20.5901	-16.3455	-15.0849	-12.1927
134	83.3167	-21.4008	-22.3172	-25.4549	-32.3049	-41.7278	-75.8512	-73.0697	-72.9946	-70.1461	-65.7456	-62.3445	-56.6587	-52.1698	-48.3622	-40.695	-31.4988	-29.4912	-26.9759	-22.6179	-22.3665	-21.861	-21.2505	-16.8472	-15.534	-12.5218
135	83.4166	-22.0058	-23.1615	-26.4703	-33.6487	-43.4022	-77.9832	-74.9955	-74.854	-72.0217	-67.6867	-64.2774	-58.4516	-53.7341	-49.851	-42.036	-32.8084	-30.6606	-27.9945	-23.4776	-23.2591	-22.7003	-21.9576	-17.4219	-16.0495	-13
136	83.5165	-22.7589	-24.0842	-27.5188	-35.0311	-45.1865	-80.0059	-76.9002	-76.7213	-73.8751	-69.6323	-66.055	-60.209	-55.4708	-51.3691	-43.5352	-34.177	-31.8849	-29.1683	-24.3438	-24.1197	-23.4964	-22.7488	-17.9091	-16.5448	-13.3833
137	83.6164	-23.5049	-25.0391	-28.6903	-36.4498	-46.9731	-82.0419	-78.7532	-78.5186	-75.6854	-71.4637	-67.9422	-61.9933	-57.2003	-53.0026	-45.0176	-35.4699	-33.1775	-30.4054	-25.3591	-25.0688	-24.3673	-23.4902	-18.5392	-17.0651	-13.7435
138	83.7163	-24.2963	-25.9977	-29.9164	-38.02	-48.831	-83.9189	-80.6184	-80.3272	-77.3885	-73.2604	-69.8074	-63.7499	-58.8852	-54.7084	-46.5454	-36.9398	-34.5267	-31.5843	-26.3753	-26.0497	-25.2957	-24.3544	-19.1806	-17.6096	-14.251
139	83.8162	-25.1178	-27.0639	-31.1022	-39.6705	-50.7131	-85.824	-82.428	-82.121	-79.1954	-75.1195	-71.5803	-65.6112	-60.5864	-56.374	-48.1116	-38.5099	-35.9154	-32.9043	-27.4719	-27.0782	-26.2962	-25.2377	-19.7924	-18.1682	-14.6593
140	83.9161	-25.9707	-28.2121	-32.3899	-41.2723	-52.6529	-87.6064	-84.0858	-83.7885	-80.8804	-76.8685	-73.3421	-67.3659	-62.355	-58.05	-49.7363	-40.0514	-37.3876	-34.3142	-28.5632	-28.1933	-27.2794	-26.164	-20.455	-18.7749	-15.1458
141	84.016	-26.8535	-29.3195	-33.8013	-42.9476	-54.6624	-89.3366	-85.7653	-85.4125	-82.5409	-78.5433	-75.0898	-69.1137	-64.1163	-59.7774	-51.3892	-41.7098	-38.9192	-35.7492	-29.7503	-29.2278	-28.3389	-27.1129	-21.13	-19.4174	-15.6154
142	84.1159	-27.7743	-30.5141	-35.2096	-44.7788	-56.6228	-91.0048	-87.3707	-86.9414	-84.1595	-80.2459	-76.8991	-70.8833	-65.8048	-61.4686	-53.0149	-43.438	-40.5028	-37.2452	-30.9765	-30.4689	-29.455	-28.105	-21.8329	-20.0799	-16.1653
143	84.2158	-28.7338	-31.7418	-36.6755	-46.6128	-58.6609	-92.524	-88.9013	-88.4702	-85.6957	-81.9014	-78.4739	-72.5522	-67.4518	-63.0874	-54.6996	-45.2437	-42.1378	-38.8079	-32.2322	-31.6894	-30.5968	-29.182	-22.523	-20.6964	-16.7227
144	84.3157	-29.7178	-33.1254	-38.2483	-48.4701	-60.618	-94.0073	-90.3297	-89.8579	-87.1669	-83.409	-80.0991	-74.1968	-69.145	-64.7423	-56.4029	-46.966	-43.836	-40.4529	-33.601	-32.9248	-31.8741	-30.2565	-23.2866	-21.4169	-17.2392
145	84.4156	-30.7394	-34.4378	-39.8797	-50.4165	-62.6429	-95.2934	-91.6396	-91.1796	-88.4974	-84.8494	-81.6408	-75.7686	-70.7471	-66.3814	-58.0631	-48.8242	-45.5583	-42.0893	-34.972	-34.2657	-33.0842	-31.3299	-24.0907	-22.1383	-17.8599
146	84.5155	-31.7959	-35.84	-41.4954	-52.3834	-64.6179	-96.5672	-92.9403	-92.456	-89.8353	-86.251	-83.0661	-77.3451	-72.2946	-67.9543	-59.7137	-50.7421	-47.3399	-43.7658	-36.4223	-35.6463	-34.395	-32.4747	-24.8889	-22.8718	-18.434
147	84.6154	-32.8683	-37.2755	-43.1505	-54.3104	-66.5482	-97.6943	-94.0539	-93.619	-91.0503	-87.5451	-84.4197	-78.7543	-73.7513	-69.4467	-61.3801	-52.5746	-49.1411	-45.5523	-37.8862	-37.0663	-35.7224	-33.6763	-25.7919	-23.6367	-19.0485
148	84.7153	-33.9586	-38.7769	-44.8926	-56.233	-68.4456	-98.7333	-95.1292	-94.6395	-92.1728	-88.7238	-85.6423	-80.0987	-75.142	-70.902	-62.9705	-54.4637	-50.9437	-47.3199	-39.405	-38.4274	-37.0604	-34.8849	-26.6011	-24.3898	-19.6344
149	84.8152	-35.0486	-40.2426	-46.6217	-58.1661	-70.2233	-99.6538	-96.0944	-95.559	-93.1707	-89.7947	-86.8625	-81.3728	-76.4711	-72.2461	-64.4655	-56.3411	-52.7407	-49.101	-40.9299	-39.9286	-38.4637	-36.0626	-27.4929	-25.2083	-20.2759
150	84.9151	-36.1733	-41.7017	-48.3525	-60.0621	-71.9503	-100.429	-96.9553	-96.4063	-94.073	-90.791	-87.8785	-82.5125	-77.648	-73.452	-65.9044	-58.1926	-54.5347	-50.8624	-42.4346	-41.3853	-39.8519	-37.2563	-28.3566	-25.9622	-20.9337
151	85.015	-37.2809	-43.247	-50.1064	-61.8567	-73.5283	-101.102	-97.6701	-97.12	-94.8551	-91.6528	-88.8149	-83.5503	-78.7737	-74.6054	-67.3392	-59.9439	-56.3029	-52.6392	-43.9988	-42.8367	-41.2637	-38.4903	-29.2251	-26.7703	-21.5505
152	85.1149	-38.3653	-44.706	-51.8591	-63.6335	-75.0282	-101.65	-98.3046	-97.7347	-95.5307	-92.4231	-89.6642	-84.4544	-79.7405	-75.6602	-68.6043	-61.6545	-58.0116	-54.3573	-45.5308	-44.3113	-42.6446	-39.6591	-30.149	-27.5704	-22.2296
153	85.2148	-39.4565	-46.1978	-53.5372	-65.3465	-76.3953	-102.096	-98.8358	-98.253	-96.0931	-93.0455	-90.3652	-85.2833	-80.6163	-76.5584	-69.7779	-63.3319	-59.6648	-56.0053	-47.0808	-45.7491	-44.0375	-40.816	-31.0315	-28.3795	-22.871
154	85.3147	-40.4798	-47.6302	-55.1508	-66.9033	-77.6124	-102.403	-99.2112	-98.6307	-96.542	-93.5309	-90.9376	-85.9467	-81.3203	-77.3351	-70.8463	-64.8313	-61.2424	-57.6426	-48.5564	-47.1423	-45.3932	-41.9507	-31.9355	-29.1636	-23.5244
155	85.4146	-41.4512	-49.0258	-56.7491	-68.3327	-78.7224	-102.576	-99.502	-98.8634	-96.8475	-93.9337	-91.352	-86.4618	-81.902	-77.9451	-71.7738	-66.2709	-62.7084	-59.1329	-50.0003	-48.4198	-46.6469	-43.0295	-32.7675	-29.9142	-24.1283
156	85.5145	-42.3419	-50.3071	-58.1997	-69.6546	-79.6025	-102.636	-99.6562	-98.9984	-97.0572	-94.1741	-91.6914	-86.8618	-82.3508	-78.4325	-72.5647	-67.5282	-64.0479	-60.549	-51.346	-49.6872	-47.8353	-43.9989	-33.5875	-30.6815	-24.7522
157	85.6144	-43.189	-51.435	-59.5211	-70.8139	-80.3457	-102.56	-99.6897	-99.0079	-97.0723	-94.2835	-91.8256	-87.0765	-82.6145	-78.6953	-73.1319	-68.6751	-65.2399	-61.7965	-52.6128	-50.8264	-48.9679	-44.8281	-34.2974	-31.3146	-25.3371
158	85.7143	-43.8588	-52.5625	-60.7532	-71.7555	-80.8588	-102.291	-99.5577	-98.8353	-96.979	-94.2231	-91.7843	-87.1109	-82.7022	-78.826	-73.5734	-69.5627	-66.2775	-62.9192	-53.7544	-51.7903	-49.9913	-45.6211	-34.9429	-31.9287	-25.8426
159	85.8142	-44.4293	-53.4563	-61.8386	-72.5547	-81.217	-101.871	-99.2378	-98.5155	-96.6941	-93.9908	-91.6343	-86.9678	-82.6265	-78.7734	-73.8539	-70.2902	-67.1279	-63.8242	-54.7157	-52.5855	-50.8014	-46.267	-35.5352	-32.4654	-26.2956
160	85.9141	-44.8361	-54.1695	-62.6537	-73.1643	-81.3645	-101.332	-98.8726	-98.102	-96.288	-93.6322	-91.2699	-86.7232	-82.344	-78.5014	-73.903	-70.873	-67.7869	-64.4997	-55.5443	-53.3224	-51.4824	-46.6852	-35.9855	-32.8956	-26.6761
161	86.014	-45.0954	-54.7724	-63.2765	-73.5306	-81.2829	-100.638	-98.2812	-97.5293	-95.7348	-93.0336	-90.7698	-86.2351	-81.8719	-78.0609	-73.703	-71.2321	-68.2453	-65.0596	-56.252	-53.9106	-52.0041	-46.995	-36.3518	-33.2467	-26.9308
162	86.1139	-45.1628	-55.181	-63.8017	-73.63	-81.1069	-99.7174	-97.5313	-96.718	-94.9548	-92.3514	-90.0224	-85.5849	-81.1591	-77.3775	-73.3688	-71.2933	-68.4734	-65.3883	-56.6899	-54.1536	-52.2578	-47.104	-36.4565	-33.3427	-27.0839
163	86.2138	-45.0541	-55.3577	-63.9844	-73.5203	-80.5329	-98.7377	-96.6513	-95.749	-94.1467	-91.4517	-89.2753	-84.6558	-80.3359	-76.4828	-72.7988	-71.1544	-68.4726	-65.4866	-56.8536	-54.1525	-52.3371	-47.0434	-36.496	-33.4514	-27.1332
164	86.3137	-44.6789	-55.099	-63.9507	-73.1906	-79.8353	-97.589	-95.6024	-94.6716	-93.004	-90.3984	-88.1536	-83.6144	-79.318	-75.4019	-71.9703	-70.8179	-68.2411	-65.2619	-56.8797	-54.0954	-52.2352	-46.6088	-36.3007	-33.3013	-27.1886
165	86.4136	-44.1386	-54.9348	-63.5381	-72.5347	-78.8016	-96.0828	-94.3513	-93.3489	-91.6863	-89.1383	-86.7976	-82.3583	-77.8842	-74.0286	-70.8785	-70.2457	-67.7455	-64.8775	-56.6535	-53.6334	-51.9427	-46.1368	-36.1138	-33.0083	-26.8224
166	86.5135	-43.3084	-54.3171	-63.1957	-71.7666	-77.599	-94.4121	-92.7303	-91.7915	-90.1736	-87.6324	-85.439	-80.9224	-76.4467	-72.5112	-69.6416	-69.2717	-67.0006	-64.1856	-56.1102	-52.8873	-51.1628	-45.4647	-35.2734	-32.5314	-26.5076
167	86.6134	-42.4271	-53.3472	-62.2458	-70.8386	-76.1736	-92.6482	-91.231	-90.2059	-88.4334	-86.0322	-83.648	-79.2382	-74.6996	-70.7178	-68.0978	-68.1848	-65.9792	-63.0982	-55.3153	-52.0647	-50.3708	-44.3133	-34.626	-31.8652	-26.0163
168	86.7133	-41.176	-52.357	-61.148	-69.3673	-74.3909	-90.6119	-89.3972	-88.3708	-86.5991	-83.8488	-81.6752	-77.0976	-72.7135	-68.7014	-66.2667	-66.865	-64.7104	-61.9391	-54.4996	-51.0622	-49.3409	-43.1693	-33.6155	-31.1213	-25.1465
169	86.8132	-39.7664	-51.1416	-59.6864	-67.666	-72.6436	-88.2658	-87.1357	-86.1192	-84.3429	-81.8479	-79.3831	-75.0204	-70.3841	-66.5177	-64.3706	-65.0905	-63.188	-60.5612	-53.1732	-49.578	-47.8958	-41.7583	-32.6163	-29.8183	-24.2653
170	86.9131	-38.2683	-49.6427	-58.243	-65.9004	-70.3777	-85.912	-84.912	-83.7372	-82.1918	-79.5994	-77.3339	-72.7551	-68.1952	-64.0931	-62.3683	-63.2957	-61.4334	-59.0161	-51.5444	-47.7518	-46.1736	-40.3208	-31.3184	-28.8215	-23.2143
171	87.013	-36.5617	-47.5784	-56.3485	-63.8549	-68.0184	-83.4473	-82.5026	-81.2696	-79.6954	-76.9407	-74.6122	-70.1013	-65.7708	-61.6588	-59.8991	-61.2146	-59.4582	-56.7323	-49.7732	-46.1267	-44.6442	-38.4546	-29.926	-27.429	-22.4258
172	87.1129	-34.7338	-45.9643	-54.0982	-61.5022	-65.5874	-80.4338	-79.8785	-78.5632	-76.8743	-74.3523	-71.752	-67.4607	-62.7899	-58.8554	-57.3116	-59.1106	-57.2788	-54.8545	-47.8763	-44.4533	-42.936	-36.5821	-28.4328	-25.9732	-20.7896
173	87.2128	-32.9259	-43.932	-52.0094	-59.1675	-62.6497	-77.3195	-76.6684	-75.5309	-74.0442	-71.3106	-69.1106	-64.6238	-60.2045	-55.9244	-54.7468	-56.4347	-54.959	-52.6367	-45.7578	-42.0359	-40.6718	-34.735	-26.5374	-24.5489	-19.5145
174	87.3127	-30.996	-41.8045	-49.8723	-56.8644	-60.001	-74.2859	-74.0447	-72.7865	-70.8677	-68.4574	-66.0353	-61.915	-57.2028	-53.2219	-52.0941	-54.0127	-52.498	-50.1577	-43.5259	-40.0365	-38.6272	-32.6572	-25.126	-23.0159	-18.4275
175	87.4126	-29.0698	-39.3707	-47.5636	-54.0915	-56.9721	-70.8637	-70.9291	-69.832	-67.8042	-64.9954	-62.8824	-58.4569	-54.2399	-50.3975	-49.1478	-51.5904	-49.9357	-47.5755	-41.4416	-37.8572	-36.6321	-30.7212	-23.3527	-21.6443	-16.9946
176	87.5125	-27.1995	-37.391	-44.7231	-51.2257	-54.4552	-67.3308	-67.3585	-66.364	-64.3824	-62.0529	-59.4405	-55.6068	-51.0713	-47.5087	-46.5215	-48.6783	-47.3321	-45.0071	-39.3323	-35.8312	-34.2927	-28.7087	-21.8983	-19.697	-15.6901
177	87.6124	-25.3855	-35.4916	-42.4047	-48.6152	-51.3777	-64.1275	-64.2421	-62.9784	-61.4029	-58.6948	-56.689	-52.4311	-48.3943	-44.6772	-44.0224	-45.7758	-44.7215	-42.8656	-36.7985	-33.5948	-31.926	-26.8928	-20.3287	-18.4481	-14.1989
178	87.7123	-23.4967	-33.0265	-40.0026	-45.8874	-48.5912	-61.0789	-60.9956	-59.8522	-58.1945	-55.6766	-53.5383	-49.7323	-45.8244	-42.1294	-41.3501	-43.4215	-42.1512	-39.8845	-34.4876	-31.3986	-30.0827	-24.9267	-18.732	-16.9333	-13.441
179	87.8122	-21.9017	-30.8738	-37.3155	-43.0225	-45.8784	-57.4943	-58.0704	-56.6355	-54.7649	-52.7306	-50.2456	-46.6374	-42.5889	-39.3722	-38.4735	-41.0152	-39.6009	-37.5659	-32.5049	-29.7279	-28.3441	-23.1141	-17.4547	-15.4606	-12.0415
180	87.9121	-20.3875	-28.8411	-35.1607	-40.5161	-42.7771	-54.0489	-54.3417	-53.1096	-51.6265	-49.4481	-47.3589	-43.7695	-40.0934	-36.5761	-36.1308	-38.4153	-37.1581	-35.3133	-30.1967	-27.4782	-26.0977	-21.6187	-15.7457	-14.2505	-10.8624
181	88.012	-18.7638	-27.0677	-33.0862	-38.3432	-40.4258	-51.1627	-51.4661	-50.3863	-48.3723	-46.7028	-44.6449	-40.9825	-37.6447	-34.4462	-33.9109	-35.6799	-34.8532	-32.9876	-28.2238	-25.8605	-24.3942	-19.952	-14.7288	-13.0956	-10.0406
182	88.1119	-17.4778	-25.1466	-31.0561	-35.9185	-38.0297	-48.0819	-48.6283	-47.6435	-45.4801	-43.5493	-42.0557	-38.4859	-35.0764	-32.429	-31.4969	-33.8929	-32.6575	-30.7892	-26.6151	-24.1793	-22.9506	-18.6061	-13.4368	-12.0328	-9.42889
183	88.2118	-16.2902	-23.705	-28.7609	-33.5239	-35.8956	-45.0324	-45.7663	-44.5037	-42.7572	-40.9245	-38.9978	-36.1998	-32.7109	-30.1603	-29.5107	-31.5121	-30.5789	-28.8005	-24.9927	-22.6499	-21.1533	-17.3036	-12.629	-10.696	-8.43877
184	88.3117	-15.2261	-22.5292	-26.937	-31.4531	-33.3421	-42.6302	-42.9753	-41.715	-40.3357	-38.5476	-36.8214	-33.8505	-30.6181	-28.3116	-27.9556	-29.4045	-28.6657	-27.4371	-23.1927	-21.2957	-19.53	-16.238	-11.6385	-10.0549	-7.59823
185	88.4116	-14.1479	-20.9075	-25.3579	-29.9036	-31.5679	-40.4445	-40.4301	-39.4167	-37.8028	-36.1648	-34.5862	-31.781	-29.171	-26.8091	-26.1675	-27.8159	-26.8953	-25.3722	-21.6486	-19.7893	-18.4621	-15.1635	-10.7901	-9.37335	-7.15938
186	88.5115	-13.181	-19.6596	-23.5602	-28.0939	-29.8588	-37.9245	-38.0658	-36.9782	-35.4266	-34.2092	-32.7599	-30.0645	-26.9215	-25.0199	-24.2132	-26.305	-25.2922	-23.8419	-20.4708	-18.7724	-17.5524	-14.0757	-10.2888	-8.46607	-6.76572
187	88.6114	-12.3418	-18.5161	-22.1856	-26.3681	-27.9924	-35.6572	-35.9614	-34.8317	-33.4475	-32.0518	-30.3655	-28.2332	-25.5737	-23.2943	-22.8851	-24.7833	-23.7852	-22.7253	-19.2035	-17.5296	-16.371	-13.3924	-9.23749	-7.99361	-6.33227
188	88.7113	-11.6198	-17.5523	-21.0685	-24.9566	-26.1971	-33.8634	-33.8555	-32.7542	-31.5089	-30.2875	-28.9404	-26.6501	-24.2056	-22.1485	-21.4986	-23.1234	-22.4302	-21.2306	-17.9745	-16.5439	-15.4257	-12.4595	-8.86702	-7.48006	-5.67389
189	88.8112	-10.9763	-16.4202	-20.0012	-23.6332	-24.9351	-32.0164	-32.0306	-31.2059	-29.4923	-28.4595	-27.4334	-25.1029	-22.8182	-21.1761	-20.2502	-22.0055	-21.2112	-19.9949	-17.1987	-15.6087	-14.898	-11.869	-8.27031	-7.2029	-5.75098
190	88.9111	-10.4178	-15.7492	-18.7142	-22.5389	-24.0167	-30.3341	-30.2675	-29.342	-28.035	-26.8502	-25.772	-24.1652	-21.4867	-19.9312	-19.2149	-20.8441	-20.0687	-18.9047	-16.3764	-14.7785	-14.026	-11.3267	-7.92247	-6.4835	-5.36985
191	89.011	-9.9397	-15.2576	-17.7404	-21.0821	-22.3701	-28.689	-28.5736	-27.9462	-26.5417	-25.5184	-24.3304	-22.7284	-20.4357	-19.1241	-18.5582	-19.6793	-19.0771	-18.3615	-15.4474	-14.2158	-13.2344	-10.8878	-7.43414	-6.4066	-5.13068
192	89.1109	-9.37828	-14.3353	-16.9732	-20.2736	-21.5517	-27.5526	-27.2839	-26.7141	-25.2786	-24.091	-23.0777	-21.7044	-19.7096	-18.4311	-17.6734	-18.8935	-18.1713	-17.2281	-14.6407	-13.4033	-12.8309	-10.4115	-7.05546	-6.24296	-4.89661
193	89.2108	-9.13362	-13.8826	-16.1058	-19.3979	-20.6661	-26.2877	-25.9654	-25.2192	-24.0983	-23.1718	-22.3418	-20.8121	-18.5264	-17.6208	-16.7324	-18.1506	-17.3832	-16.6447	-14.1208	-13.0005	-12.4634	-10.0439	-6.81797	-5.7933	-4.88519
194	89.3107	-8.90986	-13.3446	-15.4492	-18.545	-19.601	-25.089	-24.7481	-24.2052	-23.1422	-21.9073	-21.2433	-19.9035	-17.9018	-16.8239	-16.0508	-17.3976	-16.6659	-16.2285	-13.6211	-12.6683	-11.9799	-9.70534	-6.47356	-5.76188	-4.83918
195	89.4106	-8.63317	-12.8944	-14.9137	-17.7148	-18.5456	-24.144	-23.6875	-23.071	-22.1426	-20.9107	-20.412	-19.0138	-17.2082	-16.229	-15.4473	-16.6744	-16.0451	-15.6357	-13.0914	-12.1074	-11.7071	-9.45317	-6.39819	-5.66185	-4.57239
196	89.5105	-8.36845	-12.352	-14.4329	-17.1431	-17.9747	-23.1863	-22.6998	-22.2476	-21.2012	-20.0135	-19.6195	-18.4324	-16.5681	-15.8885	-14.8347	-16.1753	-15.5193	-15.1582	-12.6851	-11.798	-11.4749	-9.33107	-6.31229	-5.67817	-4.8119
197	89.6104	-8.26326	-12.0534	-13.9541	-16.5427	-17.6209	-22.3877	-21.7898	-21.4088	-20.3975	-19.2573	-18.7888	-17.7934	-16.0143	-15.2495	-14.3426	-15.664	-15.0301	-14.7677	-12.3084	-11.5409	-11.1513	-9.19786	-6.27719	-5.49957	-4.88948
198	89.7103	-8.15076	-11.858	-13.6325	-16.0395	-16.8007	-21.6622	-20.98	-20.6821	-19.6855	-18.51	-18.2121	-17.2406	-15.5851	-14.8648	-14.0314	-15.2043	-14.6098	-14.4906	-12.0403	-11.192	-11.2233	-9.10731	-6.25857	-5.62372	-4.98331
199	89.8102	-8.0895	-11.6833	-13.2016	-15.6015	-16.3961	-20.8591	-20.2223	-20.1111	-19.1431	-17.9681	-17.7067	-16.7807	-15.187	-14.6463	-13.6725	-14.922	-14.2865	-14.2023	-11.7773	-11.2472	-10.838	-9.05735	-6.32466	-5.69432	-5.15831
200	89.9101	-8.17584	-11.3989	-13.1305	-15.1434	-16.0368	-20.342	-19.5367	-19.3814	-18.6002	-17.4924	-17.0656	-16.3075	-14.8775	-14.2825	-13.3795	-14.5357	-14.0011	-14.0444	-11.5746	-11.0413	-10.6892	-9.06543	-6.41112	-5.76921	-5.18572
201	90.01	-8.21408	-11.428	-13.0298	-14.8804	-15.6022	-19.8598	-18.9318	-18.8492	-18.106	-16.9496	-16.8045	-15.9457	-14.6347	-14.0518	-13.2442	-14.284	-13.7724	-13.8838	-11.5589	-10.9937	-10.6837	-9.03273	-6.66384	-5.94873	-5.29147

## Sheet: No.10（control group）
Name	Frequency	Phase	Phase	Phase	Phase	Phase	Phase	Phase	Phase	Phase	Phase	Phase	Phase	Phase	Phase	Phase	Phase	Phase	Phase	Phase	Phase	Phase	Phase	Phase	Phase	Phase
Units	MHz	degree	degree	degree	degree	degree	degree	degree	degree	degree	degree	degree	degree	degree	degree	degree	degree	degree	degree	degree	degree	degree	degree	degree	degree	degree
Hour		0	1	2	3	4	5	6	7	8	9	10	11	12	13	14	15	16	17	18	19	20	21	22	23	24
1	80.02	0.06012	0.49907	0.03855	0.17961	0.09592	-0.09587	0.32723	0.20399	-0.51868	0.17408	0.64068	-0.12745	0.3567	0.19864	0.61579	0.23401	-0.0316	-0.37667	0.25865	0.23822	-0.42858	-0.07532	0.26804	0.06685	-0.35833	-0.3653
2	80.1199	0.56824	0.14665	0.04849	0.23859	0.04013	0.07996	0.07495	0.55083	0.03861	-0.4668	0.28315	0.8064	0.33164	-0.28533	-0.13246	0.5949	-0.09528	-0.23166	-0.57852	-0.41158	-0.1155	-0.25366	-0.12513	-0.38516	-0.34708	0.3086
3	80.2198	0.01566	-0.14082	0.02749	0.14337	-0.00184	0.21701	0.15266	0.08367	0.01279	-0.06669	0.22006	0.32371	0.31396	-0.70101	0.02836	-0.00472	0.01922	0.24517	-0.1036	-0.0353	0.21229	0.34298	-0.45484	-0.05834	-0.14722	0.10048
4	80.3197	0.1641	0.06906	-0.02783	-0.0714	-0.06199	-0.16712	0.27639	0.28677	-0.31235	0.38223	0.14029	0.20928	0.24118	-0.07001	0.12262	-0.12839	-0.26542	-0.39937	-0.18763	-0.00938	-0.64463	0.04853	-0.1725	0.39221	-0.43943	-0.12839
5	80.4196	0.15733	0.17299	-0.19796	-0.07711	-0.10511	-0.07599	-0.467	-0.19101	-0.11609	-0.37857	0.1317	0.29314	0.53456	-0.44459	0.32241	0.39983	-0.63518	-0.18616	0.0827	0.14601	-0.02674	-0.17117	-0.50021	-0.1074	0.01487	-0.27419
6	80.5195	-0.04845	-0.06437	-0.19204	-0.49053	-0.14937	-0.14105	-0.32797	-0.34184	-0.77686	-0.09394	0.26758	-0.31727	-0.11536	-0.50586	0.29855	-0.26807	-0.37497	0.11581	-0.23357	-0.62702	-0.21229	-0.61581	-0.62981	-0.17021	-0.34807	-0.26902
7	80.6194	-0.13278	-0.32623	-0.46049	0.3322	-0.18679	0.05304	-0.20171	-0.17883	-0.42958	-0.13274	-0.12717	0.04054	-0.2742	-0.73981	-0.41552	-0.09795	-0.45087	-0.20832	-0.14322	-0.25536	-0.37427	0.19612	-0.26762	-0.26181	-0.11885	-0.32309
8	80.7193	-0.61012	0.04957	-0.38521	-0.14995	-0.24068	-0.33526	-0.10594	-0.34301	-0.71183	0.22172	0.11895	-0.1954	0.02332	-0.53856	0.22614	-0.03273	-0.44579	-0.5452	-0.1261	-0.13442	-0.58904	-0.0808	-0.11688	-0.2859	-0.50813	-0.54138
9	80.8192	-0.04585	-0.08026	0.13232	-0.19076	-0.2734	-0.15496	-0.26466	0.02357	-0.22748	-0.592	0.012	0.2929	0.05958	-0.59984	-0.18776	0.19819	-0.51451	-0.54111	-0.68481	0.04504	-0.4713	-0.4615	-0.53037	-0.32245	-0.68825	-0.02376
10	80.9191	-0.33113	-0.30515	-0.27922	-0.24859	-0.27794	-0.00535	-0.31224	-0.23256	-0.33344	-0.27522	0.04905	-0.00451	-0.04119	-0.77671	-0.3621	-0.24903	-0.39491	-0.22364	-0.50304	-0.60147	-0.14989	-0.28835	-0.78432	-0.46594	-0.42911	-0.14599
11	81.019	-0.56304	-0.61943	-0.30327	-0.3062	-0.32996	-0.43915	-0.07115	-0.0829	-0.54421	-0.28005	0.00473	-0.05065	-0.03067	-0.5304	-0.12081	-0.33275	-0.56543	-0.25114	-0.32023	-0.42314	-0.53962	-0.26827	-0.40729	-0.23465	-0.75184	-0.34863
12	81.1189	-0.32056	-0.13282	-0.61684	-0.32373	-0.33577	-0.24681	-0.65014	-0.27568	-0.39365	-0.188	-0.13665	0.04118	-0.07559	-0.69813	0.04482	-0.18285	-0.95682	-0.71102	-0.34977	-0.34977	-0.6442	-0.03211	-0.64646	-0.38	-0.29211	-0.68608
13	81.2188	-0.07398	-0.18384	0.02326	-0.61168	-0.38542	-0.27746	-0.55579	-0.44505	-0.88275	-0.26318	0.12991	-0.41914	-0.06178	-0.73939	-0.01667	-0.17165	-0.68775	-0.59738	-0.47004	-0.30693	-0.66632	-0.76286	-0.81236	-0.27005	-0.54662	-0.36693
14	81.3187	-0.44789	-0.4987	-0.36061	-0.11764	-0.41822	-0.13213	-0.44872	-0.32343	-0.62485	-0.31115	-0.13799	-0.18064	-0.26612	-0.94481	-0.54578	-0.2185	-0.90282	-0.27789	-0.46165	-0.28092	-0.64611	-0.29959	-0.58683	-0.4306	-0.60617	-0.30041
15	81.4186	-0.84098	-0.22489	-0.51503	-0.24482	-0.50037	-0.50644	-0.34911	-0.22846	-0.83987	-0.18661	-0.00419	-0.3934	-0.19737	-0.87656	-0.11518	-0.3059	-0.77738	-0.43115	-0.35094	-0.47387	-0.71378	-0.47865	-0.44436	-0.83633	-0.77014	-0.75464
16	81.5185	-0.5627	-0.22545	-0.64048	-0.45176	-0.53331	-0.46982	-0.47513	-0.36876	-0.55077	-0.72047	-0.4881	-0.15454	-0.43384	-0.87809	-0.32176	-0.33908	-0.9423	-0.61987	-0.86079	-0.32315	-0.76118	-0.67265	-0.75783	-0.58641	-0.63724	-0.56109
17	81.6184	-0.34261	-0.54977	-0.57867	-0.53705	-0.55987	-0.26484	-0.50096	-0.57853	-0.63691	-0.61604	-0.24706	-0.16393	-0.23921	-1.1022	-0.37626	-0.23552	-0.85218	-0.9626	-0.75602	-0.67522	-0.80558	-0.55812	-0.99647	-0.70574	-0.69909	-0.58773
18	81.7183	-0.7318	-0.85151	-0.56976	-0.58119	-0.60247	-0.56785	-0.36641	-0.26348	-0.78634	-0.51356	-0.24997	-0.33229	-0.1307	-0.99314	-0.72062	-0.48982	-0.9689	-0.6235	-0.65658	-0.8156	-0.8229	-0.5318	-0.72826	-0.56635	-0.93874	-0.40143
19	81.8182	-0.59711	-0.54829	-0.61581	-0.52404	-0.62939	-0.50825	-0.8843	-0.28917	-0.58744	-0.42461	-0.11252	-0.29275	-0.37235	-0.71658	-0.32526	-0.43287	-1.27005	-0.51644	-0.60492	-0.60115	-0.89559	-0.33505	-0.89338	-0.66964	-0.81924	-0.91191
20	81.9181	-0.41442	-0.40771	-0.63395	-0.55871	-0.65875	-0.54169	-0.81639	-0.52592	-1.12756	-0.51103	-0.32961	-0.62475	-0.4251	-1.0111	-0.34453	-0.41064	-1.09433	-0.90121	-0.70401	-0.57371	-0.91821	-0.92886	-1.05822	-0.55969	-0.56115	-0.74382
21	82.018	-0.63527	-0.70096	-0.66541	-0.64118	-0.67319	-0.48497	-0.66543	-0.8248	-0.8943	-0.55044	-0.46669	-0.41852	-0.61488	-1.22159	-0.49067	-0.60132	-1.03649	-0.65796	-0.73066	-0.64212	-0.95107	-0.59494	-0.90407	-0.64493	-0.80572	-0.63876
22	82.1179	-0.97078	-0.57195	-0.71158	-0.61025	-0.74635	-0.67114	-0.63649	-0.60455	-0.98181	-0.43882	-0.16935	-0.59834	-0.44813	-1.40011	-0.68009	-0.54484	-1.04387	-0.74481	-0.67233	-0.734	-0.99052	-0.66788	-0.75747	-1.05421	-1.05712	-1.00372
23	82.2178	-0.73751	-0.52649	-0.78952	-0.70949	-0.80285	-0.71677	-0.8043	-0.4907	-0.9624	-0.89204	-0.50327	-0.44086	-0.61715	-1.08258	-0.70484	-0.63681	-1.48731	-0.87401	-1.0986	-0.62399	-1.1434	-0.90237	-1.03684	-0.84736	-1.10301	-0.88076
24	82.3177	-0.59502	-0.82686	-0.84425	-0.58879	-0.86034	-0.60703	-0.77901	-0.77819	-0.97773	-0.84728	-0.459	-0.4228	-0.57454	-1.22314	-0.6456	-0.5973	-1.28184	-1.20034	-1.14193	-0.92872	-1.0809	-0.81352	-1.23826	-0.81727	-1.08015	-0.90595
25	82.4176	-0.89125	-1.09405	-0.89403	-0.91389	-0.91739	-0.87014	-0.75376	-0.695	-1.12036	-0.8066	-0.47662	-0.61987	-0.43428	-1.49844	-0.86447	-0.75166	-1.20223	-1.0343	-1.00557	-1.12709	-1.17059	-0.89953	-0.98375	-0.86681	-1.1969	-0.74505
26	82.5175	-0.8719	-0.84867	-0.92859	-1.09798	-0.95732	-0.80722	-1.02622	-0.68348	-1.01562	-0.83982	-0.38313	-0.57981	-0.65143	-1.28702	-0.80643	-0.7726	-1.39474	-0.88239	-0.95878	-0.92798	-1.24113	-0.74687	-1.21914	-0.9779	-1.26354	-1.18559
27	82.6174	-0.65723	-0.76035	-1.01893	-0.91431	-1.00876	-0.85985	-1.09996	-0.90953	-1.47655	-0.77245	-0.56873	-0.86748	-0.60732	-1.45917	-0.66821	-0.66863	-1.63186	-1.22173	-1.11082	-0.93968	-1.28925	-1.16872	-1.42291	-0.96512	-0.99986	-1.16337
28	82.7173	-0.87878	-1.00588	-1.02146	-0.92165	-1.04847	-0.87821	-1.01501	-1.12519	-1.28881	-0.94905	-0.70522	-0.72319	-0.89467	-1.54901	-0.88215	-0.87947	-1.56675	-1.13323	-1.12468	-1.00206	-1.33658	-1.03346	-1.321	-1.00911	-1.2417	-1.01579
29	82.8172	-1.07055	-0.89502	-1.06374	-0.91953	-1.09416	-0.94793	-1.03918	-0.91769	-1.37747	-0.84777	-0.56267	-0.88207	-0.77567	-1.82083	-1.0469	-1.07348	-1.28765	-1.07653	-1.05193	-1.0869	-1.39413	-0.99358	-1.2164	-1.36251	-1.36674	-1.30334
30	82.9171	-1.09579	-0.84232	-1.15352	-1.04075	-1.16938	-1.03929	-1.07813	-0.83189	-1.41657	-1.12421	-0.71388	-0.87802	-0.87672	-1.56282	-1.06946	-0.94685	-1.68981	-1.25956	-1.32799	-1.0133	-1.45021	-1.25558	-1.39103	-1.24637	-1.47895	-1.27732
31	83.017	-0.76181	-1.11155	-1.18628	-0.97454	-1.21028	-1.07393	-1.18948	-1.12876	-1.39545	-1.25883	-0.77529	-0.68557	-0.86041	-1.63124	-0.87904	-0.93733	-1.5461	-1.54156	-1.4271	-1.24333	-1.53664	-1.20654	-1.64746	-1.27839	-1.47546	-1.29101
32	83.1169	-1.10484	-1.3764	-1.25737	-1.23085	-1.29792	-1.22344	-1.13296	-1.06187	-1.55676	-1.13342	-0.77514	-0.95317	-0.78987	-1.89656	-1.22608	-0.93099	-1.54401	-1.40689	-1.41011	-1.49068	-1.60737	-1.28897	-1.63403	-1.29292	-1.62688	-1.19323
33	83.2168	-1.11882	-1.22344	-1.34271	-1.43584	-1.38144	-1.03694	-1.40791	-1.04472	-1.64774	-1.18754	-0.81291	-0.97543	-1.0081	-1.78593	-1.21504	-1.34564	-1.70357	-1.27583	-1.47663	-1.37939	-1.67926	-1.20542	-1.5167	-1.43406	-1.72707	-1.50052
34	83.3167	-1.01789	-1.13141	-1.4872	-1.30393	-1.44428	-1.25488	-1.51342	-1.25307	-1.78493	-1.19642	-0.81276	-1.14321	-0.99078	-1.95835	-1.25514	-1.1535	-1.90408	-1.62039	-1.52063	-1.46625	-1.76899	-1.54371	-1.85069	-1.48539	-1.55698	-1.55226
35	83.4166	-1.22914	-1.39869	-1.46976	-1.33283	-1.51212	-1.32157	-1.4862	-1.5122	-1.73833	-1.3506	-1.05172	-1.12876	-1.2872	-2.07037	-1.16575	-1.29836	-1.9067	-1.61734	-1.63825	-1.42859	-1.83745	-1.56118	-1.84465	-1.51766	-1.78809	-1.51751
36	83.5165	-1.42478	-1.39426	-1.5348	-1.42841	-1.57987	-1.5143	-1.43355	-1.37603	-1.90229	-1.31615	-0.95365	-1.27358	-1.18819	-2.32242	-1.50359	-1.45611	-1.71011	-1.6288	-1.62105	-1.60059	-1.92636	-1.50919	-1.94026	-1.75777	-1.91627	-1.68129
37	83.6164	-1.48678	-1.46532	-1.66076	-1.5248	-1.68861	-1.39509	-1.62628	-1.35598	-2.07501	-1.53451	-1.10769	-1.32637	-1.32115	-2.143	-1.5111	-1.43349	-2.04885	-1.80612	-1.82547	-1.63465	-2.01169	-1.75438	-1.93203	-1.84389	-2.0462	-1.80849
38	83.7163	-1.28004	-1.33704	-1.70471	-1.48259	-1.74162	-1.46756	-1.82827	-1.56948	-2.01373	-1.67417	-1.17948	-1.20176	-1.38457	-2.21571	-1.43985	-1.43785	-1.96457	-2.00225	-1.96854	-1.79549	-2.11472	-1.72424	-2.1084	-1.80745	-2.07089	-1.93088
39	83.8162	-1.59704	-1.76461	-1.78003	-1.62562	-1.81653	-1.60932	-1.69183	-1.5604	-1.9988	-1.60673	-1.17716	-1.38762	-1.29985	-2.4823	-1.70623	-1.42458	-1.98907	-2.01453	-1.97164	-1.96351	-2.19479	-1.80443	-2.2228	-1.81964	-2.21519	-1.77381
40	83.9161	-1.59582	-1.6333	-1.85564	-1.89015	-1.90122	-1.72305	-1.87663	-1.56646	-2.24087	-1.6328	-1.23149	-1.4009	-1.47856	-2.45918	-1.72678	-1.79425	-2.18128	-1.89714	-2.01251	-1.92396	-2.2582	-1.75258	-2.19362	-1.99292	-2.28885	-1.99333
41	84.016	-1.58742	-1.75289	-1.94938	-1.79765	-1.9956	-1.7949	-1.97702	-1.76013	-2.41897	-1.67109	-1.19902	-1.59061	-1.47922	-2.54494	-1.78294	-1.72789	-2.25693	-2.10318	-2.11915	-2.03254	-2.33694	-2.05593	-2.36364	-2.03269	-2.2348	-2.06796
42	84.1159	-1.73525	-1.77798	-1.93029	-1.79972	-2.0858	-1.85205	-2.17182	-1.96379	-2.40515	-1.84651	-1.53438	-1.63317	-1.69417	-2.69745	-1.7782	-1.77812	-2.41239	-2.24071	-2.34691	-2.04061	-2.48441	-2.06261	-2.57343	-2.09071	-2.45534	-2.23637
43	84.2158	-1.89938	-1.81315	-2.13745	-1.91498	-2.17756	-1.94183	-2.02555	-1.922	-2.56287	-1.88219	-1.42712	-1.72218	-1.71908	-2.8959	-2.006	-1.97253	-2.31236	-2.29012	-2.28312	-2.21106	-2.60188	-2.09352	-2.68413	-2.29636	-2.56034	-2.26737
44	84.3157	-1.99652	-1.96831	-2.21003	-2.07291	-2.28673	-2.04915	-2.20493	-1.96315	-2.7353	-2.06443	-1.53097	-1.802	-1.77803	-2.91537	-2.12742	-1.98645	-2.5177	-2.43979	-2.43591	-2.27084	-2.70941	-2.30859	-2.69906	-2.39306	-2.73909	-2.39678
45	84.4156	-1.91186	-1.98475	-2.2993	-2.10725	-2.39763	-2.1691	-2.41373	-2.13499	-2.78559	-2.23941	-1.63698	-1.91725	-1.82388	-2.93321	-2.1381	-2.0843	-2.62521	-2.63319	-2.5821	-2.41699	-2.84856	-2.35361	-2.75742	-2.43818	-2.82214	-2.55805
46	84.5155	-2.04054	-2.28577	-2.42174	-2.22778	-2.51135	-2.24489	-2.41319	-2.21384	-2.84082	-2.23601	-1.70457	-2.0074	-1.84747	-3.16044	-2.32546	-2.09882	-2.66247	-2.70751	-2.77131	-2.59347	-2.96881	-2.45777	-2.97302	-2.51305	-2.94768	-2.54099
47	84.6154	-2.29298	-2.26005	-2.52196	-2.4621	-2.61897	-2.33156	-2.56671	-2.33033	-3.04684	-2.32025	-1.77632	-2.10333	-1.99548	-3.22055	-2.41355	-2.343	-2.84669	-2.74912	-2.80252	-2.63096	-3.08983	-2.50627	-3.11851	-2.65949	-3.10949	-2.71855
48	84.7153	-2.28967	-2.36355	-2.64105	-2.46334	-2.7284	-2.46056	-2.69732	-2.36272	-3.20817	-2.41063	-1.8022	-2.18993	-2.05414	-3.3226	-2.51471	-2.394	-2.97571	-2.90486	-2.93255	-2.76041	-3.20986	-2.69265	-3.2055	-2.75274	-3.13392	-2.8299
49	84.8152	-2.37496	-2.40548	-2.73026	-2.53158	-2.844	-2.55252	-2.85495	-2.57645	-3.30255	-2.54365	-1.97064	-2.27083	-2.18796	-3.44619	-2.57699	-2.44889	-3.13724	-3.02569	-3.09442	-2.83429	-3.35305	-2.77494	-3.37122	-2.8406	-3.31278	-2.96508
50	84.9151	-2.4694	-2.53033	-2.83806	-2.62238	-2.95739	-2.66093	-2.90857	-2.63999	-3.45024	-2.63564	-2.00369	-2.38238	-2.2712	-3.58341	-2.73053	-2.5904	-3.2099	-3.13089	-3.21953	-2.97073	-3.48922	-2.85977	-3.51187	-3.01499	-3.4599	-3.07106
51	85.015	-2.56297	-2.66966	-2.96877	-2.76997	-3.08291	-2.75011	-3.04984	-2.74405	-3.60205	-2.75581	-2.08269	-2.48233	-2.36484	-3.67659	-2.86696	-2.68024	-3.37555	-3.28087	-3.34843	-3.08339	-3.64895	-3.02615	-3.64663	-3.12592	-3.61679	-3.18168
52	85.1149	-2.65049	-2.77923	-3.0902	-2.88826	-3.22551	-2.8803	-3.2004	-2.85536	-3.7396	-2.8932	-2.20276	-2.59252	-2.45371	-3.78746	-2.92182	-2.81134	-3.55971	-3.45495	-3.50608	-3.22929	-3.81479	-3.12424	-3.78812	-3.25491	-3.78489	-3.3053
53	85.2148	-2.7306	-2.93804	-3.23632	-3.03507	-3.38524	-3.02193	-3.33607	-3.00153	-3.89757	-3.01602	-2.2992	-2.65747	-2.57709	-3.966	-3.10265	-2.90996	-3.73871	-3.59119	-3.69635	-3.42112	-3.99128	-3.27997	-3.99892	-3.3868	-3.96749	-3.39499
54	85.3147	-2.88111	-3.06477	-3.39286	-3.20325	-3.53923	-3.14783	-3.51152	-3.16327	-4.08972	-3.16264	-2.41314	-2.81037	-2.71638	-4.07784	-3.24433	-3.08977	-3.93769	-3.74172	-3.8567	-3.55434	-4.17906	-3.40889	-4.20997	-3.56155	-4.17087	-3.58899
55	85.4146	-2.99635	-3.21053	-3.55572	-3.34531	-3.72206	-3.30487	-3.68314	-3.32843	-4.27525	-3.32105	-2.51222	-2.93481	-2.83158	-4.20442	-3.40941	-3.22004	-4.16348	-3.94118	-4.0161	-3.72713	-4.39653	-3.6019	-4.39766	-3.72759	-4.30699	-3.75199
56	85.5145	-3.12101	-3.35426	-3.71573	-3.49809	-3.89782	-3.47296	-3.86861	-3.46948	-4.46377	-3.47961	-2.65832	-3.06317	-2.97103	-4.35313	-3.55053	-3.34258	-4.37474	-4.12206	-4.19305	-3.89086	-4.54201	-3.76338	-4.63225	-3.8626	-4.52355	-3.92264
57	85.6144	-3.24296	-3.53155	-3.88224	-3.64485	-4.07368	-3.62677	-4.04262	-3.62224	-4.6627	-3.62504	-2.77283	-3.22373	-3.12034	-4.49259	-3.72943	-3.54905	-4.59747	-4.25837	-4.38431	-4.07119	-4.77208	-3.87414	-4.85422	-4.10138	-4.71884	-4.1247
58	85.7143	-3.36364	-3.67825	-4.04476	-3.81225	-4.24845	-3.79305	-4.22661	-3.79196	-4.84645	-3.79796	-2.85571	-3.35453	-3.25512	-4.59248	-3.93991	-3.68353	-4.84113	-4.47795	-4.55208	-4.21021	-4.98848	-4.0881	-5.03114	-4.28409	-4.91778	-4.28744
59	85.8142	-3.50762	-3.84484	-4.22221	-3.97397	-4.4395	-3.95993	-4.42946	-3.97182	-5.05702	-3.99127	-3.05008	-3.55885	-3.35943	-4.68027	-4.02428	-3.84512	-5.05848	-4.71398	-4.73796	-4.39409	-5.23011	-4.33562	-5.18201	-4.4398	-5.16359	-4.55129
60	85.9141	-3.66101	-4.02048	-4.41624	-4.13216	-4.64835	-4.13409	-4.62148	-4.13277	-5.19707	-4.15571	-3.15976	-3.5996	-3.5263	-4.93462	-4.3438	-3.9434	-5.30373	-4.8986	-5.04921	-4.69981	-5.47923	-4.51648	-5.49449	-4.65007	-5.37519	-4.57015
61	86.014	-3.82896	-4.22159	-4.62518	-4.35293	-4.85761	-4.30256	-4.80976	-4.35799	-5.45945	-4.31822	-3.31428	-3.82265	-3.69302	-4.95593	-4.51302	-4.20688	-5.54472	-5.05715	-5.21668	-4.83335	-5.54268	-4.58502	-5.79633	-4.83243	-5.61981	-4.84564
62	86.1139	-4.03098	-4.4488	-4.86458	-4.58285	-5.09033	-4.54293	-5.0412	-4.52833	-5.67708	-4.48237	-3.41936	-4.00588	-3.77601	-5.05977	-4.71165	-4.40069	-5.82537	-5.35992	-5.43341	-5.07143	-6.03131	-4.79316	-5.9738	-5.08737	-5.94043	-5.1484
63	86.2138	-4.23469	-4.70529	-5.09648	-4.83871	-5.34894	-4.74639	-5.42701	-4.83022	-5.94492	-4.89776	-3.74413	-4.17304	-3.96637	-5.30047	-4.80566	-4.43292	-6.25058	-5.62189	-5.62342	-5.26629	-6.19355	-5.19204	-6.30663	-5.33946	-6.03958	-5.37733
64	86.3137	-4.48305	-4.89857	-5.37998	-5.0877	-5.62845	-4.99081	-5.63291	-5.07411	-6.25584	-4.96552	-3.89177	-4.57985	-4.35746	-5.63953	-5.19043	-4.93701	-6.43511	-5.69536	-5.9769	-5.57254	-6.45604	-5.33449	-6.73063	-5.51278	-6.44635	-5.77636
65	86.4136	-4.7543	-5.22372	-5.68109	-5.3931	-5.90772	-5.1876	-5.84869	-5.26478	-6.48348	-5.27004	-4.17723	-4.69022	-4.64849	-5.74858	-5.61277	-5.03867	-6.85375	-6.10149	-6.16091	-5.78006	-6.85236	-5.64521	-6.84801	-5.9237	-6.54681	-5.97339
66	86.5135	-5.14026	-5.42824	-5.91083	-5.69911	-6.20042	-5.52944	-6.14507	-5.57202	-6.89705	-5.61913	-4.27007	-5.08072	-4.71534	-5.62307	-5.46078	-5.33955	-6.97293	-6.63176	-6.36954	-5.94803	-7.31135	-6.17738	-6.9009	-6.17869	-7.17733	-6.49829
67	86.6134	-5.25842	-5.83421	-6.29829	-5.95335	-6.50677	-5.78416	-6.48621	-5.67712	-6.78792	-6.11722	-4.52159	-5.03536	-4.93498	-6.05885	-6.16645	-5.3807	-7.38723	-6.85491	-7.17337	-6.65559	-7.61469	-6.33565	-7.51808	-6.72031	-7.56615	-6.34698
68	86.7133	-5.73407	-6.33402	-6.65749	-6.24091	-6.83809	-5.94848	-6.63682	-6.09974	-7.29679	-6.25616	-4.87517	-5.33533	-5.31082	-6.50981	-6.37201	-5.90818	-7.61544	-6.94043	-7.29287	-6.88598	-7.45184	-6.52052	-8.07757	-6.80152	-7.73075	-6.78049
69	86.8132	-6.08392	-6.56679	-7.09259	-6.66252	-7.16749	-6.47671	-7.05214	-6.20778	-7.53443	-6.25611	-5.18602	-5.76586	-5.41094	-6.30136	-6.58521	-6.48472	-7.97872	-7.47672	-7.61553	-7.1998	-8.46886	-6.85208	-8.19986	-6.80006	-8.23166	-7.3254
70	86.9131	-6.40294	-6.9374	-7.3859	-7.00812	-7.55167	-6.72415	-7.77262	-6.83393	-7.98864	-7.03125	-5.61435	-6.0102	-5.71163	-6.77043	-6.58298	-6.21323	-8.86018	-7.78528	-7.723	-7.17236	-8.47373	-7.51778	-8.67771	-7.53716	-8.23724	-7.64072
71	87.013	-6.99995	-7.17908	-7.87134	-7.67527	-7.9567	-7.10379	-8.04626	-7.34452	-8.34402	-7.15465	-5.56492	-6.73772	-6.49708	-7.04111	-7.27036	-7.13863	-8.94336	-7.84985	-8.27465	-8.38043	-8.78953	-8.3339	-9.3873	-7.77012	-8.90174	-8.31754
72	87.1129	-7.4513	-8.04558	-8.55452	-7.55819	-8.3905	-7.32282	-8.11308	-7.51366	-8.51779	-7.4052	-6.31762	-6.84956	-7.10641	-7.75571	-7.85931	-7.44173	-9.5887	-8.48454	-8.61491	-8.46326	-9.42811	-7.9816	-9.50217	-8.59952	-9.0162	-8.56626
73	87.2128	-8.25261	-8.17223	-8.8933	-8.29769	-8.83652	-8.04442	-8.63289	-8.21286	-9.22912	-7.63463	-6.78421	-7.39802	-7.06038	-7.68847	-7.70956	-7.72934	-9.64189	-9.3756	-8.90077	-8.87061	-10.1137	-8.64846	-9.45778	-8.86756	-10.0467	-9.42102
74	87.3127	-8.27835	-8.61532	-9.0082	-8.87447	-9.33782	-8.45977	-9.20541	-8.03676	-9.00967	-8.87762	-7.06848	-7.59905	-7.36376	-8.01778	-8.48397	-7.8036	-10.3277	-9.62753	-10.2295	-8.88004	-10.4417	-9.46864	-10.4571	-9.37	-10.564	-9.24974
75	87.4126	-9.25084	-9.33341	-9.96402	-9.48443	-9.88986	-8.65693	-9.36782	-8.8851	-9.50827	-9.09762	-7.70385	-7.95733	-8.19848	-8.80077	-9.19795	-8.65405	-10.6849	-9.99069	-10.5392	-10.2325	-10.3491	-9.79546	-11.2485	-9.8727	-10.8844	-9.91257
76	87.5125	-10.1096	-10.2916	-10.736	-10.1933	-10.4357	-9.648	-10.0601	-9.25781	-10.224	-9.47902	-8.24948	-8.75509	-8.53946	-8.67666	-9.35857	-9.70701	-11.0533	-10.1806	-10.848	-10.8686	-11.4774	-10.422	-11.2277	-10.4892	-11.5151	-10.6993
77	87.6124	-10.5102	-10.5189	-11.6246	-10.7534	-11.063	-9.98308	-11.0784	-9.96602	-10.7333	-9.93109	-8.99671	-9.04284	-9.01934	-9.49268	-9.51928	-9.76272	-12.2973	-11.6458	-11.2997	-11.1924	-12.1379	-10.5306	-12.0892	-11.1353	-11.6567	-11.7972
78	87.7123	-10.7891	-10.7777	-11.6274	-11.832	-11.7172	-10.6064	-11.5795	-10.8141	-11.4742	-10.5528	-9.13706	-10.4643	-9.35822	-10.0616	-10.1058	-10.0756	-12.3981	-12.0846	-12.1728	-11.784	-12.7914	-12.2415	-13.0997	-11.5516	-12.6739	-12.0773
79	87.8122	-12.001	-12.169	-12.4844	-11.9262	-12.4208	-11.0162	-11.9066	-11.1975	-11.848	-11.3088	-10.104	-10.5585	-10.8475	-10.9987	-11.4686	-11.1693	-13.1514	-12.3962	-12.8375	-12.4988	-13.4111	-12.4665	-13.364	-12.2965	-13.3811	-12.2847
80	87.9121	-13.2432	-12.4978	-13.7162	-12.6821	-13.1678	-11.9406	-12.558	-11.9027	-12.8703	-11.6616	-10.6698	-11.4311	-11.0514	-11.1528	-11.193	-11.6874	-13.4971	-12.8511	-13.3885	-13.3685	-14.1658	-13.1344	-13.4976	-13.8654	-14.4056	-13.8944
81	88.012	-13.8176	-13.2032	-14.3749	-13.8541	-13.9675	-13.0198	-13.6048	-12.2803	-12.9	-13.0957	-11.9996	-12.1089	-12.0125	-11.9098	-12.212	-12.4188	-14.3774	-14.3887	-14.9979	-13.8433	-14.9492	-14.4929	-14.855	-14.2176	-14.7631	-14.5138
82	88.1119	-14.1083	-14.3433	-15.3069	-14.6581	-14.8465	-13.107	-14.0507	-13.8036	-13.6113	-13.9824	-12.5561	-12.2604	-12.4989	-13.107	-13.0634	-13.0918	-14.983	-15.3882	-15.6267	-15.5817	-15.8086	-15.1636	-16.1134	-15.0046	-15.8891	-15.3037
83	88.2118	-15.6158	-15.7686	-16.251	-15.8363	-15.7589	-14.6113	-15.0027	-14.1218	-14.7167	-14.4829	-13.4268	-13.6632	-13.1687	-13.7153	-14.3649	-14.276	-15.7546	-15.996	-16.3876	-16.7878	-16.7758	-16.1825	-16.5749	-15.8907	-17.2425	-15.7239
84	88.3117	-16.4465	-16.1523	-17.308	-16.7265	-16.7351	-15.3274	-16.456	-14.8963	-15.5247	-15.215	-14.219	-14.3675	-14.3884	-13.9229	-14.3568	-15.0846	-17.3423	-16.5148	-17.4009	-17.2172	-17.9321	-16.7299	-17.7003	-17.0795	-17.9967	-17.6715
85	88.4116	-16.9498	-16.7405	-18.3052	-17.7647	-17.7624	-16.2768	-17.4232	-16.227	-16.7289	-16.3511	-15.2728	-15.9173	-15.1482	-15.4161	-15.2889	-15.6781	-17.8674	-18.2357	-18.2743	-18.3409	-18.9321	-18.8406	-19.1871	-17.8842	-18.4052	-18.6709
86	88.5115	-18.3313	-18.2069	-18.9963	-19.0948	-18.8185	-16.8841	-17.8704	-17.6996	-17.4234	-17.3619	-16.5339	-16.539	-16.9383	-16.713	-16.5068	-17.3909	-18.9018	-19.0157	-19.6888	-19.3135	-20.0736	-19.5346	-19.9597	-19.1755	-19.9745	-19.294
87	88.6114	-19.8014	-18.9878	-20.5342	-20.0469	-19.8979	-18.3725	-19.0303	-18.1251	-18.863	-18.113	-17.253	-17.8403	-17.54	-17.831	-17.5653	-18.0955	-19.6351	-19.9379	-20.5141	-20.7736	-21.2599	-20.5081	-20.6225	-20.9072	-21.6623	-21.3329
88	88.7113	-20.287	-19.4948	-21.2859	-21.0803	-20.9849	-19.7801	-20.3832	-19.0266	-19.3474	-19.8667	-18.8404	-18.7207	-18.8945	-18.112	-18.6486	-19.2229	-21.6117	-21.552	-22.5102	-21.7113	-22.4884	-22.3456	-22.3323	-22.0945	-22.5604	-22.3668
89	88.8112	-20.4408	-20.7418	-22.3414	-21.7301	-22.0739	-20.1958	-21.1335	-20.4116	-20.2796	-21.1105	-19.9343	-19.3182	-19.7857	-19.5787	-19.5858	-19.9335	-22.1871	-23.2784	-23.6847	-23.4232	-23.7237	-23.4343	-23.9139	-23.009	-23.9122	-23.5702
90	88.9111	-21.7484	-22.0586	-23.2041	-23.1461	-23.1106	-21.7982	-22.2755	-21.4484	-21.6446	-21.8399	-20.9528	-20.9729	-20.6255	-21.1766	-21.1087	-21.7222	-23.3146	-24.0389	-24.7093	-25.0389	-25.0483	-24.7758	-24.904	-24.2468	-25.4243	-24.4322
[truncated: 111 more rows]

## Sheet: No.11（control group）
Name	Frequency	Phase	Phase	Phase	Phase	Phase	Phase	Phase	Phase	Phase	Phase	Phase	Phase	Phase	Phase	Phase	Phase	Phase	Phase	Phase	Phase	Phase	Phase	Phase	Phase	Phase
[truncated: 203 more rows]

[truncated: 3 more sheets: No.12（control group）, No.13（control group）, No.14（control group）]
