# Supplementary material for: Point-of-care testing for cerebral edema types based on symmetric cancellation near-field coupling phase shift and support vector machine
Source: Biomed Eng Online. 2023 Aug 15;22:80. doi: 10.1186/s12938-023-01145-4 (PMC10428563; doi:10.1186/s12938-023-01145-4)
Supplement: Supplementary file 5 — Additional file 5. SVM code [file 12938_2023_1145_MOESM5_ESM.ipynb]

# %% [code]
import numpy as np
from scipy.io import loadmat
from matplotlib import pyplot as plt
from sklearn import svm
from sklearn.model_selection import train_test_split


# %% [code]
# 绘图函数
def plot_predict(model,axes):
    x0s = np.linspace(axes[0],axes[1],1000)
    x1s = np.linspace(axes[2],axes[3],1000)
    x0, x1 = np.meshgrid(x0s,x1s)
    X = np.c_[x0.ravel(),x1.ravel()]
    y_pred = model.predict(X).reshape(x0.shape)
    y_decision = model.decision_function(X).reshape(x0.shape)
    plt.contour(x0,x1,y_pred,cmap=plt.cm.winter)
    plt.contour(x0,x1,y_decision,cmap=plt.cm.winter,alpha=0.2)
# 绘图函数2
def plot_predict2(model,data,y):
    plt.scatter(data[:,0],data[:,1],c=y.flatten(),cmap=plt.cm.coolwarm,s=400,alpha=0.7) #X[:,0]就是取所有行的第0个数据, X[:,1] 就是取所有行的第1个数据。
#plot the decision function
    ax = plt.gca()
    xlim = ax.get_xlim()       #获取X轴的范围
    ylim = ax.get_ylim()       #获取Y轴的范围
#create grid to evaluate model
    xx = np.linspace(xlim[0]-0.5,xlim[1]+0.5)   # 返回30个均匀分布的样本，在[xlim[0],xlim[1]]范围内
    yy = np.linspace(ylim[0],ylim[1])
    YY,XX = np.meshgrid(yy,xx)
    xy = np.vstack([XX.ravel(),YY.ravel()]).T
    Z = model.decision_function(xy).reshape(XX.shape)
#绘出支持向量的分割界和分割面（二维分割面为直线）
    ax.contour(XX,YY,Z,colors='k',levels=[-1,0,1],alpha=0.5,linestyles=['--','-','--'],linewidths = 5)
    ax.set_xlabel('α',fontsize = 35)
    ax.set_ylabel('β',fontsize = 35)
    # 显示网格线
    plt.grid()
    # 设置刻度字体大小
    plt.xticks(fontsize=22)
    plt.yticks(fontsize=22)
    # 坐标轴的刻度设置向内(in)或向外(out)
    plt.rcParams['xtick.direction'] = 'inout'
    plt.rcParams['ytick.direction'] = 'inout'
# 隐藏x轴，用于一维数据
#     plt.xticks(alpha=0)
#     plt.tick_params(axis='x', width=0)
#绘出支持向量，用红色表示
    # ax.scatter(model.support_vectors_[:,0],model.support_vectors_[:,1],linewidth=1,facecolors='red')
    plt.rcParams['figure.figsize'] = (10*1.5, 6.18*1.5)
    plt.savefig("final result2/Result.jpg",dpi=300) #保存图片
    plt.show()

#绘制三维超平面
def plot_predict3(model,data,y):
    b=model.intercept_
    w=model.coef_
    # 生成代表X轴数据的列表
    xx = np.linspace(min(data[:,0]),max(data[:,0]))
    # 生成代表Y轴数据的列表
    yy = np.linspace(min(data[:,1]),max(data[:,1]))
    # 对x、y数据执行网格化
    XX, YY = np.meshgrid(xx, yy)
    Z1= -w[0,0]/w[0,2]*XX-w[0,1]/w[0,2]*YY-b[0]/w[0,2]
    ax = plt.axes(projection='3d')
    ax.scatter(data[:,0], data[:,1], data[:,2], c = y.flatten(),cmap=plt.cm.coolwarm,s=100,alpha=0.7)
    ax.plot_surface(XX,YY,Z1,alpha = 0.6)
    ax.set_xlabel('α',fontsize = 18)
    ax.set_ylabel('β',fontsize = 18)
    ax.set_zlabel('γ',fontsize = 18)
    # 设置三维图图形区域背景颜色（r,g,b,a）
    ax.w_xaxis.set_pane_color((1.0, 1.0, 1.0, 1.0))
    ax.w_yaxis.set_pane_color((1.0, 1.0, 1.0, 1.0))
    ax.w_zaxis.set_pane_color((1.0, 1.0, 1.0, 1.0))
    # 旋转
    ax.view_init(10,210)
    plt.rcParams['figure.figsize'] = (10*1.5, 6.18*1.5)
    plt.savefig("Result.jpg",dpi=300) #保存图片
    plt.show()

# %% [code]
# 幅值数据集（α）
data = loadmat('FinalData/average.mat')
X = data['average']
y = data['y']
X_train,X_val_test,y_train,y_val_test=train_test_split(X,y,random_state=1,train_size=0.6,test_size=0.4)
X_val,X_test,y_val,y_test=train_test_split(X_val_test,y_val_test,random_state=1,train_size=0.5,test_size=0.5)

# t0-t1平均差值数据集（β）
# data = loadmat('FinalData/variation.mat')
# X = data['variation']
# y = data['y']
# X_train,X_val_test,y_train,y_val_test=train_test_split(X,y,random_state=5,train_size=0.6,test_size=0.4)
# X_val,X_test,y_val,y_test=train_test_split(X_val_test,y_val_test,random_state=1,train_size=0.5,test_size=0.5)

# 平均幅值+t1-t0差值数据集（α+β）
# data = loadmat('FinalData/A_V.mat')
# X = data['A_V']
# y = data['y']
# X_train,X_val_test,y_train,y_val_test=train_test_split(X,y,random_state=1,train_size=0.6,test_size=0.4)
# X_val,X_test,y_val,y_test=train_test_split(X_val_test,y_val_test,random_state=1,train_size=0.5,test_size=0.5)

# 平均幅值+t0-t2斜率数据集（α+δ）
# data = loadmat('FinalData/A_S2.mat')
# X = data['A_S2']
# y = data['y']
# X_train,X_val_test,y_train,y_val_test=train_test_split(X,y,random_state=3,train_size=0.6,test_size=0.4)
# X_val,X_test,y_val,y_test=train_test_split(X_val_test,y_val_test,random_state=1,train_size=0.5,test_size=0.5)

# 三维特征 t0+t0~t1+t1~t2（α+β+γ）
# data = loadmat('FinalData/A_t1_t2.mat')
# X = data['A_t1_t2']
# y = data['y']
# X_train,X_val_test,y_train,y_val_test=train_test_split(X,y,random_state=2,train_size=0.6,test_size=0.4)
# X_val,X_test,y_val,y_test=train_test_split(X_val_test,y_val_test,random_state=1,train_size=0.5,test_size=0.5)

# %% [code]
# model=svm.LinearSVC(C=1,max_iter=10000)
def svm_train(X_train,y_train):
    model = svm.SVC(kernel='linear',C=0.5)
    # model = svm.SVC(kernel='rbf',C=1.2)
    model.fit(X_train,y_train.ravel())
    return model

# %% [code]
#验证集
print(svm_train(X_train,y_train).score(X_val,y_val))
#合并训练集和测试集
X_train = np.row_stack((X_train, X_val))
y_train = np.row_stack((y_train, y_val))
model = svm_train(X_train,y_train) #合并后再次训练

# %% [code]
#二维及一维数据
plt.scatter(X[:,0],X[:,1],c=y.flatten()) #绘制全部数据

# plt.scatter(X_train[:,0],X_train[:,1],c=y_train.flatten()) #绘制训练集

# 三维数据
# ax = plt.axes(projection='3d')
# ax.scatter(X[:,0], X[:,1], X[:,2], c = y.flatten(),cmap=plt.cm.Paired)
# ax.set_xlabel('slope')
# ax.set_ylabel('Slope amplitude')
# ax.set_zlabel('Second order derivative')
# ax.view_init(10,190)
#显示图像
plt.show()

# %% [code]
plot_predict2(model,X,y)
# plot_predict3(model,X,y)
print(model.score(X_test,y_test))
