# Supplementary material for: Point-of-care testing for cerebral edema types based on symmetric cancellation near-field coupling phase shift and support vector machine
Source: Biomed Eng Online. 2023 Aug 15;22:80. doi: 10.1186/s12938-023-01145-4 (PMC10428563; doi:10.1186/s12938-023-01145-4)
Supplement: Supplementary file 8 — Additional file 8. Tenfold cross-validation result [file 12938_2023_1145_MOESM8_ESM.ipynb]

# %% [code]
from scipy.io import loadmat
from sklearn import svm
from sklearn.model_selection import train_test_split, cross_val_score

# %% [code]
# 幅值数据集（α）
data = loadmat('../FinalData/average.mat')
X = data['average']
y = data['y']
X_train,X_val_test,y_train,y_val_test=train_test_split(X,y,random_state=1,train_size=0.6,test_size=0.4)
X_val,X_test,y_val,y_test=train_test_split(X_val_test,y_val_test,random_state=1,train_size=0.5,test_size=0.5)

# t0-t1平均差值数据集（β）
# data = loadmat('FinalData/variation.mat')
# X = data['variation']
# y = data['y']
# X_train,X_val_test,y_train,y_val_test=train_test_split(X,y,random_state=5,train_size=0.6,test_size=0.4)
# X_val,X_test,y_val,y_test=train_test_split(X_val_test,y_val_test,random_state=1,train_size=0.5,test_size=0.5)

# 平均幅值+t1-t0差值数据集（α+β）
# data = loadmat('FinalData/A_V.mat')
# X = data['A_V']
# y = data['y']
# X_train,X_val_test,y_train,y_val_test=train_test_split(X,y,random_state=1,train_size=0.6,test_size=0.4)
# X_val,X_test,y_val,y_test=train_test_split(X_val_test,y_val_test,random_state=1,train_size=0.5,test_size=0.5)

# 平均幅值+t0-t2斜率数据集（α+δ）
# data = loadmat('FinalData/A_S2.mat')
# X = data['A_S2']
# y = data['y']
# X_train,X_val_test,y_train,y_val_test=train_test_split(X,y,random_state=3,train_size=0.6,test_size=0.4)
# X_val,X_test,y_val,y_test=train_test_split(X_val_test,y_val_test,random_state=1,train_size=0.5,test_size=0.5)

# 三维特征 t0+t0~t1+t1~t2（α+β+γ）
# data = loadmat('FinalData/A_t1_t2.mat')
# X = data['A_t1_t2']
# y = data['y']
# X_train,X_val_test,y_train,y_val_test=train_test_split(X,y,random_state=2,train_size=0.6,test_size=0.4)
# X_val,X_test,y_val,y_test=train_test_split(X_val_test,y_val_test,random_state=1,train_size=0.5,test_size=0.5)

# %% [code]
for i in range(1,100):
    model = svm.SVC(kernel='linear',C=i/10)
    scores = cross_val_score(model, X, y.ravel(), cv=10, scoring='accuracy')
    print(i,scores.mean())
